# Supplementary material for: Crystal structure of a samarium(III) nitrate chain cross-linked by a bis-carbamoyl­methyl­phosphine oxide ligand
Source: Acta Crystallogr Sect E Struct Rep Online. 2014 Sep 13;70(Pt 10):188–91. doi: 10.1107/S1600536814020078 (PMC4257186; doi:10.1107/S1600536814020078)
Supplement: Supplementary file 1 [file e-70-00188-sup1.cif]

##############################################################################
#                                                                            #
# This CIF contains the data in a paper accepted for publication in          #
# Acta Crystallographica Section E. It conforms to the requirements of       #
# Notes for Authors for Acta Crystallographica Section E, and has been       #
# peer reviewed under the auspices of the IUCr Commission on Journals.       #
#                                                                            #
# Full details of the Crystallographic Information File format               #
# are given in the paper "The Crystallographic Information File (CIF):       #
# a New Standard Archive File for Crystallography" by S. R. Hall, F. H.      #
# Allen and I. D. Brown [Acta Cryst. (1991), A47, 655-685].                  #
#                                                                            #
# The current version of the core CIF dictionary is obtainable from          #
# ftp://ftp.iucr.org/pub/cif_core.dic.                                       #
#                                                                            #
# Software is freely available for graphical display of the structure(s)     #
# in this CIF. For information consult the CIF software page                 #
# http://www.iucr.org/resources/cif/software.                                #
#                                                                            #
# This file may be used for bona fide research purposes within the           #
# scientific community so long as proper attribution is given to the journal # 
# article from which it was obtained.                                        #
#                                                                            #
##############################################################################
data_I
_audit_creation_method
;
Olex2 1.2
(compiled 2014.07.22 svn.r2960 for OlexSys, GUI svn.r4862)
;
_database_code_depnum_ccdc_archive     'CCDC 1023116'
_chemical_name_systematic
;\
Poly[aquabis(\m-nitrato-\k^4^<i>O</i>,<i>O</i>':<i>O</i>,<i>O</i>'')\
tetrakis(nitrato-\k^2^<i>O</i>,<i>O</i>'){\m~4~-tetraethyl
[(ethane-1,2-diyl)bis(azanediyl)bis(2-oxoethane-2,1-diyl)]diphosphonate-\
\k^2^<i>O</i>,<i>O</i>'}disamarium(III)]
;
_chemical_name_common     ?
_chemical_formula_moiety     'C14 H32 N8 O27 P2 Sm2'
_chemical_formula_sum     'C14 H32 N8 O27 P2 Sm2'
_chemical_formula_iupac     '[Sm2 (N O3)6 (C14 H30 N2 O8 P2) (H2 O)]'
_chemical_formula_weight     1107.11
_chemical_melting_point     ?
_shelx_space_group_comment
;
The symmetry employed for this shelxl refinement is uniquely defined
by the following loop, which should always be used as a source of
symmetry information in preference to the above space-group names.
They are only intended as comments.
;
_space_group_crystal_system     triclinic
_space_group_name_H-M_alt     'P -1'
_space_group_name_Hall     '-P 1'
loop_
    _space_group_symop_operation_xyz
    'x, y, z'
    '-x, -y, -z'
_cell_length_a     8.9416(7)
_cell_length_b     11.0128(9)
_cell_length_c     18.4635(15)
_cell_angle_alpha     81.4410(10)
_cell_angle_beta     83.4280(10)
_cell_angle_gamma     86.9770(10)
_cell_volume     1784.9(2)
_cell_formula_units_Z     2
_cell_measurement_reflns_used     9076
_cell_measurement_theta_min     2.244
_cell_measurement_theta_max     25.463
_cell_measurement_temperature     173(2)
_exptl_crystal_description     plate
_exptl_crystal_colour     colourless
_exptl_crystal_size_max     0.213
_exptl_crystal_size_mid     0.198
_exptl_crystal_size_min     0.073
_exptl_crystal_density_diffrn     2.060
_exptl_crystal_density_meas     .
_exptl_crystal_density_method     ?
_exptl_crystal_F_000     1084
_exptl_absorpt_coefficient_mu     3.455
_exptl_absorpt_correction_type     multi-scan
_exptl_absorpt_process_details
;
(<i>SADABS</i>; Bruker, 2012)
;
_shelx_estimated_absorpt_T_min     0.526
_shelx_estimated_absorpt_T_max     0.787
_exptl_absorpt_correction_T_min     0.6476
_exptl_absorpt_correction_T_max     0.7452
_exptl_special_details     ?
_diffrn_ambient_temperature     173
_diffrn_radiation_type     MoK\a
_diffrn_radiation_wavelength     0.71073
_diffrn_radiation_monochromator     'graphite'
_diffrn_measurement_device_type     'Bruker APEXII CCD'
_diffrn_measurement_method     '\f and \w scans'
_diffrn_detector_area_resol_mean     ?
_diffrn_reflns_number     29697
_diffrn_reflns_av_R_equivalents     0.0340
_diffrn_reflns_theta_min     1.871
_diffrn_reflns_theta_max     25.463
_diffrn_reflns_theta_full     25.242
_diffrn_measured_fraction_theta_max     0.998
_diffrn_measured_fraction_theta_full     1.000
_diffrn_reflns_limit_h_min     -10
_diffrn_reflns_limit_h_max     10
_diffrn_reflns_limit_k_min     -13
_diffrn_reflns_limit_k_max     13
_diffrn_reflns_limit_l_min     -22
_diffrn_reflns_limit_l_max     22
_diffrn_standards_number     0
loop_
    _refln_index_h
    _refln_index_k
    _refln_index_l
    _refln_F_squared_meas
    -1 0 0 3.71
    -1 0 0 3.82
    -1 0 0 3.67
    1 0 0 3.65
    1 0 0 3.95
    -2 0 0 441.58
    -2 0 0 452.4
    -2 0 0 437.42
    2 0 0 430.78
    2 0 0 441.56
    2 0 0 432.08
    -3 0 0 1.08
    -3 0 0 1.51
    -3 0 0 0.96
    3 0 0 1.81
    3 0 0 0.5
    3 0 0 1.04
    -4 0 0 480.75
    -4 0 0 473.66
    -4 0 0 454.4
    4 0 0 483.69
    4 0 0 472.24
    4 0 0 476.74
    -5 0 0 4.97
    -5 0 0 5.18
    -5 0 0 5.05
    5 0 0 5.35
    5 0 0 6.05
    5 0 0 4.78
    -6 0 0 352.34
    -6 0 0 373.69
    -6 0 0 376.57
    -6 0 0 378.74
    6 0 0 378.02
    6 0 0 380.51
    -7 0 0 8.91
    -7 0 0 10.92
    -7 0 0 10.51
    7 0 0 10.39
    7 0 0 9.46
    -8 0 0 158.47
    -8 0 0 160.85
    8 0 0 158.09
    8 0 0 162.72
    -9 0 0 1.64
    -9 0 0 2.41
    9 0 0 1.39
    9 0 0 0.61
    -10 0 0 20.74
    -10 0 0 21.89
    10 0 0 22.41
    10 0 0 24.64
    10 -1 0 19.46
    -10 1 0 22.1
    -10 1 0 20.29
    9 -1 0 49.08
    9 -1 0 49.77
    -9 1 0 46.06
    -9 1 0 48.41
    8 -1 0 26.91
    8 -1 0 24.31
    -8 1 0 21.52
    -8 1 0 26.72
    7 -1 0 138.29
    7 -1 0 145.27
    7 -1 0 148.54
    -7 1 0 146.2
    -7 1 0 140.21
    -7 1 0 144.1
    6 -1 0 72.12
    6 -1 0 75.55
    6 -1 0 73.42
    -6 1 0 75.13
    -6 1 0 81.27
    -6 1 0 78
    -6 1 0 81.8
    5 -1 0 90.18
    5 -1 0 87.98
    5 -1 0 86.98
    5 -1 0 89.53
    -5 1 0 85.91
    -5 1 0 91.93
    -5 1 0 89.22
    -5 1 0 91.92
    4 -1 0 326.78
    4 -1 0 308.74
    4 -1 0 319.1
    4 -1 0 312.51
    -4 1 0 311.93
    -4 1 0 311.46
    -4 1 0 310.82
    -4 1 0 312.66
    3 -1 0 45.06
    3 -1 0 47.17
    3 -1 0 49.59
    3 -1 0 43.79
    -3 1 0 47.72
    -3 1 0 51.67
    -3 1 0 48.58
    -3 1 0 45.62
    2 -1 0 158.77
    2 -1 0 159.15
    2 -1 0 145.34
    -2 1 0 152.71
    -2 1 0 161.71
    -2 1 0 158.34
    -2 1 0 159.39
    1 -1 0 725.98
    1 -1 0 734.76
    1 -1 0 712.14
    -1 1 0 700.01
    -1 1 0 717.99
    -1 1 0 731.83
    0 -1 0 618.26
    0 1 0 619.95
    -1 -1 0 693.84
    -1 -1 0 697
    -1 -1 0 689.06
    -1 -1 0 676.55
    1 1 0 685.58
    1 1 0 666.31
    1 1 0 674.51
    -2 -1 0 159.94
    -2 -1 0 168.07
    -2 -1 0 159.47
    2 1 0 155.36
    2 1 0 157.84
    2 1 0 166.42
    -3 -1 0 56.35
    -3 -1 0 59.47
    -3 -1 0 57.12
    3 1 0 59.29
    3 1 0 54.88
    3 1 0 56.53
    -4 -1 0 410.99
    -4 -1 0 409.76
    -4 -1 0 409.78
    4 1 0 390.79
    4 1 0 420.43
    4 1 0 416.72
    -5 -1 0 26.52
    -5 -1 0 27.02
    -5 -1 0 27.7
    5 1 0 25.11
    5 1 0 27.49
    5 1 0 28.45
    -6 -1 0 257.46
    -6 -1 0 257.3
    -6 -1 0 260.63
    6 1 0 259.31
    6 1 0 250.36
    -7 -1 0 61.61
    -7 -1 0 58.53
    -7 -1 0 58.39
    7 1 0 63.74
    7 1 0 59.64
    -8 -1 0 116.42
    -8 -1 0 118.21
    8 1 0 112.98
    8 1 0 117.25
    -9 -1 0 11.17
    -9 -1 0 12.08
    9 1 0 11.17
    9 1 0 11.78
    -10 -1 0 16.23
    -10 -1 0 17.26
    10 1 0 12.19
    10 1 0 13.94
    10 -2 0 1.06
    -10 2 0 0.6
    -10 2 0 0.08
    9 -2 0 72.02
    -9 2 0 66.56
    -9 2 0 68.9
    8 -2 0 15.56
    8 -2 0 14.82
    -8 2 0 18.94
    -8 2 0 24.11
    7 -2 0 100.38
    7 -2 0 91.53
    7 -2 0 98.32
    -7 2 0 96.53
    -7 2 0 102.49
    6 -2 0 0.02
    6 -2 0 0.42
    6 -2 0 0.05
    -6 2 0 0.24
    -6 2 0 0.08
    -6 2 0 0.32
    -6 2 0 0.02
    5 -2 0 246.93
    5 -2 0 236.5
    5 -2 0 253.63
    -5 2 0 239.49
    -5 2 0 245.74
    -5 2 0 246.38
    -5 2 0 255.36
    4 -2 0 33.32
    4 -2 0 37.85
    4 -2 0 34.49
    -4 2 0 33.9
    -4 2 0 39
    -4 2 0 36.85
    3 -2 0 351.8
    3 -2 0 330.11
    3 -2 0 346.78
    -3 2 0 330.76
    -3 2 0 344.8
    -3 2 0 310.6
    2 -2 0 222.05
    2 -2 0 220.74
    2 -2 0 217.98
    -2 2 0 220.79
    -2 2 0 219.48
    -2 2 0 223.91
    1 -2 0 402.44
    1 -2 0 417.68
    1 -2 0 422.87
    -1 2 0 410.74
    -1 2 0 419.18
    -1 2 0 413.06
    0 -2 0 3.76
    0 -2 0 3.89
    0 -2 0 4.58
    0 -2 0 4.1
    0 2 0 4.11
    0 2 0 4.59
    0 2 0 5.09
    -1 -2 0 427.88
    -1 -2 0 441.43
    -1 -2 0 447.75
    1 2 0 448.4
    1 2 0 442.39
    1 2 0 442.47
    -2 -2 0 201.44
    -2 -2 0 206.96
    -2 -2 0 190.59
    -2 -2 0 209.46
    2 2 0 203.54
    2 2 0 205.01
    2 2 0 207.46
    -3 -2 0 288.17
    -3 -2 0 287.76
    -3 -2 0 288.74
    3 2 0 288.66
    3 2 0 292.54
    3 2 0 288.47
    -4 -2 0 145.95
    -4 -2 0 153.38
    -4 -2 0 142.45
    4 2 0 155.31
    4 2 0 153.54
    4 2 0 147.84
    -5 -2 0 254.24
    -5 -2 0 252.4
    -5 -2 0 256.44
    5 2 0 247.65
    5 2 0 261.84
    5 2 0 251.46
    -6 -2 0 29.55
    -6 -2 0 28.15
    -6 -2 0 27.11
    6 2 0 29.27
    6 2 0 27.96
    -7 -2 0 175.04
    -7 -2 0 174.28
    -7 -2 0 173.13
    7 2 0 171.46
    7 2 0 175.54
    -8 -2 0 16.99
    -8 -2 0 16.64
    8 2 0 19.02
    8 2 0 16.86
    -9 -2 0 59.07
    -9 -2 0 64.86
    9 2 0 58.7
    9 2 0 63.57
    -10 -2 0 18.85
    10 2 0 20.69
    10 2 0 22.64
    10 -3 0 26.61
    -10 3 0 23.86
    9 -3 0 17.99
    -9 3 0 16.47
    -9 3 0 17
    8 -3 0 34.12
    -8 3 0 31.97
    -8 3 0 34.8
    7 -3 0 39.88
    7 -3 0 46.63
    7 -3 0 43.64
    -7 3 0 45.2
    -7 3 0 43.58
    6 -3 0 36.6
    6 -3 0 39.1
    6 -3 0 41.23
    -6 3 0 37.73
    -6 3 0 35.55
    -6 3 0 37.34
    5 -3 0 77.28
    5 -3 0 75.56
    5 -3 0 78.23
    -5 3 0 85.64
    -5 3 0 79.08
    -5 3 0 78.13
    4 -3 0 68.3
    4 -3 0 76.47
    4 -3 0 70.55
    -4 3 0 71.38
    -4 3 0 68.86
    -4 3 0 73.4
    3 -3 0 346.21
    3 -3 0 330.93
    3 -3 0 331.03
    -3 3 0 333.39
    -3 3 0 342.15
    -3 3 0 346.81
    2 -3 0 22.72
    2 -3 0 24.59
    2 -3 0 23.74
    -2 3 0 24.19
    -2 3 0 26.27
    -2 3 0 25.53
    1 -3 0 113.92
    1 -3 0 108.06
    1 -3 0 121.1
    -1 3 0 118.17
    -1 3 0 115.15
    -1 3 0 113.18
    0 -3 0 41.2
    0 -3 0 37.77
    0 -3 0 38.07
    0 -3 0 40.17
    0 3 0 39.15
    0 3 0 37.1
    0 3 0 37.7
    -1 -3 0 141.69
    -1 -3 0 138.01
    -1 -3 0 140.9
    1 3 0 137.21
    1 3 0 143.07
    1 3 0 140.32
    -2 -3 0 0.48
    -2 -3 0 0.17
    -2 -3 0 0.73
    -2 -3 0 0.36
    2 3 0 0.26
    2 3 0 0.53
    2 3 0 0.76
    -3 -3 0 396.26
    -3 -3 0 388.36
    -3 -3 0 396.03
    -3 -3 0 390.37
    3 3 0 393.36
    3 3 0 403.24
    3 3 0 408.42
    -4 -3 0 26.92
    -4 -3 0 24.14
    4 3 0 25.45
    4 3 0 22.85
    4 3 0 24.85
    -5 -3 0 176.03
    -5 -3 0 185.07
    -5 -3 0 178.11
    5 3 0 193.22
    5 3 0 180.58
    5 3 0 176.54
    -6 -3 0 7.09
    -6 -3 0 6.69
    -6 -3 0 6.93
    6 3 0 6.32
    6 3 0 9.65
    -7 -3 0 114.4
    -7 -3 0 108.69
    -7 -3 0 112.43
    7 3 0 118.02
    7 3 0 116.37
    -8 -3 0 20.36
    -8 -3 0 21.65
    8 3 0 19.53
    8 3 0 15.01
    -9 -3 0 91.69
    9 3 0 83.55
    9 3 0 84.43
    -10 -3 0 -0.62
    10 3 0 0.09
    10 3 0 -0.08
    10 -4 0 32.08
    -10 4 0 33.6
    9 -4 0 1.56
    -9 4 0 1.57
    8 -4 0 25.01
    -8 4 0 24.83
    7 -4 0 11.21
    7 -4 0 12.73
    -7 4 0 13.06
    -7 4 0 11.77
    6 -4 0 197.59
    6 -4 0 195.8
    6 -4 0 197.21
    -6 4 0 189.81
    -6 4 0 196.68
    -6 4 0 183.3
    5 -4 0 0.1
    5 -4 0 0.34
    5 -4 0 0.2
    -5 4 0 0.15
    -5 4 0 0.28
    -5 4 0 0.32
    4 -4 0 189.05
    4 -4 0 185.42
    4 -4 0 183.85
    -4 4 0 187.64
    -4 4 0 183
    -4 4 0 193.75
    3 -4 0 34.13
    3 -4 0 34.33
    3 -4 0 30.68
    -3 4 0 33.7
    -3 4 0 33.14
    -3 4 0 33.91
    2 -4 0 340.99
    2 -4 0 330.72
    2 -4 0 350.33
    -2 4 0 344.27
    -2 4 0 341.14
    -2 4 0 344.19
    1 -4 0 170.93
    1 -4 0 154.98
    1 -4 0 169.51
    1 -4 0 160.84
    -1 4 0 159.63
    -1 4 0 158.82
    -1 4 0 164.11
    0 -4 0 351.23
    0 -4 0 351.5
    0 -4 0 335.5
    0 4 0 358.57
    0 4 0 353.13
    0 4 0 354.42
    -1 -4 0 224.03
    -1 -4 0 215.61
    -1 -4 0 219.96
    1 4 0 223.97
    1 4 0 221.16
    1 4 0 215.83
    -2 -4 0 290.64
    -2 -4 0 297.12
    -2 -4 0 304.99
    2 4 0 302.08
    2 4 0 291.97
    2 4 0 303.73
    -3 -4 0 86.53
    -3 -4 0 95.5
    -3 -4 0 88.45
    -3 -4 0 91.31
    3 4 0 90.22
    3 4 0 85.63
    3 4 0 94.16
    -4 -4 0 276.51
    -4 -4 0 265.81
    -4 -4 0 277.69
    -4 -4 0 274.56
    4 4 0 279.52
    4 4 0 268.42
    4 4 0 280.81
    -5 -4 0 31.64
    -5 -4 0 34.69
    -5 -4 0 33.19
    5 4 0 31.23
    5 4 0 31.02
    5 4 0 30.96
    -6 -4 0 149.84
    -6 -4 0 151.93
    -6 -4 0 148.24
    6 4 0 143.52
    6 4 0 152.99
    -7 -4 0 76.78
    -7 -4 0 68.33
    7 4 0 81.03
    7 4 0 82.92
    -8 -4 0 76.25
    8 4 0 80.42
    8 4 0 68.32
    -9 -4 0 17.56
    9 4 0 22.99
    9 4 0 22.48
    -10 -4 0 33.63
    10 4 0 36.05
    10 4 0 34.65
    9 -5 0 2.18
    -9 5 0 1.7
    8 -5 0 26.92
    -8 5 0 18.54
    7 -5 0 33.09
    7 -5 0 34.11
    -7 5 0 35.89
    6 -5 0 115.63
    6 -5 0 120.05
    -6 5 0 117.36
    -6 5 0 123.29
    -6 5 0 111.45
    5 -5 0 59.95
    5 -5 0 65.59
    5 -5 0 62.21
    -5 5 0 63.87
    -5 5 0 61.27
    4 -5 0 8.69
    4 -5 0 9.53
    4 -5 0 7.75
    -4 5 0 7.62
    -4 5 0 7.46
    -4 5 0 7.13
    3 -5 0 2.06
    3 -5 0 3
    3 -5 0 2.52
    -3 5 0 2.83
    -3 5 0 2.55
    -3 5 0 3.09
    2 -5 0 263.05
    2 -5 0 271.34
    2 -5 0 268.54
    -2 5 0 266.68
    -2 5 0 255.54
    -2 5 0 262.91
    1 -5 0 49.19
    1 -5 0 46.01
    1 -5 0 46.03
    1 -5 0 47.17
    -1 5 0 48.38
    -1 5 0 45.68
    -1 5 0 51.5
    -1 5 0 50.58
    0 -5 0 340.14
    0 -5 0 342.89
    0 -5 0 339
    0 5 0 344.91
    0 5 0 312.24
    0 5 0 340.22
    -1 -5 0 27.58
    -1 -5 0 26.01
    1 5 0 26.62
    1 5 0 27.03
    1 5 0 26.82
    -2 -5 0 356.7
    -2 -5 0 346.8
    -2 -5 0 354.06
    2 5 0 365.36
    2 5 0 353.49
    2 5 0 346.37
    -3 -5 0 4.63
    -3 -5 0 4.88
    -3 -5 0 5.13
    -3 -5 0 4.09
    3 5 0 5.09
    3 5 0 3.72
    3 5 0 4.61
    -4 -5 0 73.08
    -4 -5 0 71.5
    -4 -5 0 72.02
    -4 -5 0 67.77
    4 5 0 73.4
    4 5 0 70
    4 5 0 71.15
    -5 -5 0 27.4
    -5 -5 0 31.75
    -5 -5 0 27.88
    -5 -5 0 27.64
    5 5 0 26.74
    5 5 0 32.66
    5 5 0 32.58
    -6 -5 0 277.36
    -6 -5 0 273.71
    6 5 0 265.65
    6 5 0 274.12
    -7 -5 0 0.36
    -7 -5 0 0.1
    7 5 0 -0.2
    7 5 0 0.12
    -8 -5 0 55.96
    8 5 0 57.68
    8 5 0 53.73
    -9 -5 0 -0.38
    9 5 0 0.96
    9 5 0 0.38
    -10 -5 0 48.18
    10 5 0 60.9
    9 -6 0 23.15
    -9 6 0 21.89
    8 -6 0 0.76
    -8 6 0 0.79
    7 -6 0 52.92
    7 -6 0 56.2
    -7 6 0 53.26
    6 -6 0 0.28
    6 -6 0 0.38
    -6 6 0 0.82
    -6 6 0 0.84
    5 -6 0 53.65
    5 -6 0 57.15
    -5 6 0 58.32
    -5 6 0 53.52
    4 -6 0 0.21
    4 -6 0 0.17
    4 -6 0 -0.12
    -4 6 0 0.26
    -4 6 0 -0.18
    3 -6 0 2.67
    3 -6 0 1.68
    3 -6 0 1.25
    -3 6 0 3.67
    -3 6 0 1.84
    -3 6 0 1.76
    2 -6 0 58.09
    2 -6 0 56.82
    2 -6 0 55.71
    2 -6 0 52.41
    -2 6 0 58.74
    -2 6 0 57.75
    -2 6 0 58.22
    -2 6 0 53.82
    1 -6 0 173.36
    1 -6 0 172.14
    1 -6 0 181.2
    1 -6 0 176.89
    -1 6 0 173.25
    -1 6 0 173.79
    -1 6 0 164.95
    0 -6 0 42.86
    0 -6 0 40.41
    0 -6 0 36.51
    0 6 0 43.48
    0 6 0 40.44
    0 6 0 41.27
    -1 -6 0 251.04
    -1 -6 0 246.91
    -1 -6 0 243.88
    1 6 0 249.87
    1 6 0 245.54
    1 6 0 249.34
    -2 -6 0 101.97
    -2 -6 0 106.56
    -2 -6 0 102.59
    2 6 0 100.07
    2 6 0 100.44
    2 6 0 99.82
    -3 -6 0 6.1
    -3 -6 0 4.72
    -3 -6 0 5.16
    -3 -6 0 5.29
    3 6 0 4.63
    3 6 0 4.93
    -4 -6 0 7.25
    -4 -6 0 7.9
    -4 -6 0 8.12
    4 6 0 8.09
    4 6 0 6.13
    4 6 0 6.89
    -5 -6 0 77.34
    -5 -6 0 86.9
    -5 -6 0 81.79
    5 6 0 80.5
    5 6 0 85.17
    5 6 0 85.82
    -6 -6 0 82.88
    -6 -6 0 74.65
    6 6 0 79.18
    6 6 0 70.55
    -7 -6 0 75.56
    -7 -6 0 68.91
    7 6 0 68.4
    7 6 0 69.94
    -8 -6 0 27.27
    8 6 0 25.92
    8 6 0 24.83
    -9 -6 0 29.79
    9 6 0 26.65
    8 -7 0 17.29
    -8 7 0 18.2
    7 -7 0 10.54
    -7 7 0 6.42
    6 -7 0 19.39
    6 -7 0 17.78
    -6 7 0 22.64
    -6 7 0 22.49
    5 -7 0 12.9
    5 -7 0 12.1
    -5 7 0 10.63
    -5 7 0 9.28
    4 -7 0 2.7
    4 -7 0 3.14
    -4 7 0 3.1
    -4 7 0 1.28
    3 -7 0 46.27
    3 -7 0 46.03
    3 -7 0 38.42
    3 -7 0 46.24
    -3 7 0 39.33
    -3 7 0 42.39
    2 -7 0 6.12
    2 -7 0 6.9
    2 -7 0 7.54
    2 -7 0 9.63
    -2 7 0 8.29
    -2 7 0 8.37
    -2 7 0 7.9
    1 -7 0 57.34
    1 -7 0 56.52
    1 -7 0 57.86
    1 -7 0 53.96
    -1 7 0 52.53
    -1 7 0 56.69
    -1 7 0 56.01
    0 -7 0 34.93
    0 -7 0 33.17
    0 -7 0 29.76
    0 7 0 35.18
    0 7 0 33.92
    0 7 0 30.85
    -1 -7 0 74.56
    -1 -7 0 74.19
    -1 -7 0 77.05
    1 7 0 77.25
    1 7 0 74.18
    1 7 0 70.39
    -2 -7 0 1.87
    -2 -7 0 1.74
    -2 -7 0 2.49
    2 7 0 3.53
    2 7 0 1.71
    -3 -7 0 46.12
    -3 -7 0 46.5
    -3 -7 0 46.96
    3 7 0 48.97
    3 7 0 47.83
    -4 -7 0 10.06
    -4 -7 0 7.46
    -4 -7 0 12.23
    4 7 0 7.89
    4 7 0 9.66
    -5 -7 0 77.84
    -5 -7 0 74.43
    -5 -7 0 70.2
    5 7 0 74.06
    5 7 0 77.55
    5 7 0 75.32
    -6 -7 0 4.51
    -6 -7 0 3.96
    6 7 0 3.44
    6 7 0 4.47
    -7 -7 0 80.93
    -7 -7 0 83.76
    7 7 0 79.53
    -8 -7 0 -0.26
    8 7 0 -0.05
    -9 -7 0 58.74
    9 7 0 56.99
    8 -8 0 10.15
    -8 8 0 10.34
    7 -8 0 3.22
    -7 8 0 0.69
    6 -8 0 21.73
    6 -8 0 25.16
    -6 8 0 20.75
    -6 8 0 21.39
    5 -8 0 3.88
    5 -8 0 4.31
    -5 8 0 4.75
    -5 8 0 4.86
    4 -8 0 39.14
    4 -8 0 37.26
    -4 8 0 33.8
    -4 8 0 35.8
    3 -8 0 38.66
    3 -8 0 44.84
    -3 8 0 38.87
    -3 8 0 40.33
    2 -8 0 54.73
    2 -8 0 53.25
    2 -8 0 51.6
    -2 8 0 52.31
    -2 8 0 57.73
    -2 8 0 55.98
    1 -8 0 2.09
    1 -8 0 2.76
    1 -8 0 2.13
    -1 8 0 1.29
    -1 8 0 1.45
    -1 8 0 0.99
    0 -8 0 40.02
    0 -8 0 37.66
    0 -8 0 39.79
    0 8 0 45.03
    0 8 0 43.32
    0 8 0 42.51
    -1 -8 0 0.8
    -1 -8 0 0.24
    -1 -8 0 0.64
    1 8 0 0.37
    1 8 0 0.38
    -2 -8 0 67.65
    -2 -8 0 68.31
    -2 -8 0 68.82
    2 8 0 67.94
    2 8 0 70.88
    -3 -8 0 76.82
    -3 -8 0 74.17
    -3 -8 0 76.3
    3 8 0 71.85
    3 8 0 78.39
    -4 -8 0 28.59
    -4 -8 0 28.51
    -4 -8 0 29.74
    4 8 0 26.06
    4 8 0 31.12
    -5 -8 0 34.28
    -5 -8 0 37.4
    5 8 0 29.32
    5 8 0 32.55
    5 8 0 31.58
    -6 -8 0 63.82
    -6 -8 0 66.54
    6 8 0 63.05
    -7 -8 0 17.73
    -7 -8 0 19.56
    7 8 0 19.34
    -8 -8 0 20.8
    8 8 0 23.44
    7 -9 0 1.14
    -7 9 0 0.4
    6 -9 0 7.38
    6 -9 0 10.54
    -6 9 0 7.33
    -6 9 0 10.51
    5 -9 0 0.39
    5 -9 0 0.82
    -5 9 0 2.04
    -5 9 0 1.71
    4 -9 0 37.18
    4 -9 0 36.31
    -4 9 0 36.42
    -4 9 0 33.04
    3 -9 0 15.28
    3 -9 0 10.59
    -3 9 0 12.38
    -3 9 0 13.74
    2 -9 0 49.72
    2 -9 0 48.19
    -2 9 0 47.07
    -2 9 0 52.47
    1 -9 0 8.39
    1 -9 0 9.92
    -1 9 0 10.9
    -1 9 0 9.47
    -1 9 0 9.41
    0 -9 0 41.29
    0 -9 0 41.93
    0 9 0 32.2
    0 9 0 36.87
    -1 -9 0 9.9
    -1 -9 0 7.93
    -1 -9 0 5.88
    1 9 0 6.39
    1 9 0 6.16
    -2 -9 0 65.36
    -2 -9 0 63.04
    -2 -9 0 68.35
    2 9 0 69.45
    2 9 0 61.72
    -3 -9 0 -0.19
    -3 -9 0 0.53
    3 9 0 -0.23
    3 9 0 -0.02
    -4 -9 0 76.79
    -4 -9 0 73.34
    4 9 0 79.18
    4 9 0 70.9
    -5 -9 0 0.55
    -5 -9 0 -0.33
    5 9 0 0.13
    5 9 0 -0.15
    -6 -9 0 65.19
    -6 -9 0 65.13
    6 9 0 75.43
    -7 -9 0 0.45
    -7 -9 0 2.06
    7 9 0 -0.82
    -8 -9 0 34.67
    8 9 0 33.46
    6 -10 0 1.48
    6 -10 0 1.83
    -6 10 0 2.52
    -6 10 0 3.77
    5 -10 0 12.24
    5 -10 0 14.16
    -5 10 0 14.05
    -5 10 0 13.95
    4 -10 0 0.82
    4 -10 0 1.79
    -4 10 0 0.6
    -4 10 0 -0.1
    3 -10 0 43.24
    3 -10 0 40.14
    -3 10 0 42.25
    -3 10 0 36.25
    2 -10 0 6.76
    2 -10 0 4.24
    -2 10 0 3.59
    -2 10 0 5.54
    1 -10 0 23.72
    1 -10 0 22.66
    -1 10 0 25.45
    0 -10 0 14.69
    0 -10 0 10.98
    0 10 0 11.73
    0 10 0 13.56
    -1 -10 0 20.1
    1 10 0 19.45
    1 10 0 20.61
    -2 -10 0 23.06
    2 10 0 22.42
    2 10 0 22.5
    -3 -10 0 56.51
    -3 -10 0 50.8
    3 10 0 53.26
    3 10 0 59.41
    -4 -10 0 22.45
    -4 -10 0 24.34
    4 10 0 22.28
    4 10 0 27.2
    -5 -10 0 23.42
    -5 -10 0 19.47
    5 10 0 19.23
    5 10 0 18.89
    -6 -10 0 28.28
    -6 -10 0 24.33
    6 10 0 31.67
    -7 -10 0 6.42
    -7 -10 0 6.41
    7 10 0 6.53
    5 -11 0 2.37
    5 -11 0 4.36
    -5 11 0 2.59
    -5 11 0 2.96
    4 -11 0 2.47
    4 -11 0 2.9
    -4 11 0 2.9
    -4 11 0 2.31
    3 -11 0 11.91
    3 -11 0 10.75
    -3 11 0 9.53
    2 -11 0 0.91
    2 -11 0 0.43
    -2 11 0 0.43
    1 -11 0 27.61
    1 -11 0 23.58
    -1 11 0 26.65
    0 -11 0 0.08
    0 11 0 -0.04
    -1 -11 0 32.57
    1 11 0 30.2
    1 11 0 28.4
    -2 -11 0 -0.34
    2 11 0 0.22
    2 11 0 0.18
    -3 -11 0 30.1
    3 11 0 31.06
    3 11 0 28.57
    -4 -11 0 -0.24
    4 11 0 -0.04
    4 11 0 -0.86
    -5 -11 0 27.33
    -5 -11 0 25.77
    5 11 0 28.69
    5 11 0 27.57
    -6 -11 0 1.28
    -6 -11 0 1.81
    6 11 0 0.21
    4 -12 0 0.29
    4 -12 0 1.18
    -4 12 0 1.72
    3 -12 0 5.34
    3 -12 0 6.2
    -3 12 0 5.78
    2 -12 0 6.55
    -2 12 0 5.5
    1 -12 0 7.37
    -1 12 0 5.94
    0 -12 0 16.33
    0 12 0 14.5
    -1 -12 0 15.14
    1 12 0 10.18
    -2 -12 0 8.69
    2 12 0 7.32
    2 12 0 9.39
    -3 -12 0 15.68
    3 12 0 18.61
    3 12 0 16.6
    -4 -12 0 3.56
    4 12 0 5
    4 12 0 4.33
    1 -13 0 -0.53
    -1 13 0 0.01
    0 -13 0 16.65
    0 13 0 9.83
    -1 -13 0 -0.99
    1 13 0 1.04
    2 13 0 5.96
    1 13 -1 -0.28
    -1 -13 1 0.13
    0 13 -1 40.46
    0 -13 1 41.59
    4 12 -1 3.64
    4 12 -1 5.78
    -4 -12 1 8.02
    3 12 -1 22.29
    3 12 -1 23.17
    -3 -12 1 22.11
    2 12 -1 15.91
    -2 -12 1 14.3
    1 12 -1 5.72
    -1 -12 1 5.81
    0 12 -1 50.26
    0 -12 1 45.25
    -1 12 -1 28.58
    1 -12 1 25.27
    -2 12 -1 16.77
    2 -12 1 19.79
    -3 12 -1 19.93
    3 -12 1 23.48
    6 11 -1 0.91
    5 11 -1 17.66
    5 11 -1 22.2
    -5 -11 1 20.64
    -5 -11 1 15.63
    4 11 -1 7.35
    4 11 -1 5.83
    -4 -11 1 5.3
    -4 -11 1 6.23
    3 11 -1 40.01
    3 11 -1 40.07
    -3 -11 1 34.36
    2 11 -1 0.26
    2 11 -1 -0.91
    -2 -11 1 1.02
    1 11 -1 73.69
    1 11 -1 64.08
    -1 -11 1 67.71
    0 11 -1 0.57
    0 -11 1 0.15
    -1 11 -1 61.16
    1 -11 1 59.7
    -2 11 -1 2.65
    2 -11 1 3.32
    -3 11 -1 51.13
    3 -11 1 56.02
    3 -11 1 48.69
    -4 11 -1 9.93
    -4 11 -1 9.78
    4 -11 1 7.13
    4 -11 1 6.76
    -5 11 -1 32.66
    -5 11 -1 36.1
    5 -11 1 34.14
    5 -11 1 34.97
    7 10 -1 0.04
    -7 -10 1 2.23
    -7 -10 1 0.41
    6 10 -1 12.08
    -6 -10 1 11.39
    -6 -10 1 13.33
    5 10 -1 1.67
    5 10 -1 2.51
    -5 -10 1 2.21
    -5 -10 1 2.17
    4 10 -1 18.94
    4 10 -1 21.18
    -4 -10 1 19.07
    -4 -10 1 17.39
    3 10 -1 12.42
    3 10 -1 11.37
    -3 -10 1 14.18
    -3 -10 1 11.01
    2 10 -1 38.23
    2 10 -1 44.79
    -2 -10 1 44.21
    -2 -10 1 49.42
    1 10 -1 38.23
    1 10 -1 38.89
    -1 -10 1 38.82
    0 10 -1 48.67
    0 10 -1 51.4
    0 -10 1 52.2
    -1 10 -1 21.1
    1 -10 1 15.7
    1 -10 1 20.47
    -2 10 -1 15.16
    -2 10 -1 10.75
    2 -10 1 13.36
    2 -10 1 10.79
    -3 10 -1 21.94
    -3 10 -1 24.77
    3 -10 1 24.35
    3 -10 1 29.73
    -4 10 -1 14.12
    -4 10 -1 12.34
    4 -10 1 15.02
    4 -10 1 16.64
    -5 10 -1 54.61
    -5 10 -1 59.87
    5 -10 1 49.66
    5 -10 1 55.24
    -6 10 -1 6
    -6 10 -1 4.87
    6 -10 1 5.85
    6 -10 1 2.12
    7 9 -1 -1.13
    -7 -9 1 -0.03
    -7 -9 1 0.02
    6 9 -1 25.17
    -6 -9 1 24.95
    -6 -9 1 22.56
    5 9 -1 -0.05
    5 9 -1 0.62
    -5 -9 1 0.44
    -5 -9 1 0.09
    4 9 -1 17.56
    4 9 -1 16.4
    -4 -9 1 17.73
    -4 -9 1 19
    3 9 -1 4.6
    3 9 -1 3.07
    -3 -9 1 4.81
    -3 -9 1 3.06
    2 9 -1 62.32
    2 9 -1 62.86
    -2 -9 1 57.58
    -2 -9 1 65.96
    1 9 -1 0.18
    1 9 -1 0.15
    -1 -9 1 -0.56
    -1 -9 1 0.52
    -1 -9 1 0.29
    0 9 -1 75.01
    0 9 -1 73.7
    0 -9 1 72.33
    0 -9 1 74.38
    0 -9 1 74.21
    -1 9 -1 0.85
    -1 9 -1 0.25
    -1 9 -1 1.54
    1 -9 1 1.03
    1 -9 1 0.75
    -2 9 -1 59.61
    -2 9 -1 61.47
    2 -9 1 61.41
    2 -9 1 60.87
    -3 9 -1 26.28
    -3 9 -1 22.8
    3 -9 1 23.61
    3 -9 1 24.52
    -4 9 -1 54.63
    -4 9 -1 51.22
    4 -9 1 53.31
    4 -9 1 55.61
    -5 9 -1 14.05
    -5 9 -1 14.9
    5 -9 1 14.18
    5 -9 1 13.1
    -6 9 -1 67.18
    -6 9 -1 67.29
    6 -9 1 66.14
    6 -9 1 66.72
    -7 9 -1 17.8
    7 -9 1 14.95
    8 8 -1 -0.42
    -8 -8 1 0.12
    7 8 -1 3.17
    -7 -8 1 3.66
    -7 -8 1 5.03
    6 8 -1 26.92
    -6 -8 1 22.91
    -6 -8 1 27.17
    5 8 -1 3
    5 8 -1 3.83
    -5 -8 1 2.81
    -5 -8 1 3.37
    4 8 -1 28.75
    4 8 -1 31.43
    -4 -8 1 30.12
    -4 -8 1 28.48
    3 8 -1 4.33
    3 8 -1 1.89
    -3 -8 1 2.34
    -3 -8 1 4.75
    2 8 -1 31.15
    2 8 -1 36.49
    -2 -8 1 35.67
    -2 -8 1 35.82
    -2 -8 1 36.99
    1 8 -1 3.52
    1 8 -1 4.08
    -1 -8 1 4.87
    -1 -8 1 4.01
    -1 -8 1 6.06
    0 8 -1 18.17
    0 8 -1 21.57
    0 8 -1 19.34
    0 -8 1 21.09
    0 -8 1 18.52
    0 -8 1 20.64
    -1 8 -1 21.66
    -1 8 -1 20.77
    -1 8 -1 20.84
    1 -8 1 17.76
    1 -8 1 18.6
    1 -8 1 21.23
    -2 8 -1 120.98
    -2 8 -1 119.08
    -2 8 -1 117.04
    2 -8 1 120.57
    2 -8 1 125
    -3 8 -1 4.19
    -3 8 -1 3.8
    3 -8 1 4
    3 -8 1 5.53
    -4 8 -1 26.28
    -4 8 -1 26.73
    4 -8 1 23.97
    4 -8 1 25.9
    -5 8 -1 17.91
    -5 8 -1 17.49
    5 -8 1 20.72
    5 -8 1 19.88
    -6 8 -1 84.56
    -6 8 -1 85.22
    6 -8 1 83.73
    6 -8 1 84.07
    -7 8 -1 4.56
    7 -8 1 6.12
    7 -8 1 6.88
    -8 8 -1 45.25
    8 -8 1 41.92
    9 7 -1 -0.49
    -9 -7 1 -0.05
    8 7 -1 0.21
    -8 -7 1 -0.18
    7 7 -1 6.55
    -7 -7 1 5.96
    -7 -7 1 8.12
    6 7 -1 0.44
    -6 -7 1 0.23
    -6 -7 1 1.75
    5 7 -1 39.41
    5 7 -1 39.34
    5 7 -1 38.69
    -5 -7 1 42.6
    -5 -7 1 42.69
    4 7 -1 -0.23
    4 7 -1 -0.1
    4 7 -1 -0.03
    -4 -7 1 -0.06
    -4 -7 1 0.02
    -4 -7 1 -0.02
    3 7 -1 26.31
    3 7 -1 27.31
    -3 -7 1 25.18
    -3 -7 1 29.66
    -3 -7 1 30.39
    2 7 -1 34.29
    2 7 -1 34.75
    -2 -7 1 34.89
    -2 -7 1 32.88
    -2 -7 1 32.87
    1 7 -1 25.02
    1 7 -1 25.58
    1 7 -1 24.68
    -1 -7 1 28.06
    -1 -7 1 22.39
    -1 -7 1 28.16
    0 7 -1 5.19
    0 7 -1 5.64
    0 7 -1 4.68
    0 -7 1 4.64
    0 -7 1 5.75
    0 -7 1 4.54
    -1 7 -1 38.39
    -1 7 -1 41.1
    -1 7 -1 40.62
    1 -7 1 36.81
    1 -7 1 35.85
    1 -7 1 41.42
    -2 7 -1 19.61
    -2 7 -1 19.43
    -2 7 -1 17.89
    -2 7 -1 20.03
    2 -7 1 19.89
    2 -7 1 18.13
    2 -7 1 18.13
    2 -7 1 21.35
    -3 7 -1 90.52
    -3 7 -1 88.01
    -3 7 -1 91.34
    3 -7 1 86.82
    3 -7 1 96.45
    3 -7 1 89.26
    -4 7 -1 0.38
    -4 7 -1 0.68
    4 -7 1 0.53
    4 -7 1 1.41
    -5 7 -1 17.06
    -5 7 -1 15.21
    5 -7 1 15.19
    5 -7 1 12.65
    -6 7 -1 25.86
    -6 7 -1 22.26
    6 -7 1 23.59
    6 -7 1 22.91
    -7 7 -1 59.19
    7 -7 1 62.26
    7 -7 1 64.05
    -8 7 -1 4.57
    8 -7 1 6.65
    9 6 -1 1.21
    -9 -6 1 2.56
    8 6 -1 -0.35
    -8 -6 1 -0.17
    7 6 -1 1.94
    7 6 -1 0.74
    -7 -6 1 1.83
    -7 -6 1 0.23
    6 6 -1 12.64
    6 6 -1 15.73
    -6 -6 1 16.18
    -6 -6 1 15.1
    5 6 -1 2.06
    5 6 -1 2.28
    5 6 -1 1.97
    -5 -6 1 2.92
    -5 -6 1 2.29
    -5 -6 1 3.42
    4 6 -1 48.33
    4 6 -1 47.12
    4 6 -1 47.21
    -4 -6 1 42.23
    -4 -6 1 42.3
    -4 -6 1 48.12
    -4 -6 1 42.07
    3 6 -1 8.7
    3 6 -1 11.6
    3 6 -1 10.64
    -3 -6 1 7.83
    -3 -6 1 10.19
    -3 -6 1 12.31
    2 6 -1 9.16
    2 6 -1 11.25
    2 6 -1 8.95
    -2 -6 1 11.22
    -2 -6 1 11.53
    -2 -6 1 11.71
    1 6 -1 82.89
    1 6 -1 84.16
    1 6 -1 85.5
    -1 -6 1 86.91
    -1 -6 1 85.25
    -1 -6 1 83.53
    0 6 -1 31.57
    0 6 -1 29.87
    0 6 -1 30.07
    0 -6 1 29.77
    0 -6 1 30.75
    0 -6 1 31.3
    -1 6 -1 45.94
    -1 6 -1 48.77
    -1 6 -1 42.03
    1 -6 1 46.92
    1 -6 1 42.91
    1 -6 1 42.38
    -2 6 -1 60.75
    -2 6 -1 56.63
    -2 6 -1 58.57
    -2 6 -1 54.42
    2 -6 1 55.14
    2 -6 1 54.44
    2 -6 1 56.18
    2 -6 1 56.05
    -3 6 -1 57.48
    -3 6 -1 56.18
    -3 6 -1 57.18
    3 -6 1 53.39
    3 -6 1 57.11
    3 -6 1 59.84
    -4 6 -1 11.38
    -4 6 -1 13.86
    -4 6 -1 13.3
    4 -6 1 11
    4 -6 1 13.63
    -5 6 -1 43.46
    -5 6 -1 49.67
    5 -6 1 48.13
    5 -6 1 47.3
    -6 6 -1 0.11
    -6 6 -1 1.49
    6 -6 1 0.52
    6 -6 1 1.24
    -7 6 -1 56.74
    7 -6 1 59.94
    7 -6 1 60.22
    -8 6 -1 6.38
    8 -6 1 8.36
    -9 6 -1 54.89
    9 -6 1 55.71
    9 5 -1 4.25
    -9 -5 1 4.35
    8 5 -1 0.1
    8 5 -1 1.02
    -8 -5 1 0.32
    7 5 -1 0.07
    7 5 -1 0.87
    -7 -5 1 0.61
    -7 -5 1 0.28
    6 5 -1 2.29
    6 5 -1 2.06
    -6 -5 1 2.56
    -6 -5 1 3.27
    5 5 -1 1.92
    5 5 -1 2.38
    5 5 -1 2.56
    -5 -5 1 2
    -5 -5 1 1.96
    -5 -5 1 0.84
    4 5 -1 0.12
    4 5 -1 0.06
    4 5 -1 0.18
    -4 -5 1 -0.04
    -4 -5 1 0.17
    -4 -5 1 0.17
    -4 -5 1 -0.06
    3 5 -1 11.73
    3 5 -1 8.21
    3 5 -1 9.73
    -3 -5 1 9.29
    -3 -5 1 10.12
    -3 -5 1 10.27
    -3 -5 1 9.84
    2 5 -1 50.48
    2 5 -1 50.49
    2 5 -1 49.26
    -2 -5 1 50.4
    -2 -5 1 51.07
    -2 -5 1 49.24
    1 5 -1 -0.11
    1 5 -1 0.21
    1 5 -1 0.32
    -1 -5 1 0.23
    -1 -5 1 0.11
    -1 -5 1 -0.11
    0 5 -1 135.13
    0 5 -1 134.16
    0 5 -1 138.07
    0 -5 1 139.75
    0 -5 1 137.24
    0 -5 1 135.72
    -1 5 -1 9.58
    -1 5 -1 9.22
    -1 5 -1 9.57
    -1 5 -1 10.93
    1 -5 1 9.81
    1 -5 1 11.49
    1 -5 1 8.33
    1 -5 1 9.42
    -2 5 -1 121.68
    -2 5 -1 133.38
    -2 5 -1 127.22
    2 -5 1 129.89
    2 -5 1 136.57
    2 -5 1 131.72
    -3 5 -1 6.59
    -3 5 -1 7.3
    -3 5 -1 5.72
    3 -5 1 5.79
    3 -5 1 7.27
    3 -5 1 6.48
    -4 5 -1 35.22
    -4 5 -1 38.8
    -4 5 -1 40.49
    4 -5 1 40.1
    4 -5 1 36.64
    4 -5 1 37.53
    -5 5 -1 68.76
    -5 5 -1 69.72
    -5 5 -1 72.09
    5 -5 1 69.74
    5 -5 1 67.79
    -6 5 -1 31.7
    -6 5 -1 34.15
    -6 5 -1 34.26
    6 -5 1 31.87
    6 -5 1 34.35
    -7 5 -1 22.56
    7 -5 1 23.81
    7 -5 1 21.26
    -8 5 -1 26.55
    8 -5 1 32.03
    -9 5 -1 16.71
    9 -5 1 16.7
    10 4 -1 0.48
    -10 -4 1 0.1
    9 4 -1 3.14
    9 4 -1 2.2
    -9 -4 1 1.42
    8 4 -1 4.33
    8 4 -1 1.54
    -8 -4 1 5.77
    7 4 -1 1.5
    7 4 -1 1.32
    -7 -4 1 2.14
    -7 -4 1 2.26
    -7 -4 1 2.31
    6 4 -1 -0.13
    6 4 -1 -0.21
    -6 -4 1 -0.09
    -6 -4 1 0.39
    -6 -4 1 0.14
    5 4 -1 0.41
    5 4 -1 0.41
    5 4 -1 0.48
    -5 -4 1 1.49
    -5 -4 1 0.45
    -5 -4 1 0.45
    4 4 -1 9.09
    4 4 -1 7.51
    4 4 -1 10.23
    -4 -4 1 9.49
    -4 -4 1 7.99
    -4 -4 1 7.94
    -4 -4 1 9.88
    3 4 -1 9.11
    3 4 -1 10.05
    3 4 -1 9.41
    3 4 -1 8.47
    -3 -4 1 9.37
    -3 -4 1 8.2
    -3 -4 1 9.88
    -3 -4 1 9.97
    2 4 -1 64.91
    2 4 -1 64.34
    2 4 -1 67.61
    -2 -4 1 69.65
    -2 -4 1 65.26
    -2 -4 1 62.26
    1 4 -1 48.97
    1 4 -1 48.47
    1 4 -1 50.25
    -1 -4 1 46.73
    -1 -4 1 47.54
    -1 -4 1 48.82
    0 4 -1 180.12
    0 4 -1 189.15
    0 4 -1 190.24
    0 -4 1 192.11
    0 -4 1 199.47
    0 -4 1 192.15
    -1 4 -1 41.84
    -1 4 -1 42.22
    -1 4 -1 40.37
    -1 4 -1 44.33
    1 -4 1 42.13
    1 -4 1 43.04
    1 -4 1 44.52
    1 -4 1 45.29
    -2 4 -1 18.78
    -2 4 -1 21.9
    -2 4 -1 20.44
    2 -4 1 18.48
    2 -4 1 19.93
    2 -4 1 21.78
    -3 4 -1 0.36
    -3 4 -1 0.08
    -3 4 -1 0.13
    3 -4 1 1.14
    3 -4 1 -0.08
    3 -4 1 -0.1
    -4 4 -1 126.91
    -4 4 -1 117.39
    -4 4 -1 128.27
    4 -4 1 126.85
    4 -4 1 121.22
    4 -4 1 125.07
    -5 4 -1 1.28
    -5 4 -1 1.87
    -5 4 -1 0.93
    5 -4 1 0.84
    5 -4 1 2.06
    5 -4 1 1.83
    -6 4 -1 165.23
    -6 4 -1 160.13
    -6 4 -1 158.63
    6 -4 1 169.91
    6 -4 1 158.13
    -7 4 -1 2.19
    -7 4 -1 1.28
    7 -4 1 1.34
    7 -4 1 1.43
    -8 4 -1 41.25
    -8 4 -1 39.18
    8 -4 1 43.65
    -9 4 -1 5.29
    9 -4 1 7.96
    -10 4 -1 29.66
    10 -4 1 35.8
    10 3 -1 0.52
    10 3 -1 -0.86
    -10 -3 1 -0.33
    9 3 -1 4.3
    9 3 -1 2.64
    -9 -3 1 3.31
    8 3 -1 0.04
    8 3 -1 0.52
    -8 -3 1 0.29
    -8 -3 1 0.05
    7 3 -1 -0.27
    7 3 -1 0.26
    -7 -3 1 0.17
    -7 -3 1 0.19
    -7 -3 1 0.12
    6 3 -1 0.37
    6 3 -1 -0.08
    -6 -3 1 0.89
    -6 -3 1 0.95
    -6 -3 1 0.58
    5 3 -1 2.75
    5 3 -1 3.29
    5 3 -1 3.45
    -5 -3 1 2.36
    -5 -3 1 4.34
    -5 -3 1 3.83
    4 3 -1 22.9
    4 3 -1 20.21
    4 3 -1 19.29
    -4 -3 1 20.54
    -4 -3 1 22.67
    -4 -3 1 19.69
    3 3 -1 2.57
    3 3 -1 3.16
    3 3 -1 3.52
    -3 -3 1 4.08
    -3 -3 1 3.66
    -3 -3 1 2.7
    -3 -3 1 3.5
    2 3 -1 4.81
    2 3 -1 6.22
    2 3 -1 5.37
    -2 -3 1 5.42
    -2 -3 1 6.02
    -2 -3 1 4.96
    1 3 -1 0.34
    1 3 -1 0.21
    1 3 -1 0.22
    -1 -3 1 0.31
    -1 -3 1 0.26
    -1 -3 1 0.64
    0 3 -1 142.79
    0 3 -1 143.68
    0 3 -1 143.52
    0 -3 1 144.04
    0 -3 1 143.67
    0 -3 1 140.28
    -1 3 -1 36.93
    -1 3 -1 35.43
    -1 3 -1 38.67
    -1 3 -1 36.09
    1 -3 1 37.04
    1 -3 1 35.97
    1 -3 1 38.32
    -2 3 -1 0.13
    -2 3 -1 -0.05
    -2 3 -1 0.52
    2 -3 1 0.41
    2 -3 1 0.16
    2 -3 1 0.03
    -3 3 -1 5.8
    -3 3 -1 5.91
    -3 3 -1 7.4
    3 -3 1 5.5
    3 -3 1 4.58
    3 -3 1 6.99
    -4 3 -1 90.59
    -4 3 -1 93.96
    -4 3 -1 99.77
    4 -3 1 91.96
    4 -3 1 96.27
    4 -3 1 92.06
    -5 3 -1 13.25
    -5 3 -1 14.5
    -5 3 -1 15.68
    5 -3 1 13.21
    5 -3 1 13.83
    5 -3 1 15.03
    -6 3 -1 32.57
    -6 3 -1 27.74
    -6 3 -1 28.68
    6 -3 1 28.88
    6 -3 1 24.7
    6 -3 1 31.04
    -7 3 -1 81.41
    -7 3 -1 77.82
    7 -3 1 72.98
    7 -3 1 80.33
    -8 3 -1 18.64
    -8 3 -1 16.99
    8 -3 1 18.15
    -9 3 -1 2.72
    -9 3 -1 2.55
    9 -3 1 3.29
    -10 3 -1 23.76
    -10 3 -1 21.46
    10 -3 1 20.8
    10 2 -1 2.44
    10 2 -1 2.27
    -10 -2 1 2.1
    9 2 -1 2.06
    9 2 -1 4.56
    -9 -2 1 4.37
    -9 -2 1 5.02
    8 2 -1 -0.27
    8 2 -1 0.11
    -8 -2 1 -0.35
    -8 -2 1 0.84
    7 2 -1 9.8
    7 2 -1 10.27
    -7 -2 1 11.01
    -7 -2 1 10.24
    6 2 -1 0.69
    6 2 -1 0.15
    -6 -2 1 0.86
    -6 -2 1 0.1
    -6 -2 1 0.65
    5 2 -1 4.22
    5 2 -1 3.91
    5 2 -1 5.05
    -5 -2 1 4.05
    -5 -2 1 3.43
    -5 -2 1 3.74
    4 2 -1 0.53
    4 2 -1 1.29
    4 2 -1 0.7
    -4 -2 1 0.89
    -4 -2 1 0.64
    -4 -2 1 0.87
    3 2 -1 19.01
    3 2 -1 17.99
    3 2 -1 18.82
    -3 -2 1 17.91
    -3 -2 1 19.25
    -3 -2 1 18.27
    2 2 -1 32.86
    2 2 -1 32.66
    2 2 -1 33.5
    2 2 -1 32.63
    -2 -2 1 32.87
    -2 -2 1 32.87
    -2 -2 1 33.28
    1 2 -1 7.07
    1 2 -1 6.85
    -1 -2 1 7.49
    -1 -2 1 7.14
    -1 -2 1 6.89
    0 2 -1 5.6
    0 2 -1 4.37
    0 2 -1 3.95
    0 2 -1 4.63
    0 -2 1 4.53
    0 -2 1 6.35
    0 -2 1 4.18
    -1 2 -1 170.25
    -1 2 -1 167.18
    -1 2 -1 163.83
    1 -2 1 153.91
    1 -2 1 163.88
    1 -2 1 156.71
    -2 2 -1 22.73
    -2 2 -1 21.87
    -2 2 -1 20.88
    2 -2 1 20.32
    2 -2 1 21.7
    2 -2 1 21.72
    -3 2 -1 182.91
    -3 2 -1 181.64
    -3 2 -1 177.69
    3 -2 1 180.09
    3 -2 1 176.16
    3 -2 1 172.93
    -4 2 -1 77.2
    -4 2 -1 85.56
    -4 2 -1 79.1
    -4 2 -1 78.4
    4 -2 1 80.05
    4 -2 1 79.9
    4 -2 1 81.3
    -5 2 -1 37.79
    -5 2 -1 40.35
    -5 2 -1 38.53
    -5 2 -1 39.29
    5 -2 1 37.94
    5 -2 1 33.04
    -6 2 -1 6.23
    -6 2 -1 5.78
    -6 2 -1 5.33
    -6 2 -1 6.19
    6 -2 1 6.2
    6 -2 1 5.17
    6 -2 1 3.36
    -7 2 -1 66.6
    -7 2 -1 66.36
    -7 2 -1 59.01
    7 -2 1 66.75
    7 -2 1 60.35
    7 -2 1 62.71
    -8 2 -1 -0.3
    -8 2 -1 -0.27
    8 -2 1 -0.17
    -9 2 -1 45.58
    -9 2 -1 33.14
    9 -2 1 36.25
    -10 2 -1 1.04
    -10 2 -1 0.43
    10 -2 1 0.34
    10 1 -1 12.95
    10 1 -1 9.41
    -10 -1 1 9.55
    -10 -1 1 12.37
    9 1 -1 0.13
    9 1 -1 -0.22
    -9 -1 1 0.49
    -9 -1 1 0.62
    8 1 -1 29.2
    8 1 -1 35.34
    -8 -1 1 28.63
    -8 -1 1 29.99
    7 1 -1 4.92
    7 1 -1 5.6
    -7 -1 1 4.36
    -7 -1 1 4.52
    6 1 -1 7.3
    6 1 -1 6.4
    -6 -1 1 9.25
    -6 -1 1 7.03
    -6 -1 1 9.13
    5 1 -1 1.67
    5 1 -1 0.57
    5 1 -1 2.26
    -5 -1 1 0.98
    -5 -1 1 1.9
    -5 -1 1 0.6
    4 1 -1 10.76
    4 1 -1 11.36
    4 1 -1 10.35
    -4 -1 1 11.21
    -4 -1 1 9.67
    -4 -1 1 10.74
    3 1 -1 13.22
    3 1 -1 14.71
    3 1 -1 13.81
    -3 -1 1 16.22
    -3 -1 1 16.5
    -3 -1 1 13.84
    2 1 -1 2.89
    2 1 -1 3.36
    2 1 -1 2.84
    -2 -1 1 3.68
    -2 -1 1 3.8
    -2 -1 1 3.23
    1 1 -1 9.76
    1 1 -1 9.77
    1 1 -1 10.63
    1 1 -1 11.12
    -1 -1 1 10.42
    -1 -1 1 10.6
    -1 -1 1 9.67
    -1 -1 1 10.14
    0 1 -1 0.17
    0 1 -1 0.63
    0 1 -1 0.02
    0 -1 1 0.16
    0 -1 1 0.15
    -1 1 -1 28.67
    -1 1 -1 26.52
    -1 1 -1 26.65
    1 -1 1 25.22
    1 -1 1 27.74
    -2 1 -1 6.8
    -2 1 -1 7.01
    -2 1 -1 6.49
    2 -1 1 6.52
    2 -1 1 6.83
    -3 1 -1 40.41
    -3 1 -1 41.22
    -3 1 -1 43.35
    -3 1 -1 39.39
    3 -1 1 42.43
    3 -1 1 41.44
    3 -1 1 43.08
    -4 1 -1 19.03
    -4 1 -1 21.05
    -4 1 -1 19.1
    -4 1 -1 21.68
    4 -1 1 18.36
    4 -1 1 20.86
    4 -1 1 18.49
    -5 1 -1 37.9
    -5 1 -1 31.98
    -5 1 -1 37.16
    -5 1 -1 35.79
    5 -1 1 36.99
    5 -1 1 36.2
    5 -1 1 37.45
    -6 1 -1 6.39
    -6 1 -1 6.42
    -6 1 -1 6.77
    6 -1 1 5.81
    6 -1 1 7.37
    6 -1 1 5.8
    -7 1 -1 41.88
    -7 1 -1 37.76
    -7 1 -1 36.89
    7 -1 1 41.95
    7 -1 1 38.89
    7 -1 1 40.88
    -8 1 -1 18.91
    -8 1 -1 15.44
    8 -1 1 14.79
    8 -1 1 14.68
    8 -1 1 17.56
    -9 1 -1 52.77
    -9 1 -1 37.67
    9 -1 1 46.59
    9 -1 1 43.01
    -10 1 -1 1.12
    -10 1 -1 4.61
    10 -1 1 4.27
    10 0 -1 7.06
    10 0 -1 7.23
    -10 0 1 5.97
    -10 0 1 7.28
    9 0 -1 15.55
    9 0 -1 14.36
    -9 0 1 17.32
    -9 0 1 13.57
    8 0 -1 28.51
    8 0 -1 28.89
    -8 0 1 32.09
    -8 0 1 29.97
    7 0 -1 6.13
    7 0 -1 4.87
    -7 0 1 4.45
    -7 0 1 5.01
    6 0 -1 11.52
    6 0 -1 13.37
    -6 0 1 10.46
    -6 0 1 10.2
    -6 0 1 13.55
    5 0 -1 33.8
    5 0 -1 37.24
    5 0 -1 36.21
    -5 0 1 36.61
    -5 0 1 36.54
    -5 0 1 38.99
    4 0 -1 10.61
    4 0 -1 8.43
    4 0 -1 10.52
    -4 0 1 10.42
    -4 0 1 10.41
    -4 0 1 10.19
    3 0 -1 21.33
    3 0 -1 21.47
    3 0 -1 20.78
    -3 0 1 21.86
    -3 0 1 22.34
    -3 0 1 21.43
    2 0 -1 7.21
    2 0 -1 5.9
    2 0 -1 6.3
    -2 0 1 7.08
    -2 0 1 6.45
    -2 0 1 6.78
    1 0 -1 19.3
    1 0 -1 20.37
    1 0 -1 19.72
    -1 0 1 19.66
    -1 0 1 20.59
    -1 0 -1 24.72
    -1 0 -1 23.4
    -1 0 -1 23.85
    1 0 1 24.27
    1 0 1 24.32
    -2 0 -1 -0.63
    -2 0 -1 -0.62
    -2 0 -1 -0.55
    2 0 1 -0.33
    2 0 1 -0.61
    -3 0 -1 68.47
    -3 0 -1 64.55
    -3 0 -1 69.94
    -3 0 -1 68.64
    3 0 1 56.25
    3 0 1 67.54
    3 0 1 64.02
    -4 0 -1 59.7
    -4 0 -1 55.15
    -4 0 -1 57.09
    -4 0 -1 58.75
    4 0 1 61.31
    4 0 1 60.81
    4 0 1 60.65
    -5 0 -1 3.5
    -5 0 -1 3.07
    -5 0 -1 2.03
    -5 0 -1 3.54
    5 0 1 2.6
    5 0 1 3.51
    5 0 1 3.11
    -6 0 -1 17.91
    -6 0 -1 18.82
    -6 0 -1 18.76
    6 0 1 17.72
    6 0 1 15.71
    -7 0 -1 18.19
    -7 0 -1 16.63
    -7 0 -1 20.96
    7 0 1 17.36
    7 0 1 17.74
    -8 0 -1 32.36
    -8 0 -1 36.79
    8 0 1 28.67
    8 0 1 36.41
    -9 0 -1 1.41
    -9 0 -1 4.28
    9 0 1 0.77
    9 0 1 1.55
    -10 0 -1 10.44
    -10 0 -1 10.94
    10 0 1 5.46
    10 -1 -1 3.4
    10 -1 -1 4.04
    -10 1 1 4.74
    -10 1 1 4.81
    9 -1 -1 18.27
    9 -1 -1 19.78
    -9 1 1 20.77
    -9 1 1 18.83
    8 -1 -1 5.73
    8 -1 -1 3.33
    -8 1 1 4.43
    -8 1 1 3.96
    7 -1 -1 13.6
    7 -1 -1 14.35
    7 -1 -1 14.61
    -7 1 1 13.56
    -7 1 1 14.62
    6 -1 -1 26.11
    6 -1 -1 27.9
    6 -1 -1 25.85
    6 -1 -1 28.2
    -6 1 1 26.96
    -6 1 1 25.7
    -6 1 1 29.99
    -6 1 1 26.09
    5 -1 -1 23.84
    5 -1 -1 20.89
    5 -1 -1 22.52
    5 -1 -1 22.99
    -5 1 1 24.93
    -5 1 1 24.08
    -5 1 1 24.7
    -5 1 1 22.46
    4 -1 -1 19.22
    4 -1 -1 17.52
    4 -1 -1 19.55
    4 -1 -1 20.11
    -4 1 1 19.39
    -4 1 1 18.3
    -4 1 1 17.08
    -4 1 1 19.98
    3 -1 -1 71.06
    3 -1 -1 69.54
    3 -1 -1 75
    3 -1 -1 64.59
    -3 1 1 71.12
    -3 1 1 75.2
    -3 1 1 73.02
    -3 1 1 71.59
    2 -1 -1 0.2
    2 -1 -1 0.17
    2 -1 -1 0.24
    2 -1 -1 0.5
    -2 1 1 0.09
    -2 1 1 0.33
    -2 1 1 0.34
    -2 1 1 0.3
    1 -1 -1 -0.14
    1 -1 -1 -0.18
    1 -1 -1 -0.2
    1 -1 -1 -0.24
    -1 1 1 -0.21
    -1 1 1 -0.07
    -1 1 1 -0.2
    0 -1 -1 0.33
    0 -1 -1 0.28
    0 -1 -1 0.14
    0 1 1 0.23
    -1 -1 -1 2.05
    -1 -1 -1 2.3
    -1 -1 -1 2.65
    1 1 1 2.49
    -2 -1 -1 9.86
    -2 -1 -1 9
    -2 -1 -1 10.09
    -2 -1 -1 8.47
    2 1 1 8.65
    2 1 1 8.54
    2 1 1 7.48
    -3 -1 -1 22.48
    -3 -1 -1 20.34
    -3 -1 -1 19.87
    3 1 1 21
    3 1 1 19
    3 1 1 19.61
    -4 -1 -1 1.58
    -4 -1 -1 0.81
    -4 -1 -1 0.93
    4 1 1 1.69
    4 1 1 0.64
    4 1 1 0.9
    -5 -1 -1 0.32
    -5 -1 -1 0.36
    -5 -1 -1 0.5
    5 1 1 -0.33
    5 1 1 -0.06
    5 1 1 0.19
    -6 -1 -1 20.55
    -6 -1 -1 19.26
    -6 -1 -1 19.66
    6 1 1 20.44
    6 1 1 19.6
    -7 -1 -1 2.21
    -7 -1 -1 2.77
    -7 -1 -1 2.4
    7 1 1 2.34
    7 1 1 2.24
    -8 -1 -1 5.99
    -8 -1 -1 5.57
    8 1 1 6.13
    8 1 1 5.58
    -9 -1 -1 -0.06
    -9 -1 -1 0.28
    9 1 1 0.33
    9 1 1 0.04
    -10 -1 -1 4.61
    -10 -1 -1 7.63
    10 1 1 6.88
    10 1 1 8.56
    10 -2 -1 0.59
    -10 2 1 0.24
    -10 2 1 0.26
    9 -2 -1 20.05
    9 -2 -1 22.57
    -9 2 1 20.65
    -9 2 1 18.54
    8 -2 -1 0.51
    8 -2 -1 0.56
    -8 2 1 0.73
    -8 2 1 -0.36
    7 -2 -1 28.09
    7 -2 -1 26.52
    -7 2 1 27.13
    -7 2 1 28.64
    6 -2 -1 -0.06
    6 -2 -1 0.2
    6 -2 -1 0.27
    -6 2 1 0.7
    -6 2 1 0.3
    -6 2 1 0.19
    5 -2 -1 56.84
    5 -2 -1 52.45
    5 -2 -1 53.8
    -5 2 1 54
    -5 2 1 52.99
    -5 2 1 53.36
    4 -2 -1 0.16
    4 -2 -1 -0.03
    4 -2 -1 0.21
    -4 2 1 0.02
    -4 2 1 -0.18
    -4 2 1 0.05
    3 -2 -1 101.61
    3 -2 -1 98.36
    3 -2 -1 95.19
    -3 2 1 101.94
    -3 2 1 98.79
    -3 2 1 99.11
    2 -2 -1 33.39
    2 -2 -1 30.78
    2 -2 -1 30.03
    -2 2 1 31.99
    -2 2 1 29.82
    -2 2 1 29.16
    1 -2 -1 5.88
    1 -2 -1 5.9
    1 -2 -1 5.7
    -1 2 1 6.39
    -1 2 1 5.94
    -1 2 1 5.5
    0 -2 -1 26.39
    0 -2 -1 25.65
    0 -2 -1 25.4
    0 2 1 29.4
    0 2 1 26.58
    -1 -2 -1 74.37
    -1 -2 -1 74.18
    1 2 1 74.43
    1 2 1 72.87
    -2 -2 -1 11.8
    -2 -2 -1 14.23
    -2 -2 -1 12.71
    -2 -2 -1 12.05
    2 2 1 13.69
    2 2 1 13.69
    -3 -2 -1 80.87
    -3 -2 -1 71.77
    -3 -2 -1 74.62
    3 2 1 76.53
    3 2 1 75.07
    3 2 1 74.86
    -4 -2 -1 26
    -4 -2 -1 23.73
    -4 -2 -1 25.01
    4 2 1 25.9
    4 2 1 26.41
    4 2 1 25.86
    -5 -2 -1 -0.11
    -5 -2 -1 -0.02
    -5 -2 -1 -0.22
    5 2 1 -0.07
    5 2 1 -0.02
    5 2 1 -0.06
    -6 -2 -1 0.14
    -6 -2 -1 -0.1
    -6 -2 -1 0.15
    6 2 1 -0.43
    6 2 1 -0.19
    -7 -2 -1 1.17
    -7 -2 -1 0.7
    -7 -2 -1 0.6
    7 2 1 3.32
    7 2 1 0.99
    -8 -2 -1 0.53
    -8 -2 -1 0.19
    8 2 1 0.16
    8 2 1 1.39
    -9 -2 -1 3.59
    -9 -2 -1 3.04
    9 2 1 3.3
    9 2 1 2.59
    -10 -2 -1 3.64
    10 2 1 6.91
    10 2 1 6.35
    10 -3 -1 13.54
    -10 3 1 17.14
    9 -3 -1 9.52
    -9 3 1 10.06
    -9 3 1 12.56
    8 -3 -1 44.15
    8 -3 -1 43.12
    -8 3 1 44.01
    -8 3 1 44.82
    7 -3 -1 65.15
    7 -3 -1 63.56
    -7 3 1 65.77
    -7 3 1 70.56
    6 -3 -1 35.85
    6 -3 -1 36.95
    6 -3 -1 35.11
    -6 3 1 36
    -6 3 1 37.68
    -6 3 1 30.1
    5 -3 -1 20.45
    5 -3 -1 22.7
    5 -3 -1 23.1
    -5 3 1 22.03
    -5 3 1 23.13
    -5 3 1 20.87
    4 -3 -1 104.61
    4 -3 -1 102.32
    4 -3 -1 104.98
    -4 3 1 96.67
    -4 3 1 108.21
    -4 3 1 105.53
    3 -3 -1 13.82
    3 -3 -1 13.94
    3 -3 -1 12.82
    -3 3 1 15.13
    -3 3 1 13.71
    -3 3 1 13.77
    2 -3 -1 19.26
    2 -3 -1 19.71
    2 -3 -1 17.48
    -2 3 1 18.97
    -2 3 1 18.87
    -2 3 1 19.4
    1 -3 -1 5.52
    1 -3 -1 6.46
    1 -3 -1 5.11
    -1 3 1 5.51
    -1 3 1 5.38
    -1 3 1 5.49
    0 -3 -1 182.75
    0 -3 -1 190.7
    0 -3 -1 164.82
    0 -3 -1 183.58
    0 3 1 188.48
    0 3 1 186.73
    0 3 1 191.47
    -1 -3 -1 31.13
    -1 -3 -1 35.79
    -1 -3 -1 32.98
    1 3 1 33.28
    1 3 1 31.72
    1 3 1 33.24
    -2 -3 -1 -0.06
    -2 -3 -1 0.57
    -2 -3 -1 0.05
    -2 -3 -1 0.21
    2 3 1 -0.14
    2 3 1 0.39
    -3 -3 -1 3.54
    -3 -3 -1 3.4
    -3 -3 -1 3.37
    -3 -3 -1 2.61
    3 3 1 4.94
    3 3 1 3.97
    3 3 1 2.36
    -4 -3 -1 66.23
    -4 -3 -1 63.05
    -4 -3 -1 67.09
    -4 -3 -1 62.66
    4 3 1 64.62
    4 3 1 58.36
    4 3 1 62.82
    -5 -3 -1 3.57
    -5 -3 -1 2.92
    -5 -3 -1 1.22
    5 3 1 2.74
    5 3 1 2.87
    5 3 1 3.71
    -6 -3 -1 8.78
    -6 -3 -1 8.29
    -6 -3 -1 7.99
    6 3 1 6.48
    6 3 1 8.31
    -7 -3 -1 0.25
    -7 -3 -1 -0.06
    -7 -3 -1 0.41
    7 3 1 1.15
    7 3 1 0.56
    -8 -3 -1 2.25
    -8 -3 -1 2.05
    8 3 1 2.31
    8 3 1 3.01
    -9 -3 -1 8.84
    9 3 1 6.84
    9 3 1 5.59
    -10 -3 -1 0.36
    10 3 1 0.66
    10 3 1 -0.55
    10 -4 -1 34.67
    -10 4 1 28.62
    9 -4 -1 0.72
    -9 4 1 -0.95
    8 -4 -1 67.36
    -8 4 1 71.89
    7 -4 -1 0.33
    7 -4 -1 0.8
    -7 4 1 0.84
    -7 4 1 0.99
    6 -4 -1 86.12
    6 -4 -1 92.05
    6 -4 -1 87.86
    -6 4 1 84.51
    -6 4 1 89.29
    -6 4 1 91.4
    5 -4 -1 0
    5 -4 -1 0.15
    5 -4 -1 0.24
    -5 4 1 0.49
    -5 4 1 0.35
    -5 4 1 -0.06
    4 -4 -1 58.17
    4 -4 -1 63.45
    4 -4 -1 57.3
    -4 4 1 58.91
    -4 4 1 59.67
    -4 4 1 60.13
    3 -4 -1 5.64
    3 -4 -1 6.35
    3 -4 -1 6.27
    -3 4 1 5.04
    -3 4 1 4.81
    -3 4 1 5.1
    2 -4 -1 97.99
    2 -4 -1 101.27
    2 -4 -1 96.49
    -2 4 1 104.86
    -2 4 1 100.22
    -2 4 1 97.81
    1 -4 -1 70.58
    1 -4 -1 73.01
    1 -4 -1 63.44
    1 -4 -1 71.67
    -1 4 1 69.13
    -1 4 1 71.35
    -1 4 1 69.67
    0 -4 -1 190.14
    0 -4 -1 185.34
    0 -4 -1 193.41
    0 -4 -1 187.07
    0 4 1 186.27
    0 4 1 199.38
    0 4 1 189.98
    -1 -4 -1 49.81
    -1 -4 -1 53.95
    -1 -4 -1 50.13
    1 4 1 49.44
    1 4 1 48.3
    1 4 1 51.25
    -2 -4 -1 3.5
    -2 -4 -1 2.14
    -2 -4 -1 2.95
    2 4 1 2.22
    2 4 1 2.08
    2 4 1 2.52
    -3 -4 -1 6.64
    -3 -4 -1 6.63
    -3 -4 -1 6.9
    -3 -4 -1 4.32
    3 4 1 6.31
    3 4 1 4.15
    -4 -4 -1 22.45
    -4 -4 -1 22.53
    -4 -4 -1 23.48
    -4 -4 -1 20.54
    4 4 1 19.75
    4 4 1 19.52
    4 4 1 17.82
    -5 -4 -1 3.06
    -5 -4 -1 2.86
    -5 -4 -1 1.91
    5 4 1 3.1
    5 4 1 4.89
    5 4 1 2.51
    -6 -4 -1 2.64
    -6 -4 -1 3.98
    -6 -4 -1 3.9
    6 4 1 2.7
    6 4 1 2.93
    -7 -4 -1 6.16
    -7 -4 -1 6.44
    7 4 1 7.36
    7 4 1 6.84
    -8 -4 -1 2.21
    -8 -4 -1 3.25
    8 4 1 1.26
    8 4 1 2.45
    -9 -4 -1 1.48
    9 4 1 3.07
    9 4 1 3.5
    -10 -4 -1 4.52
    10 4 1 4.07
    10 4 1 5.03
    9 -5 -1 30.82
    -9 5 1 35.44
    8 -5 -1 25.64
    -8 5 1 31.21
    7 -5 -1 19.65
    -7 5 1 22.78
    6 -5 -1 102.22
    6 -5 -1 103.73
    -6 5 1 109.23
    -6 5 1 103.95
    5 -5 -1 4.13
    5 -5 -1 3.91
    5 -5 -1 4.37
    -5 5 1 4.35
    -5 5 1 3.87
    -5 5 1 3.97
    4 -5 -1 18.71
    4 -5 -1 19.3
    4 -5 -1 14.01
    -4 5 1 20.17
    -4 5 1 16.3
    -4 5 1 18.18
    3 -5 -1 19.24
    3 -5 -1 19.58
    3 -5 -1 21.03
    -3 5 1 18.73
    -3 5 1 19.13
    -3 5 1 18.36
    2 -5 -1 159.49
    2 -5 -1 159.43
    2 -5 -1 162.4
    -2 5 1 166.55
    -2 5 1 163.45
    -2 5 1 166.86
    1 -5 -1 0.63
    1 -5 -1 0.35
    1 -5 -1 0.74
    1 -5 -1 0.54
    -1 5 1 0.9
    -1 5 1 0.45
    -1 5 1 0.43
    0 -5 -1 168.12
    0 -5 -1 163.02
    0 -5 -1 166.39
    0 -5 -1 168.08
    0 5 1 161.85
    0 5 1 166.85
    0 5 1 172.65
    -1 -5 -1 0.22
    -1 -5 -1 0.39
    -1 -5 -1 0.26
    1 5 1 0.54
    1 5 1 0.51
    1 5 1 0.18
    -2 -5 -1 38.04
    -2 -5 -1 35.59
    -2 -5 -1 38.12
    2 5 1 37.1
    2 5 1 39.81
    2 5 1 37.65
    -3 -5 -1 1.02
    -3 -5 -1 1.36
    -3 -5 -1 1.72
    -3 -5 -1 1.26
    3 5 1 2.48
    3 5 1 1.91
    -4 -5 -1 19.78
    -4 -5 -1 20.45
    -4 -5 -1 19.23
    -4 -5 -1 19.8
    4 5 1 20.41
    4 5 1 21.87
    4 5 1 20.1
    -5 -5 -1 -0.04
    -5 -5 -1 -0.1
    -5 -5 -1 -0.27
    5 5 1 -0.02
    5 5 1 -0.07
    5 5 1 -0.02
    -6 -5 -1 5.53
    -6 -5 -1 5.99
    6 5 1 7.63
    6 5 1 4.32
    -7 -5 -1 0.97
    -7 -5 -1 0.62
    7 5 1 0.98
    7 5 1 0.58
    -8 -5 -1 0.94
    -8 -5 -1 0.12
    8 5 1 0.29
    8 5 1 1.09
    -9 -5 -1 2.06
    9 5 1 5.54
    9 5 1 3.54
    -10 -5 -1 0.8
    10 5 1 1.59
    10 5 1 1.02
    9 -6 -1 48.69
    -9 6 1 48.49
    8 -6 -1 0.61
    -8 6 1 -0.52
    7 -6 -1 49.52
    -7 6 1 42.14
    6 -6 -1 9.16
    6 -6 -1 9.16
    -6 6 1 10.4
    -6 6 1 11.29
    5 -6 -1 70.01
    5 -6 -1 66.66
    -5 6 1 68.44
    -5 6 1 64.55
    4 -6 -1 67.47
    4 -6 -1 71.63
    4 -6 -1 66.73
    -4 6 1 73.06
    -4 6 1 68.59
    3 -6 -1 42.25
    3 -6 -1 42.64
    3 -6 -1 42.69
    -3 6 1 45.79
    -3 6 1 45.28
    -3 6 1 39.79
    2 -6 -1 38.24
    2 -6 -1 38.9
    2 -6 -1 36.41
    2 -6 -1 35.59
    -2 6 1 37.18
    -2 6 1 37.77
    -2 6 1 40.7
    1 -6 -1 77.66
    1 -6 -1 75.74
    1 -6 -1 83.15
    1 -6 -1 79.1
    -1 6 1 78.69
    -1 6 1 77.32
    -1 6 1 77.03
    0 -6 -1 39.92
    0 -6 -1 43.03
    0 -6 -1 46.5
    0 -6 -1 42.16
    0 6 1 42.48
    0 6 1 44
    0 6 1 43.25
    -1 -6 -1 26.34
    -1 -6 -1 22.52
    -1 -6 -1 23.66
    1 6 1 25.12
    1 6 1 26.23
    1 6 1 25.05
    -2 -6 -1 86.02
    -2 -6 -1 90.43
    -2 -6 -1 88.31
    2 6 1 82.86
    2 6 1 88.31
    2 6 1 85.71
    -3 -6 -1 13.53
    -3 -6 -1 14.5
    -3 -6 -1 14.31
    -3 -6 -1 13.01
    3 6 1 13.82
    3 6 1 12.06
    -4 -6 -1 39.43
    -4 -6 -1 36.08
    -4 -6 -1 41.15
    4 6 1 36.51
    4 6 1 37.47
    -5 -6 -1 9.27
    -5 -6 -1 9.25
    -5 -6 -1 9.73
    5 6 1 9.6
    5 6 1 8.38
    5 6 1 8.82
    -6 -6 -1 0.76
    -6 -6 -1 0.15
    6 6 1 0.87
    6 6 1 0.68
    -7 -6 -1 0.93
    -7 -6 -1 0.31
    7 6 1 -0.12
    7 6 1 0.79
    -8 -6 -1 2.41
    -8 -6 -1 1.44
    8 6 1 1.82
    8 6 1 0.39
    -9 -6 -1 0.86
    9 6 1 0.49
    9 6 1 0.02
    8 -7 -1 1.07
    -8 7 1 2
    7 -7 -1 29.63
    -7 7 1 31.58
    6 -7 -1 19.48
    6 -7 -1 20.42
    -6 7 1 19.93
    -6 7 1 28.17
    5 -7 -1 94.25
    5 -7 -1 95.71
    -5 7 1 87.88
    -5 7 1 90.88
    4 -7 -1 6.48
    4 -7 -1 6.17
    -4 7 1 7.23
    -4 7 1 8.16
    3 -7 -1 62.09
    3 -7 -1 67.42
    3 -7 -1 72.98
    -3 7 1 69.04
    -3 7 1 68.64
    2 -7 -1 49.86
    2 -7 -1 42.38
    2 -7 -1 46.86
    2 -7 -1 48.04
    -2 7 1 47.69
    -2 7 1 47.54
    -2 7 1 49.9
    1 -7 -1 56.84
    1 -7 -1 65.32
    1 -7 -1 59.39
    1 -7 -1 58.59
    -1 7 1 61.92
    -1 7 1 63.59
    -1 7 1 67.83
    0 -7 -1 0.99
    0 -7 -1 1.44
    0 -7 -1 0.98
    0 7 1 0.58
    0 7 1 1.7
    0 7 1 0.66
    -1 -7 -1 43.29
    -1 -7 -1 45.85
    -1 -7 -1 44.41
    1 7 1 46.87
    1 7 1 48.93
    1 7 1 47.65
    -2 -7 -1 -0.02
    -2 -7 -1 0.14
    -2 -7 -1 0.49
    2 7 1 -0.05
    2 7 1 0.03
    -3 -7 -1 48.4
    -3 -7 -1 46.31
    -3 -7 -1 48.39
    3 7 1 46.67
    3 7 1 45.31
    -4 -7 -1 0.12
    -4 -7 -1 -0.23
    -4 -7 -1 0.36
    4 7 1 0.63
    4 7 1 0.15
    -5 -7 -1 3.71
    -5 -7 -1 5.62
    -5 -7 -1 4.09
    5 7 1 4.55
    5 7 1 2.66
    5 7 1 3.85
    -6 -7 -1 0.52
    -6 -7 -1 0.48
    -6 -7 -1 0.28
    6 7 1 -0.01
    6 7 1 -0.04
    -7 -7 -1 3.27
    -7 -7 -1 4.64
    7 7 1 3.86
    7 7 1 2.65
    -8 -7 -1 1.08
    -8 -7 -1 1.82
    8 7 1 1.83
    -9 -7 -1 2.08
    9 7 1 1.73
    8 -8 -1 26.52
    -8 8 1 28.89
    7 -8 -1 6.75
    -7 8 1 4.65
    6 -8 -1 85.41
    6 -8 -1 90.39
    -6 8 1 95.34
    -6 8 1 90.59
    5 -8 -1 8.17
    5 -8 -1 8.13
    -5 8 1 7.08
    -5 8 1 8.58
    4 -8 -1 81.24
    4 -8 -1 83.47
    -4 8 1 79.68
    -4 8 1 76.56
    3 -8 -1 4.57
    3 -8 -1 5.83
    -3 8 1 6.03
    -3 8 1 6.38
    2 -8 -1 71.93
    2 -8 -1 66.67
    2 -8 -1 71.94
    -2 8 1 66.04
    -2 8 1 66.54
    -2 8 1 63.25
    1 -8 -1 4.63
    1 -8 -1 4.63
    1 -8 -1 2.96
    -1 8 1 2.77
    -1 8 1 4.37
    -1 8 1 3.52
    0 -8 -1 7.62
    0 -8 -1 8.01
    0 -8 -1 6.37
    0 8 1 5.35
    0 8 1 4.95
    0 8 1 7.63
    -1 -8 -1 19.23
    -1 -8 -1 20.31
    -1 -8 -1 20.61
    1 8 1 26.96
    1 8 1 23.63
    -2 -8 -1 60.54
    -2 -8 -1 59.49
    -2 -8 -1 59.16
    2 8 1 58.01
    2 8 1 61.82
    -3 -8 -1 11.62
    -3 -8 -1 14.17
    -3 -8 -1 11.37
    3 8 1 12.93
    3 8 1 12.46
    -4 -8 -1 1.05
    -4 -8 -1 0.63
    -4 -8 -1 0.55
    4 8 1 1.7
    4 8 1 1.25
    -5 -8 -1 10.04
    -5 -8 -1 10.97
    -5 -8 -1 8.41
    5 8 1 9.39
    5 8 1 8.98
    5 8 1 6.85
    -6 -8 -1 1.03
    -6 -8 -1 1.44
    6 8 1 0.15
    6 8 1 0.75
    -7 -8 -1 9.8
    -7 -8 -1 10.88
    7 8 1 9.2
    -8 -8 -1 1.11
    -8 -8 -1 1.32
    8 8 1 1.88
    7 -9 -1 3.84
    -7 9 1 2.92
    6 -9 -1 86.57
    6 -9 -1 95.21
    -6 9 1 85.49
    -6 9 1 92.35
    5 -9 -1 6.89
    5 -9 -1 4.41
    -5 9 1 6.31
    -5 9 1 3.03
    4 -9 -1 40.82
    4 -9 -1 36
    -4 9 1 46.56
    -4 9 1 44.47
    3 -9 -1 7.96
    3 -9 -1 7.65
    -3 9 1 7.37
    -3 9 1 8.26
    2 -9 -1 85.39
    2 -9 -1 81.44
    -2 9 1 82.84
    -2 9 1 77.05
    -2 9 1 86.77
    1 -9 -1 0.06
    1 -9 -1 0.65
    -1 9 1 -0.14
    -1 9 1 0.01
    -1 9 1 0.38
    0 -9 -1 59.12
    0 -9 -1 58.59
    0 9 1 55.83
    0 9 1 54.32
    -1 -9 -1 1.56
    -1 -9 -1 1.76
    1 9 1 1.73
    1 9 1 0.85
    -2 -9 -1 58.62
    -2 -9 -1 51.11
    -2 -9 -1 55.8
    2 9 1 58.01
    2 9 1 58.84
    -3 -9 -1 6.9
    -3 -9 -1 7.9
    -3 -9 -1 8.01
    3 9 1 10.67
    3 9 1 9.61
    -4 -9 -1 7.95
    -4 -9 -1 8.41
    4 9 1 8.44
    4 9 1 8.12
    -5 -9 -1 0.52
    -5 -9 -1 0.58
    5 9 1 -0.06
    5 9 1 0.59
    -6 -9 -1 30.6
    -6 -9 -1 25.71
    6 9 1 23.91
    -7 -9 -1 4.93
    -7 -9 -1 2.28
    7 9 1 4.21
    -8 -9 -1 3.31
    -8 -9 -1 2.33
    8 9 1 3.04
    6 -10 -1 26.6
    -6 10 1 26.42
    -6 10 1 25.66
    5 -10 -1 30.73
    5 -10 -1 29.57
    -5 10 1 29.99
    -5 10 1 25.25
    4 -10 -1 34.7
    4 -10 -1 31.86
    -4 10 1 35.23
    -4 10 1 29.46
    3 -10 -1 26.52
    3 -10 -1 18.88
    -3 10 1 23.62
    -3 10 1 22.23
    2 -10 -1 59.6
    2 -10 -1 64.84
    -2 10 1 55.77
    1 -10 -1 33.39
    1 -10 -1 31.43
    -1 10 1 31.86
    -1 10 1 30.45
    0 -10 -1 92.1
    0 -10 -1 91.9
    0 10 1 86.68
    0 10 1 86.81
    -1 -10 -1 8.94
    -1 -10 -1 9.19
    1 10 1 9.6
    1 10 1 11.56
    -2 -10 -1 12.84
    -2 -10 -1 14.29
    2 10 1 13.38
    2 10 1 14.26
    -3 -10 -1 5.85
    -3 -10 -1 5.73
    3 10 1 7.55
    3 10 1 3.4
    -4 -10 -1 12.77
    -4 -10 -1 15.72
    4 10 1 14.12
    4 10 1 15.57
    -5 -10 -1 9.53
    -5 -10 -1 9.86
    5 10 1 7.85
    5 10 1 6.27
    -6 -10 -1 16.96
    -6 -10 -1 17.2
    6 10 1 19.98
    -7 -10 -1 4.99
    -7 -10 -1 7.77
    7 10 1 8.7
    5 -11 -1 46.28
    5 -11 -1 39.62
    -5 11 1 42.59
    -5 11 1 37.33
    4 -11 -1 0.54
    4 -11 -1 0.26
    -4 11 1 1.98
    -4 11 1 0.45
    3 -11 -1 65.42
    3 -11 -1 62.05
    -3 11 1 68.68
    2 -11 -1 0.79
    2 -11 -1 0.94
    -2 11 1 0.47
    1 -11 -1 84.82
    1 -11 -1 76.89
    -1 11 1 80.84
    0 -11 -1 1.12
    0 -11 -1 0.22
    0 11 1 0.22
    0 11 1 0.04
    -1 -11 -1 49.39
    1 11 1 42.05
    1 11 1 49.84
    -2 -11 -1 6.83
    2 11 1 5.74
    2 11 1 7
    -3 -11 -1 29.66
    3 11 1 22.75
    3 11 1 25.68
    -4 -11 -1 0.34
    4 11 1 0.04
    4 11 1 -0.51
    -5 -11 -1 23.33
    5 11 1 28.88
    5 11 1 25.89
    -6 -11 -1 0
    -6 -11 -1 -0.04
    6 11 1 -0.13
    4 -12 -1 21.13
    4 -12 -1 20.12
    -4 12 1 23.49
    3 -12 -1 35.2
    3 -12 -1 26.87
    -3 12 1 31.37
    2 -12 -1 17.13
    2 -12 -1 17.33
    -2 12 1 16.42
    1 -12 -1 9.22
    -1 12 1 9.61
    0 -12 -1 36.99
    0 12 1 38.15
    -1 -12 -1 29.57
    1 12 1 22.4
    1 12 1 27.08
    -2 -12 -1 3.58
    2 12 1 3.71
    2 12 1 4.91
    -3 -12 -1 32.36
    3 12 1 28.84
    3 12 1 31.5
    -4 -12 -1 7.64
    4 12 1 6.62
    4 12 1 4.6
    1 -13 -1 -0.46
    -1 13 1 -0.69
    0 -13 -1 38.34
    0 13 1 41.88
    -1 -13 -1 0.51
    1 13 1 1.2
    -2 -13 -1 30.84
    2 13 1 41.74
    4 12 -2 4.84
    4 12 -2 7.43
    -4 -12 2 8.11
    3 12 -2 12.78
    3 12 -2 7.21
    -3 -12 2 7.86
    2 12 -2 8.18
    -2 -12 2 10.34
    1 12 -2 5.95
    -1 -12 2 4.98
    0 12 -2 2.49
    0 -12 2 0.96
    -1 12 -2 6.73
    1 -12 2 5.54
    -2 12 -2 3.94
    2 -12 2 4.77
    -3 12 -2 0.38
    3 -12 2 0.36
    5 11 -2 34.36
    5 11 -2 33.23
    -5 -11 2 26.33
    -5 -11 2 36.45
    4 11 -2 0
    4 11 -2 1.02
    -4 -11 2 0.03
    -4 -11 2 0.85
    3 11 -2 36.73
    3 11 -2 43.73
    -3 -11 2 37.1
    2 11 -2 0.18
    2 11 -2 0.2
    -2 -11 2 1.02
    1 11 -2 15.74
    -1 -11 2 16.56
    0 11 -2 0.09
    0 -11 2 -0.44
    -1 11 -2 12.08
    1 -11 2 11.68
    -2 11 -2 3.42
    2 -11 2 3.77
    -3 11 -2 10.52
    -3 11 -2 13.65
    3 -11 2 14.64
    -4 11 -2 4.52
    -4 11 -2 2.49
    4 -11 2 4.17
    4 -11 2 3.88
    -5 11 -2 7.32
    -5 11 -2 7.05
    5 -11 2 6.17
    5 -11 2 7.44
    6 10 -2 31.05
    -6 -10 2 31.09
    -6 -10 2 37.57
    5 10 -2 39.59
    5 10 -2 39.69
    -5 -10 2 40.84
    -5 -10 2 39.5
    4 10 -2 26
    4 10 -2 27.89
    -4 -10 2 28.95
    -4 -10 2 26.99
    3 10 -2 20.47
    3 10 -2 17.89
    -3 -10 2 20.14
    -3 -10 2 19.26
    2 10 -2 33.3
    2 10 -2 32.35
    -2 -10 2 33
    -2 -10 2 30.41
    1 10 -2 20.95
    1 10 -2 25.47
    -1 -10 2 20.51
    -1 -10 2 20.43
    0 10 -2 11.29
    0 -10 2 17.16
    -1 10 -2 43.34
    1 -10 2 41.99
    -2 10 -2 2.56
    -2 10 -2 4.59
    2 -10 2 4.26
    2 -10 2 4.63
    -3 10 -2 31.58
    -3 10 -2 27.17
    3 -10 2 30.66
    3 -10 2 24.49
    -4 10 -2 1.61
    -4 10 -2 3.73
    4 -10 2 2.93
    4 -10 2 3.7
    -5 10 -2 0.55
    -5 10 -2 1.81
    5 -10 2 2.09
    5 -10 2 3.39
    -6 10 -2 10.98
    -6 10 -2 10.21
    6 -10 2 8.49
    6 -10 2 10.84
    7 9 -2 0.08
    -7 -9 2 0.02
    -7 -9 2 0.01
    6 9 -2 84.26
    -6 -9 2 93.48
    -6 -9 2 91.7
    5 9 -2 1.04
    5 9 -2 1.05
    -5 -9 2 0.04
    -5 -9 2 0.31
    4 9 -2 87.94
    4 9 -2 90.97
    -4 -9 2 95.33
    -4 -9 2 81.74
    3 9 -2 1.71
    3 9 -2 0.72
    -3 -9 2 2.27
    -3 -9 2 -0.07
    2 9 -2 29.23
    2 9 -2 32.49
    -2 -9 2 32.22
    -2 -9 2 33.36
    1 9 -2 2.78
    1 9 -2 4.52
    -1 -9 2 2.7
    -1 -9 2 4.3
    0 9 -2 77.09
    0 9 -2 69.91
    0 -9 2 70.55
    0 -9 2 72.11
    -1 9 -2 1.47
    -1 9 -2 3.09
    1 -9 2 1.77
    1 -9 2 1.01
    -2 9 -2 110.08
    -2 9 -2 101.42
    2 -9 2 103.55
    2 -9 2 104.09
    -3 9 -2 4.83
    -3 9 -2 4.04
    3 -9 2 4.12
    3 -9 2 3.39
    -4 9 -2 29.13
    -4 9 -2 32.62
    4 -9 2 31.71
    4 -9 2 32.19
    -5 9 -2 0.72
    -5 9 -2 0.29
    5 -9 2 -0.17
    5 -9 2 0.2
    -6 9 -2 4.59
    -6 9 -2 5.67
    6 -9 2 6.02
    6 -9 2 7.81
    -7 9 -2 2.61
    7 -9 2 1.21
    7 -9 2 2.45
    8 8 -2 18.38
    -8 -8 2 28.06
    7 8 -2 12.35
    -7 -8 2 11.46
    -7 -8 2 12.32
    6 8 -2 41.11
    6 8 -2 42.81
    -6 -8 2 45.02
    -6 -8 2 43.23
    5 8 -2 67.2
    5 8 -2 75.44
    -5 -8 2 66.7
    -5 -8 2 67.81
    4 8 -2 42.55
    4 8 -2 43.15
    -4 -8 2 41.16
    -4 -8 2 40.13
    3 8 -2 6.99
    3 8 -2 9.25
    -3 -8 2 10.09
    -3 -8 2 10.09
    2 8 -2 56.51
    2 8 -2 56.52
    -2 -8 2 59.03
    -2 -8 2 55.86
    1 8 -2 0.15
    1 8 -2 0.33
    1 8 -2 1.05
    -1 -8 2 0.13
    -1 -8 2 -0.06
    -1 -8 2 0.3
    0 8 -2 88.89
    0 8 -2 90.09
    0 8 -2 90.9
    0 -8 2 88.06
    0 -8 2 87.34
    0 -8 2 89.12
    -1 8 -2 50.21
    -1 8 -2 48.89
    -1 8 -2 50.71
    1 -8 2 43.6
    1 -8 2 45.81
    1 -8 2 46.81
    -2 8 -2 78.25
    -2 8 -2 77.92
    2 -8 2 74.96
    2 -8 2 74.03
    2 -8 2 78.81
    -3 8 -2 19.35
    -3 8 -2 19.24
    3 -8 2 22.06
    3 -8 2 22.77
    -4 8 -2 25.47
    -4 8 -2 24.21
    4 -8 2 24.06
    4 -8 2 26.7
    -5 8 -2 0.33
    -5 8 -2 0.04
    5 -8 2 -0.42
    5 -8 2 0.2
    -6 8 -2 21.42
    -6 8 -2 20.32
    6 -8 2 23.34
    6 -8 2 25.35
    -7 8 -2 0
    7 -8 2 0.17
    7 -8 2 0.51
    -8 8 -2 21.45
    8 -8 2 25.54
    9 7 -2 71.47
    -9 -7 2 76.19
    8 7 -2 1.06
    -8 -7 2 1.71
    7 7 -2 23.93
    -7 -7 2 28.99
    6 7 -2 0.17
    6 7 -2 0.04
    -6 -7 2 0.18
    -6 -7 2 0.23
    5 7 -2 113.85
    5 7 -2 117.23
    -5 -7 2 120.52
    -5 -7 2 121.36
    4 7 -2 -0.09
    4 7 -2 0.3
    -4 -7 2 -0.01
    -4 -7 2 -0.2
    3 7 -2 76.29
    3 7 -2 74.49
    -3 -7 2 77.78
    -3 -7 2 78.12
    2 7 -2 70.93
    2 7 -2 66.66
    2 7 -2 73.34
    -2 -7 2 71.96
    -2 -7 2 66.31
    -2 -7 2 68.3
    1 7 -2 91.49
    1 7 -2 85.74
    1 7 -2 93.39
    -1 -7 2 94.23
    -1 -7 2 89.95
    -1 -7 2 92.13
    0 7 -2 28.16
    0 7 -2 27.34
    0 7 -2 24.63
    0 -7 2 30.31
    0 -7 2 26.15
    0 -7 2 26.52
    -1 7 -2 138.74
    -1 7 -2 135.13
    -1 7 -2 121.51
    1 -7 2 148.11
    1 -7 2 134.27
    1 -7 2 135.03
    -2 7 -2 19.38
    -2 7 -2 16.59
    -2 7 -2 15.43
    -2 7 -2 16.99
    2 -7 2 14.51
    2 -7 2 16.83
    2 -7 2 14.77
    -3 7 -2 74.18
    -3 7 -2 75.43
    -3 7 -2 74.82
    3 -7 2 72.04
    3 -7 2 72.92
    3 -7 2 75.39
    -4 7 -2 54.17
    -4 7 -2 52.64
    4 -7 2 59.22
    4 -7 2 55.47
    -5 7 -2 6.71
    -5 7 -2 5.25
    5 -7 2 6.2
    5 -7 2 4.7
    -6 7 -2 33.57
    -6 7 -2 30.52
    6 -7 2 34.7
    6 -7 2 30.9
    -7 7 -2 32.02
    7 -7 2 30.78
    7 -7 2 28.34
    -8 7 -2 8.55
    8 -7 2 11.21
    9 6 -2 63.77
    -9 -6 2 62.88
    8 6 -2 23.01
    -8 -6 2 22.06
    7 6 -2 46.65
    -7 -6 2 51.38
    6 6 -2 39.93
    6 6 -2 43.56
    -6 -6 2 39.04
    -6 -6 2 43.56
    5 6 -2 70.19
    5 6 -2 73.5
    5 6 -2 72.15
    -5 -6 2 71.97
    -5 -6 2 74.35
    4 6 -2 28.63
    4 6 -2 28.96
    4 6 -2 30.02
    -4 -6 2 29.12
    -4 -6 2 30.51
    -4 -6 2 27.09
    -4 -6 2 29.1
    3 6 -2 225.5
    3 6 -2 221.86
    3 6 -2 227.81
    -3 -6 2 205.11
    -3 -6 2 221.92
    -3 -6 2 229.27
    2 6 -2 30.67
    2 6 -2 27.77
    2 6 -2 31.46
    -2 -6 2 35.02
    -2 -6 2 32.09
    -2 -6 2 29.79
    1 6 -2 314.97
    1 6 -2 332.13
    1 6 -2 333.89
    -1 -6 2 324.64
    -1 -6 2 313.94
    -1 -6 2 324
    0 6 -2 23.54
    0 6 -2 19.13
    0 6 -2 19.3
    0 -6 2 16.55
    0 -6 2 19.25
    0 -6 2 20.44
    -1 6 -2 97.26
    -1 6 -2 90.01
    -1 6 -2 99.01
    -1 6 -2 93.77
    1 -6 2 96.24
    1 -6 2 85.8
    1 -6 2 88.23
    -2 6 -2 14.23
    -2 6 -2 13.73
    -2 6 -2 10.88
    -2 6 -2 13.72
    2 -6 2 11.71
    2 -6 2 11.78
    2 -6 2 13.26
    2 -6 2 12.45
    -3 6 -2 155.86
    -3 6 -2 169.86
    -3 6 -2 155.61
    -3 6 -2 154.2
    3 -6 2 154
    3 -6 2 152.03
    -4 6 -2 1.2
    -4 6 -2 1.11
    -4 6 -2 0.98
    4 -6 2 0.43
    4 -6 2 0.55
    -5 6 -2 98.15
    -5 6 -2 95.54
    -5 6 -2 88.31
    5 -6 2 96.18
    5 -6 2 92.56
    -6 6 -2 0.56
    -6 6 -2 0.93
    6 -6 2 0.55
    6 -6 2 0.49
    -7 6 -2 50.06
    7 -6 2 53.26
    7 -6 2 53.42
    -8 6 -2 0.7
    8 -6 2 -0.02
    -9 6 -2 10.76
    9 -6 2 12.94
    9 5 -2 0.04
    -9 -5 2 -0.31
    8 5 -2 89.42
    -8 -5 2 98.17
    7 5 -2 16.18
    7 5 -2 16.08
    -7 -5 2 20.8
    6 5 -2 178.35
    6 5 -2 186.4
    6 5 -2 191.93
    -6 -5 2 193.22
    -6 -5 2 195.22
    5 5 -2 27.53
    5 5 -2 22.8
    5 5 -2 25.4
    -5 -5 2 24.25
    -5 -5 2 22.71
    -5 -5 2 26.26
    4 5 -2 154.49
    4 5 -2 159.11
    4 5 -2 158.32
    -4 -5 2 146.01
    -4 -5 2 154
    -4 -5 2 144.9
    -4 -5 2 156.39
    3 5 -2 54.99
    3 5 -2 61.98
    3 5 -2 61.16
    3 5 -2 63.06
    -3 -5 2 59.65
    -3 -5 2 61.59
    -3 -5 2 61.08
    -3 -5 2 59.33
    2 5 -2 521.48
    2 5 -2 557.15
    2 5 -2 536.48
    -2 -5 2 544.65
    -2 -5 2 508.34
    -2 -5 2 530.39
    1 5 -2 99.44
    1 5 -2 90.08
    1 5 -2 95.18
    -1 -5 2 97.89
    -1 -5 2 98.08
    -1 -5 2 95.72
    0 5 -2 246.86
    0 5 -2 238.45
    0 5 -2 244.87
    0 -5 2 235.2
    0 -5 2 241.38
    0 -5 2 234.29
    -1 5 -2 24.24
    -1 5 -2 24.38
    -1 5 -2 26.89
    -1 5 -2 24.51
    1 -5 2 24.47
    1 -5 2 27.2
    1 -5 2 26.87
    -2 5 -2 113.01
    -2 5 -2 108.61
    -2 5 -2 107.58
    -2 5 -2 111.38
    2 -5 2 113.28
    2 -5 2 107.13
    2 -5 2 109.6
    -3 5 -2 156.57
    -3 5 -2 157.84
    -3 5 -2 152.72
    3 -5 2 145.89
    3 -5 2 150.37
    3 -5 2 155.76
    -4 5 -2 84.63
    -4 5 -2 82.3
    -4 5 -2 80.79
    4 -5 2 84.38
    4 -5 2 84.9
    -5 5 -2 41.33
    -5 5 -2 39.27
    -5 5 -2 35.95
    5 -5 2 34.27
    5 -5 2 41.55
    -6 5 -2 67.21
    -6 5 -2 68.87
    -6 5 -2 70.7
    6 -5 2 77.46
    6 -5 2 68.73
    -7 5 -2 5.04
    -7 5 -2 3.64
    7 -5 2 3.58
    7 -5 2 3.57
    -8 5 -2 8.99
    8 -5 2 9.62
    8 -5 2 8.49
    -9 5 -2 11.39
    9 -5 2 9.7
    10 4 -2 31.52
    -10 -4 2 32.17
    9 4 -2 26.97
    -9 -4 2 27.8
    8 4 -2 60.28
    8 4 -2 60.49
    -8 -4 2 60.72
    7 4 -2 10.01
    7 4 -2 8.08
    -7 -4 2 6.52
    -7 -4 2 6.21
    6 4 -2 266
    6 4 -2 280.92
    6 4 -2 262.09
    -6 -4 2 269.76
    -6 -4 2 253.08
    -6 -4 2 269.44
    5 4 -2 17.36
    5 4 -2 18.63
    5 4 -2 16.57
    -5 -4 2 17.89
    -5 -4 2 17.24
    -5 -4 2 18.47
    4 4 -2 242.57
    4 4 -2 252.74
    4 4 -2 243.96
    -4 -4 2 251.26
    -4 -4 2 244.15
    -4 -4 2 255.26
    3 4 -2 13.89
    3 4 -2 14.05
    3 4 -2 13.19
    3 4 -2 12.58
    -3 -4 2 13.71
    -3 -4 2 14.91
    -3 -4 2 14.6
    -3 -4 2 14.33
    2 4 -2 216.73
    2 4 -2 211.86
    2 4 -2 215.27
    -2 -4 2 224.77
    -2 -4 2 208.47
    -2 -4 2 207.42
    1 4 -2 79.8
    1 4 -2 82.44
    1 4 -2 77.54
    -1 -4 2 74.41
    -1 -4 2 76.95
    -1 -4 2 79.71
    0 4 -2 262.99
    0 4 -2 272.81
    0 4 -2 265.78
    0 -4 2 271.55
    0 -4 2 262.72
    0 -4 2 265.51
    -1 4 -2 42.71
    -1 4 -2 40.59
    -1 4 -2 43.13
    -1 4 -2 43.21
    1 -4 2 41.42
    1 -4 2 44.69
    1 -4 2 41.93
    -2 4 -2 482.45
    -2 4 -2 485.35
    -2 4 -2 475.73
    2 -4 2 463.96
    2 -4 2 466
    2 -4 2 486.75
    -3 4 -2 0.23
    -3 4 -2 0.37
    -3 4 -2 0.75
    3 -4 2 0.42
    3 -4 2 0.45
    3 -4 2 0.21
    -4 4 -2 100.49
    -4 4 -2 91.8
    -4 4 -2 95.3
    4 -4 2 95.88
    4 -4 2 99.41
    4 -4 2 91.04
    -5 4 -2 -0.09
    -5 4 -2 0.03
    -5 4 -2 -0.03
    5 -4 2 0.18
    5 -4 2 -0.09
    -6 4 -2 96.16
    -6 4 -2 102.52
    -6 4 -2 95.76
    6 -4 2 104.77
    6 -4 2 96.8
    -7 4 -2 7.41
    -7 4 -2 3.84
    7 -4 2 5.35
    7 -4 2 7.53
    -8 4 -2 29.13
    -8 4 -2 26.32
    8 -4 2 34.29
    8 -4 2 29.54
    -9 4 -2 4.27
    -9 4 -2 3.67
    9 -4 2 2.98
    -10 4 -2 27.57
    10 -4 2 26.43
    10 3 -2 1.01
    10 3 -2 0.61
    -10 -3 2 0.29
    9 3 -2 45.85
    9 3 -2 46.51
    -9 -3 2 44.84
    8 3 -2 19.17
    8 3 -2 18.4
    -8 -3 2 22.58
    -8 -3 2 21.03
    7 3 -2 103.87
    7 3 -2 106.19
    -7 -3 2 98.59
    -7 -3 2 105.3
    6 3 -2 41.42
    6 3 -2 44.4
    6 3 -2 42.38
    -6 -3 2 44.95
    -6 -3 2 44.12
    -6 -3 2 46.24
    5 3 -2 227.34
    5 3 -2 228.42
    5 3 -2 236.93
    -5 -3 2 224.99
    -5 -3 2 236.49
    -5 -3 2 236.57
    4 3 -2 54.54
    4 3 -2 58.45
    4 3 -2 54.82
    -4 -3 2 55.57
    -4 -3 2 55.83
    3 3 -2 30.32
    3 3 -2 30.84
    3 3 -2 28.32
    3 3 -2 31.98
    -3 -3 2 29.88
    -3 -3 2 31.31
    2 3 -2 65.71
    2 3 -2 69.7
    2 3 -2 69.56
    2 3 -2 68.1
    -2 -3 2 73.43
    -2 -3 2 66.94
    -2 -3 2 69.26
    1 3 -2 53.23
    1 3 -2 54.06
    1 3 -2 58.08
    -1 -3 2 54.07
    -1 -3 2 57.78
    -1 -3 2 55.42
    0 3 -2 251.13
    0 3 -2 242.23
    0 3 -2 252.83
    0 3 -2 243.33
    0 -3 2 249.17
    0 -3 2 243.27
    0 -3 2 249.96
    -1 3 -2 17.86
    -1 3 -2 18.58
    -1 3 -2 17.33
    -1 3 -2 17.89
    1 -3 2 17.38
    1 -3 2 17.75
    -2 3 -2 434.97
    -2 3 -2 434.98
    -2 3 -2 427.14
    2 -3 2 432.74
    2 -3 2 448.84
    2 -3 2 434.73
    -3 3 -2 265.1
    -3 3 -2 268.74
    -3 3 -2 255.81
    3 -3 2 267.31
    3 -3 2 271.42
    3 -3 2 251.12
    -4 3 -2 185.3
    -4 3 -2 177.22
    -4 3 -2 175.61
    4 -3 2 176.62
    4 -3 2 177.98
    4 -3 2 171.63
    -5 3 -2 11.08
    -5 3 -2 12.04
    -5 3 -2 12.37
    5 -3 2 12.56
    5 -3 2 9.29
    5 -3 2 9.04
    -6 3 -2 75.14
    -6 3 -2 76.21
    6 -3 2 78.03
    6 -3 2 76.7
    6 -3 2 72.54
    -7 3 -2 38.35
    -7 3 -2 33.51
    7 -3 2 36.96
    7 -3 2 35.37
    -8 3 -2 75.16
    -8 3 -2 75.37
    8 -3 2 72.81
    8 -3 2 74.67
    -9 3 -2 13.24
    -9 3 -2 11.88
    9 -3 2 15.46
    -10 3 -2 37.33
    -10 3 -2 36.14
    10 -3 2 43.66
    10 2 -2 8.99
    10 2 -2 8.53
    -10 -2 2 4.8
    9 2 -2 39.8
    9 2 -2 39.1
    -9 -2 2 38.97
    -9 -2 2 36.37
    8 2 -2 1.99
    8 2 -2 1.8
    -8 -2 2 3.86
    -8 -2 2 1.3
    7 2 -2 151.47
    7 2 -2 162.31
    -7 -2 2 159.84
    -7 -2 2 168.4
    6 2 -2 61.68
    6 2 -2 55.44
    6 2 -2 63.19
    -6 -2 2 60.97
    -6 -2 2 60.86
    -6 -2 2 67.47
    5 2 -2 161.29
    5 2 -2 154.31
    5 2 -2 157.74
    -5 -2 2 164.6
    -5 -2 2 163.28
    -5 -2 2 150.99
    4 2 -2 16.12
    4 2 -2 14.28
    4 2 -2 15.99
    -4 -2 2 17.56
    -4 -2 2 14.31
    -4 -2 2 14.89
    3 2 -2 286.66
    3 2 -2 293.33
    3 2 -2 278.33
    -3 -2 2 275.22
    -3 -2 2 281.08
    -3 -2 2 284.88
    2 2 -2 168.67
    2 2 -2 174.23
    2 2 -2 164.83
    2 2 -2 172.42
    -2 -2 2 175.8
    -2 -2 2 170.61
    -2 -2 2 172.9
    1 2 -2 10.74
    1 2 -2 12.05
    -1 -2 2 12.66
    -1 -2 2 11.72
    -1 -2 2 12.03
    0 2 -2 28.63
    0 2 -2 30.57
    0 2 -2 29.28
    0 2 -2 28.33
    0 -2 2 29.54
    0 -2 2 29.48
    0 -2 2 27.35
    -1 2 -2 914.1
    -1 2 -2 928.01
    -1 2 -2 848.6
    1 -2 2 939.88
    1 -2 2 898.93
    -2 2 -2 55.19
    -2 2 -2 54.13
    -2 2 -2 53.7
    2 -2 2 56.3
    2 -2 2 51.32
    2 -2 2 52.82
    -3 2 -2 378
    -3 2 -2 369.17
    -3 2 -2 366.4
    -3 2 -2 378
    3 -2 2 370.45
    3 -2 2 372.68
    3 -2 2 371.06
    -4 2 -2 48.44
    -4 2 -2 49.71
    -4 2 -2 51.6
    -4 2 -2 52.39
    4 -2 2 48.78
    4 -2 2 50.72
    4 -2 2 51.91
    -5 2 -2 140.38
    -5 2 -2 139.65
    -5 2 -2 137.34
    -5 2 -2 137.11
    5 -2 2 140.64
    5 -2 2 134.14
    5 -2 2 136.03
    -6 2 -2 20.48
    -6 2 -2 16.4
    -6 2 -2 20.39
    6 -2 2 16.48
    6 -2 2 17.42
    6 -2 2 19.85
    -7 2 -2 157.25
    -7 2 -2 152.99
    -7 2 -2 144.68
    7 -2 2 143.58
    7 -2 2 151.24
    7 -2 2 145.18
    -8 2 -2 9.33
    -8 2 -2 7.24
    8 -2 2 8.85
    8 -2 2 7.02
    -9 2 -2 102.83
    -9 2 -2 99.4
    9 -2 2 96.35
    -10 2 -2 9
    -10 2 -2 6.88
    10 -2 2 8.36
    10 1 -2 40.94
    10 1 -2 45.76
    -10 -1 2 38.16
    -10 -1 2 50.3
    9 1 -2 30.34
    9 1 -2 29.15
    -9 -1 2 34.31
    -9 -1 2 30.92
    8 1 -2 162.11
    8 1 -2 155.9
    -8 -1 2 164.17
    -8 -1 2 164.29
    7 1 -2 87.8
    7 1 -2 80.95
    -7 -1 2 88.24
    -7 -1 2 88.75
    6 1 -2 144.56
    6 1 -2 158.5
    6 1 -2 148.33
    -6 -1 2 150.21
    -6 -1 2 139.48
    -6 -1 2 150.11
    5 1 -2 2.51
    5 1 -2 2.08
    5 1 -2 1.3
    -5 -1 2 2.66
    -5 -1 2 1.38
    -5 -1 2 2.56
    4 1 -2 288.51
    4 1 -2 305.91
    4 1 -2 295.77
    -4 -1 2 298.89
    -4 -1 2 288.52
    -4 -1 2 293.55
    3 1 -2 430.87
    3 1 -2 415.19
    3 1 -2 411.2
    -3 -1 2 408.36
    -3 -1 2 392.3
    -3 -1 2 421.16
    2 1 -2 237.77
    2 1 -2 237.96
    2 1 -2 237.18
    -2 -1 2 238.56
    -2 -1 2 232.22
    -2 -1 2 241.74
    1 1 -2 393.16
    1 1 -2 394.73
    1 1 -2 404.33
    -1 -1 2 402
    -1 -1 2 395.91
    0 1 -2 391.56
    0 1 -2 399.83
    0 1 -2 379.81
    0 1 -2 385.95
    0 -1 2 380.28
    0 -1 2 386.73
    -1 1 -2 155.76
    -1 1 -2 159.82
    -1 1 -2 159.27
    -1 1 -2 158.18
    1 -1 2 159.56
    1 -1 2 157.94
    -2 1 -2 137.67
    -2 1 -2 124.42
    -2 1 -2 140.07
    -2 1 -2 135.67
    2 -1 2 138.49
    2 -1 2 143.92
    2 -1 2 135.11
    -3 1 -2 31.2
    -3 1 -2 32.11
    -3 1 -2 31.71
    -3 1 -2 31.72
    3 -1 2 30.97
    3 -1 2 27.69
    3 -1 2 31.42
    -4 1 -2 106.47
    -4 1 -2 99.77
    -4 1 -2 97.01
    -4 1 -2 102.62
    4 -1 2 105.26
    4 -1 2 96.88
    4 -1 2 99.38
    -5 1 -2 229.28
    -5 1 -2 225.54
    -5 1 -2 222.5
    -5 1 -2 226.7
    5 -1 2 232.91
    5 -1 2 227.24
    5 -1 2 230.59
    -6 1 -2 26.84
    -6 1 -2 25.91
    -6 1 -2 27.56
    6 -1 2 20.74
    6 -1 2 26.15
    6 -1 2 24.46
    -7 1 -2 65.98
    -7 1 -2 61.74
    -7 1 -2 62
    7 -1 2 67.33
    7 -1 2 65.28
    7 -1 2 67.86
    -8 1 -2 41.75
    -8 1 -2 43.15
    -8 1 -2 43.19
    8 -1 2 37.41
    8 -1 2 41.78
    8 -1 2 47.46
    -9 1 -2 89.02
    -9 1 -2 81.88
    9 -1 2 94.08
    -10 1 -2 9.21
    -10 1 -2 8.74
    10 -1 2 11.46
    10 0 -2 51.61
    10 0 -2 55.04
    -10 0 2 50.76
    -10 0 2 55.08
    9 0 -2 2.26
    9 0 -2 1.9
    -9 0 2 1.45
    -9 0 2 2.46
    8 0 -2 259.52
    8 0 -2 264.95
    -8 0 2 259.6
    -8 0 2 261.39
    7 0 -2 13.56
    7 0 -2 12.07
    -7 0 2 11.56
    -7 0 2 10.79
    6 0 -2 99
    6 0 -2 95.37
    6 0 -2 95.47
    -6 0 2 98.56
    -6 0 2 96.7
    -6 0 2 98.84
    5 0 -2 0.36
    5 0 -2 0.22
    5 0 -2 0.01
    -5 0 2 0.24
    -5 0 2 0.36
    -5 0 2 0.6
    4 0 -2 488.05
    4 0 -2 484.87
    4 0 -2 472.53
    -4 0 2 468.84
    -4 0 2 483.4
    -4 0 2 499.9
    3 0 -2 0.86
    3 0 -2 0.67
    3 0 -2 0.66
    -3 0 2 0.28
    -3 0 2 0.87
    -3 0 2 0.36
    2 0 -2 1000
    2 0 -2 979.16
    -2 0 2 977.7
    -2 0 2 986.6
    -2 0 2 992.2
    1 0 -2 1.93
    1 0 -2 1.44
    1 0 -2 1.71
    1 0 -2 2.18
    -1 0 2 2.59
    0 0 -2 825.38
    0 0 -2 807.15
    0 0 -2 837.55
    0 0 -2 841.44
    0 0 -2 851.58
    -1 0 -2 0.89
    -1 0 -2 0.8
    -1 0 -2 0.57
    -1 0 -2 0.64
    1 0 2 0.4
    1 0 2 0.78
    -2 0 -2 49.16
    -2 0 -2 46.89
    -2 0 -2 49.52
    2 0 2 48.61
    2 0 2 48.57
    -3 0 -2 1.05
    -3 0 -2 0.52
    -3 0 -2 1.77
    3 0 2 0.65
    3 0 2 0.83
    -4 0 -2 479.13
    -4 0 -2 486.9
    -4 0 -2 485.26
    -4 0 -2 477.99
    4 0 2 482.41
    4 0 2 418.56
    -5 0 -2 48.68
    -5 0 -2 46.77
    -5 0 -2 49.35
    -5 0 -2 48.66
    5 0 2 45.41
    5 0 2 49.57
    -6 0 -2 99.24
    -6 0 -2 100.26
    -6 0 -2 103.1
    6 0 2 102.12
    6 0 2 96.07
    -7 0 -2 -0.02
    -7 0 -2 0.39
    -7 0 -2 0.2
    7 0 2 0.67
    7 0 2 0.15
    -8 0 -2 74.44
    -8 0 -2 78.47
    -8 0 -2 77.04
    8 0 2 72.1
    8 0 2 82.13
    -9 0 -2 12.14
    -9 0 -2 12.85
    9 0 2 13.38
    9 0 2 12.03
    -10 0 -2 56.81
    -10 0 -2 45.31
    10 0 2 43.66
    10 -1 -2 19.44
    10 -1 -2 19.23
    -10 1 2 16.8
    -10 1 2 19.42
    9 -1 -2 41.97
    9 -1 -2 37.8
    -9 1 2 37.89
    -9 1 2 42.67
    8 -1 -2 33.17
    8 -1 -2 39.44
    -8 1 2 33.65
    -8 1 2 35.82
    7 -1 -2 106.4
    7 -1 -2 110.88
    -7 1 2 102.8
    -7 1 2 105.02
    6 -1 -2 112.71
    6 -1 -2 113.19
    6 -1 -2 113.5
    6 -1 -2 114.99
    -6 1 2 106.49
    -6 1 2 112.54
    -6 1 2 111.9
    5 -1 -2 14.56
    5 -1 -2 15.2
    5 -1 -2 12.69
    5 -1 -2 12.37
    -5 1 2 11.76
    -5 1 2 14.55
    -5 1 2 12.85
    -5 1 2 13.54
    4 -1 -2 220.06
    4 -1 -2 224.24
    4 -1 -2 216.33
    4 -1 -2 209.26
    -4 1 2 215.46
    -4 1 2 208.13
    -4 1 2 227.02
    3 -1 -2 307.55
    3 -1 -2 300.65
    3 -1 -2 268.23
    3 -1 -2 304.18
    -3 1 2 301.85
    -3 1 2 307.31
    -3 1 2 298.32
    2 -1 -2 388.01
    2 -1 -2 383.94
    2 -1 -2 384.13
    2 -1 -2 380.92
    -2 1 2 386.2
    -2 1 2 367.6
    1 -1 -2 306.15
    1 -1 -2 292.27
    1 -1 -2 290.46
    -1 1 2 300.27
    -1 1 2 297.54
    0 -1 -2 596.37
    0 -1 -2 645.14
    0 -1 -2 611.55
    0 -1 -2 616.08
    0 -1 -2 605.5
    0 1 2 620.19
    0 1 2 644.62
    -1 -1 -2 21.64
    -1 -1 -2 20.18
    -1 -1 -2 21.54
    -1 -1 -2 21.94
    1 1 2 21.22
    1 1 2 22.09
    -2 -1 -2 32.34
    -2 -1 -2 34.62
    -2 -1 -2 34.09
    2 1 2 34.56
    -3 -1 -2 10.3
    -3 -1 -2 8.7
    -3 -1 -2 7.97
    3 1 2 9.47
    3 1 2 8.04
    -4 -1 -2 441.33
    -4 -1 -2 465.24
    -4 -1 -2 445.83
    4 1 2 443.9
    4 1 2 442.71
    4 1 2 437.78
    -5 -1 -2 93.19
    -5 -1 -2 97.84
    -5 -1 -2 91.92
    5 1 2 87.22
    5 1 2 87.99
    5 1 2 92.97
    -6 -1 -2 88.71
    -6 -1 -2 88.12
    -6 -1 -2 90.42
    6 1 2 88.26
    6 1 2 78.69
    -7 -1 -2 7.25
    -7 -1 -2 6.63
    -7 -1 -2 5.84
    7 1 2 5.27
    7 1 2 5.68
    -8 -1 -2 80.27
    -8 -1 -2 80.36
    -8 -1 -2 71.1
    8 1 2 82.39
    8 1 2 85.22
    -9 -1 -2 6.17
    -9 -1 -2 6.1
    9 1 2 7.16
    9 1 2 5.46
    -10 -1 -2 54.49
    10 1 2 58.71
    10 1 2 56.84
    10 -2 -2 -0.31
    -10 2 2 0.27
    -10 2 2 0.13
    9 -2 -2 44.73
    9 -2 -2 40.48
    -9 2 2 43.42
    -9 2 2 43.11
    8 -2 -2 2.49
    8 -2 -2 1.38
    -8 2 2 2.1
    -8 2 2 1.37
    7 -2 -2 98.02
    7 -2 -2 90.52
    -7 2 2 89.25
    -7 2 2 96.23
    6 -2 -2 31.59
    6 -2 -2 36.43
    6 -2 -2 39.17
    6 -2 -2 37.8
    -6 2 2 39.23
    -6 2 2 38.83
    -6 2 2 36.34
    5 -2 -2 159.67
    5 -2 -2 161.88
    5 -2 -2 162.76
    5 -2 -2 160.32
    -5 2 2 152.12
    -5 2 2 155.67
    -5 2 2 163.49
    4 -2 -2 20.12
    4 -2 -2 22.59
    4 -2 -2 20.66
    4 -2 -2 20.06
    -4 2 2 18.25
    -4 2 2 21.38
    -4 2 2 21.02
    3 -2 -2 272.23
    3 -2 -2 278.46
    3 -2 -2 283.75
    3 -2 -2 285.06
    -3 2 2 275.29
    -3 2 2 281.45
    -3 2 2 278.03
    2 -2 -2 161.02
    2 -2 -2 172.23
    2 -2 -2 163.73
    2 -2 -2 169.12
    -2 2 2 168.81
    -2 2 2 169.4
    1 -2 -2 77.16
    1 -2 -2 76.82
    1 -2 -2 76.15
    1 -2 -2 78.25
    -1 2 2 76.06
    -1 2 2 78.97
    0 -2 -2 1.92
    0 -2 -2 1.75
    0 -2 -2 2.07
    0 2 2 2.32
    0 2 2 1.9
    -1 -2 -2 820.66
    -1 -2 -2 828.47
    -1 -2 -2 810.07
    -1 -2 -2 810.26
    1 2 2 823.37
    1 2 2 803.25
    -2 -2 -2 343.87
    -2 -2 -2 335.19
    -2 -2 -2 326.08
    -2 -2 -2 337.26
    2 2 2 345.19
    2 2 2 338.76
    -3 -2 -2 158.6
    -3 -2 -2 164.02
    -3 -2 -2 159.23
    -3 -2 -2 162.21
    3 2 2 165.48
    3 2 2 157.06
    3 2 2 165.91
    -4 -2 -2 49.39
    -4 -2 -2 46.85
    -4 -2 -2 45.28
    4 2 2 43.86
    4 2 2 47.09
    4 2 2 49.61
    -5 -2 -2 232.07
    -5 -2 -2 234.67
    -5 -2 -2 229.06
    5 2 2 224.95
    5 2 2 229.35
    5 2 2 242.35
    -6 -2 -2 27.53
    -6 -2 -2 25.46
    -6 -2 -2 27.98
    6 2 2 27.12
    6 2 2 24.64
    -7 -2 -2 85.48
    -7 -2 -2 77.22
    -7 -2 -2 84.72
    7 2 2 84.07
    7 2 2 84.52
    -8 -2 -2 63.82
    -8 -2 -2 71.78
    -8 -2 -2 65.74
    8 2 2 73.34
    8 2 2 69.09
    -9 -2 -2 98.64
    9 2 2 101.18
    9 2 2 103.5
    -10 -2 -2 25.6
    10 2 2 27.75
    10 2 2 28.23
    10 -3 -2 7.55
    -10 3 2 8.8
    9 -3 -2 27.45
    -9 3 2 29.23
    8 -3 -2 14.87
    8 -3 -2 14.59
    -8 3 2 12.36
    -8 3 2 13.28
    7 -3 -2 55.69
    7 -3 -2 58.29
    -7 3 2 57.1
    -7 3 2 55.96
    6 -3 -2 100.81
    6 -3 -2 95.98
    6 -3 -2 101.37
    -6 3 2 99.09
    -6 3 2 97.99
    -6 3 2 102.82
    5 -3 -2 207.65
    5 -3 -2 203.66
    5 -3 -2 210.17
    -5 3 2 204.45
    -5 3 2 207.99
    -5 3 2 205.34
    4 -3 -2 45.89
    4 -3 -2 44.92
    4 -3 -2 49.46
    -4 3 2 49.16
    -4 3 2 44.19
    -4 3 2 45.42
    3 -3 -2 43.2
    3 -3 -2 38.15
    3 -3 -2 40.55
    -3 3 2 43.49
    -3 3 2 41.73
    -3 3 2 42.3
    2 -3 -2 39.95
    2 -3 -2 40.22
    2 -3 -2 40.65
    -2 3 2 38.93
    -2 3 2 41.08
    -2 3 2 38.57
    1 -3 -2 22.32
    1 -3 -2 22.77
    1 -3 -2 23.08
    -1 3 2 23.73
    -1 3 2 23.61
    0 -3 -2 225.94
    0 -3 -2 233.19
    0 -3 -2 229.29
    0 -3 -2 226.78
    0 3 2 228.23
    0 3 2 232.71
    -1 -3 -2 258.59
    -1 -3 -2 267.21
    -1 -3 -2 267.38
    -1 -3 -2 270.11
    1 3 2 265.94
    1 3 2 263.86
    -2 -3 -2 54.13
    -2 -3 -2 54.94
    -2 -3 -2 54.47
    2 3 2 51.82
    2 3 2 53.22
    -3 -3 -2 433.11
    -3 -3 -2 439.74
    -3 -3 -2 426.16
    -3 -3 -2 420.07
    3 3 2 440.26
    3 3 2 417.05
    3 3 2 428.71
    -4 -3 -2 143.66
    -4 -3 -2 151.92
    -4 -3 -2 147.86
    -4 -3 -2 148.59
    4 3 2 144.16
    4 3 2 150.67
    4 3 2 151
    -5 -3 -2 149.01
    -5 -3 -2 151.75
    -5 -3 -2 144.74
    5 3 2 152.51
    5 3 2 151.57
    5 3 2 142.51
    -6 -3 -2 9.96
    -6 -3 -2 9.14
    -6 -3 -2 12.74
    6 3 2 11.09
    6 3 2 10.82
    -7 -3 -2 183.78
    -7 -3 -2 193.67
    -7 -3 -2 188.24
    7 3 2 200.04
    7 3 2 195.91
    -8 -3 -2 1.41
    -8 -3 -2 0.8
    8 3 2 0.84
    8 3 2 2.96
    -9 -3 -2 121.65
    9 3 2 113.45
    9 3 2 126.89
    -10 -3 -2 0.97
    10 3 2 0.24
    10 3 2 -0.09
    10 -4 -2 21.95
    9 -4 -2 6.73
    -9 4 2 9.24
    8 -4 -2 56.75
    -8 4 2 45.24
    7 -4 -2 0.26
    7 -4 -2 0.67
    -7 4 2 0.08
    6 -4 -2 249.9
    6 -4 -2 263.05
    6 -4 -2 257.38
    -6 4 2 258.65
    -6 4 2 262.02
    -6 4 2 254.31
    5 -4 -2 3.12
    5 -4 -2 1.76
    5 -4 -2 3.04
    -5 4 2 4.03
    -5 4 2 2.12
    -5 4 2 4.65
    4 -4 -2 245.22
    4 -4 -2 248.87
    4 -4 -2 250.67
    -4 4 2 251.36
    -4 4 2 238.8
    -4 4 2 233.89
    3 -4 -2 4.65
    3 -4 -2 5.92
    3 -4 -2 4.32
    -3 4 2 6.22
    -3 4 2 4.97
    -3 4 2 4.33
    2 -4 -2 219.71
    2 -4 -2 219.1
    2 -4 -2 221.58
    -2 4 2 214.13
    -2 4 2 207.48
    -2 4 2 222.26
    1 -4 -2 131.64
    1 -4 -2 137.79
    1 -4 -2 134.83
    1 -4 -2 137.48
    -1 4 2 139.03
    -1 4 2 126.83
    0 -4 -2 241.11
    0 -4 -2 257.61
    0 -4 -2 256.43
    0 -4 -2 264.36
    0 4 2 265.74
    0 4 2 254.22
    0 4 2 260.2
    -1 -4 -2 8.31
    -1 -4 -2 7.3
    -1 -4 -2 7.85
    1 4 2 6.28
    1 4 2 7.61
    1 4 2 6.87
    -2 -4 -2 532.5
    -2 -4 -2 548.1
    -2 -4 -2 521.49
    2 4 2 529.18
    2 4 2 508.59
    -3 -4 -2 99.35
    -3 -4 -2 99.21
    -3 -4 -2 102.31
    -3 -4 -2 94.84
    3 4 2 98.03
    3 4 2 99.64
    -4 -4 -2 189.85
    -4 -4 -2 183.49
    -4 -4 -2 186.13
    -4 -4 -2 189.38
    4 4 2 180.65
    4 4 2 201.89
    4 4 2 195.81
    -5 -4 -2 13.87
    -5 -4 -2 12.11
    -5 -4 -2 12.63
    -5 -4 -2 13.44
    5 4 2 12.77
    5 4 2 13.23
    5 4 2 12.74
    -6 -4 -2 99.48
    -6 -4 -2 106.56
    -6 -4 -2 103.29
    6 4 2 109.17
    6 4 2 105.11
    -7 -4 -2 71.35
    -7 -4 -2 72.37
    7 4 2 74.44
    7 4 2 74.94
    -8 -4 -2 76.01
    -8 -4 -2 70.83
    8 4 2 73.16
    8 4 2 73.23
    -9 -4 -2 33.28
    9 4 2 27.17
    9 4 2 41.56
    -10 -4 -2 34.15
    10 4 2 32.32
    10 4 2 37.15
    9 -5 -2 5.29
    -9 5 2 4.66
    8 -5 -2 27.1
    -8 5 2 31.86
    7 -5 -2 34.83
    -7 5 2 33.7
    6 -5 -2 82.92
    6 -5 -2 70.75
    6 -5 -2 74.9
    -6 5 2 79.74
    -6 5 2 76.53
    5 -5 -2 36.19
    5 -5 -2 39.52
    5 -5 -2 39.23
    -5 5 2 32.07
    -5 5 2 38.99
    4 -5 -2 74.64
    4 -5 -2 72.66
    4 -5 -2 66.47
    -4 5 2 72.86
    -4 5 2 71.7
    3 -5 -2 35.19
    3 -5 -2 35.92
    3 -5 -2 35.12
    -3 5 2 37.41
    -3 5 2 38.64
    -3 5 2 38.8
    2 -5 -2 469.74
    2 -5 -2 478.25
    2 -5 -2 473.89
    -2 5 2 481.07
    -2 5 2 482.01
    -2 5 2 469.77
    1 -5 -2 24.19
    1 -5 -2 26.69
    1 -5 -2 25.27
    1 -5 -2 27.03
    -1 5 2 29.06
    -1 5 2 29.51
    0 -5 -2 271.59
    0 -5 -2 264.43
    0 -5 -2 269.65
    0 -5 -2 260.61
    0 5 2 277.47
    0 5 2 268.06
    0 5 2 276.57
    -1 -5 -2 31.94
    -1 -5 -2 29.99
    -1 -5 -2 30.79
    1 5 2 27.15
    1 5 2 29.71
    1 5 2 29
    -2 -5 -2 335.49
    -2 -5 -2 336.64
    -2 -5 -2 332.69
    2 5 2 320.18
    2 5 2 325.38
    2 5 2 335.94
    -3 -5 -2 27.6
    -3 -5 -2 22.54
    -3 -5 -2 26.57
    -3 -5 -2 24.2
    3 5 2 25.13
    3 5 2 25.14
    -4 -5 -2 126.78
    -4 -5 -2 122.66
    -4 -5 -2 126.48
    -4 -5 -2 118.8
    4 5 2 135.1
    4 5 2 133.28
    4 5 2 127.42
    -5 -5 -2 3.46
    -5 -5 -2 4.61
    -5 -5 -2 4.59
    5 5 2 5.71
    5 5 2 6.67
    5 5 2 4.92
    -6 -5 -2 169.25
    -6 -5 -2 169.2
    6 5 2 160.52
    6 5 2 171.92
    -7 -5 -2 2.25
    -7 -5 -2 1.3
    7 5 2 1.31
    7 5 2 2.08
    -8 -5 -2 69.24
    -8 -5 -2 61
    8 5 2 74.22
    8 5 2 59.44
    -9 -5 -2 4.76
    9 5 2 6.21
    9 5 2 6.06
    -10 -5 -2 67.67
    10 5 2 64.5
    10 5 2 63.22
    9 -6 -2 49.86
    -9 6 2 46.55
    8 -6 -2 1.8
    -8 6 2 0.83
    7 -6 -2 20.1
    -7 6 2 18.95
    6 -6 -2 12.11
    6 -6 -2 12.22
    -6 6 2 10.13
    -6 6 2 11.89
    5 -6 -2 35.59
    5 -6 -2 31.63
    5 -6 -2 32.2
    -5 6 2 29.71
    -5 6 2 28.75
    4 -6 -2 15.54
    4 -6 -2 13.58
    4 -6 -2 12.9
    -4 6 2 13.9
    -4 6 2 12.99
    3 -6 -2 160.28
    3 -6 -2 168.32
    3 -6 -2 169.18
    -3 6 2 174.37
    -3 6 2 164.5
    2 -6 -2 57.03
    2 -6 -2 58.86
    2 -6 -2 57.44
    2 -6 -2 58.68
    -2 6 2 61.69
    -2 6 2 60.3
    -2 6 2 57.5
    1 -6 -2 375.82
    1 -6 -2 380.83
    1 -6 -2 374.81
    1 -6 -2 371.32
    -1 6 2 380.23
    -1 6 2 366.85
    -1 6 2 370.06
    0 -6 -2 80.2
    0 -6 -2 84.26
    0 -6 -2 85.97
    0 -6 -2 79.34
    0 6 2 86.7
    0 6 2 87.7
    0 6 2 87.59
    -1 -6 -2 62.14
    -1 -6 -2 62.5
    -1 -6 -2 58.38
    1 6 2 61.1
    1 6 2 60.55
    1 6 2 62.75
    -2 -6 -2 76.09
    -2 -6 -2 66.15
    -2 -6 -2 72.59
    2 6 2 74.31
    2 6 2 70.98
    2 6 2 69.23
    -3 -6 -2 154.96
    -3 -6 -2 159.68
    -3 -6 -2 151.43
    3 6 2 158.88
    3 6 2 155.3
    -4 -6 -2 58.25
    -4 -6 -2 57.71
    -4 -6 -2 55.74
    4 6 2 57.58
    4 6 2 56.47
    -5 -6 -2 107.37
    -5 -6 -2 105.18
    -5 -6 -2 105.35
    5 6 2 109.85
    5 6 2 106.8
    5 6 2 111.84
    -6 -6 -2 85.21
    -6 -6 -2 76.97
    -6 -6 -2 78.9
    6 6 2 83.14
    6 6 2 81.14
    -7 -6 -2 17.1
    -7 -6 -2 19.39
    7 6 2 19.47
    7 6 2 18.73
    -8 -6 -2 33.3
    -8 -6 -2 31.52
    8 6 2 29.53
    8 6 2 28.79
    -9 -6 -2 35.64
    9 6 2 32.34
    9 6 2 29.78
    8 -7 -2 8.63
    -8 7 2 7.58
    7 -7 -2 3.71
    -7 7 2 3.15
    6 -7 -2 1.56
    -6 7 2 0.87
    -6 7 2 1.47
    5 -7 -2 92.1
    5 -7 -2 80.9
    -5 7 2 90.76
    -5 7 2 83.35
    4 -7 -2 0.51
    4 -7 -2 0.38
    4 -7 -2 0.54
    -4 7 2 0.5
    -4 7 2 0.51
    3 -7 -2 62.17
    3 -7 -2 63.9
    3 -7 -2 65.02
    -3 7 2 57.77
    -3 7 2 59.41
    2 -7 -2 40.69
    2 -7 -2 38.21
    2 -7 -2 38.62
    -2 7 2 41.42
    -2 7 2 41.73
    1 -7 -2 102.74
    1 -7 -2 103.28
    1 -7 -2 100.25
    1 -7 -2 98.84
    -1 7 2 106
    -1 7 2 101.88
    -1 7 2 102.32
    0 -7 -2 7.53
    0 -7 -2 7.64
    0 -7 -2 7.67
    0 -7 -2 7.23
    0 7 2 6.66
    0 7 2 7.62
    0 7 2 7.54
    -1 -7 -2 142.59
    -1 -7 -2 145.91
    -1 -7 -2 149.61
    1 7 2 153.34
    1 7 2 153.35
    1 7 2 153.34
    -2 -7 -2 0.78
    -2 -7 -2 0.23
    -2 -7 -2 0.76
    2 7 2 0.49
    2 7 2 0.9
    -3 -7 -2 169.35
    -3 -7 -2 165.28
    -3 -7 -2 168.53
    3 7 2 158.83
    3 7 2 172.36
    -4 -7 -2 9.88
    -4 -7 -2 8.59
    -4 -7 -2 8.1
    4 7 2 8.47
    4 7 2 8.04
    -5 -7 -2 95.58
    -5 -7 -2 94.41
    -5 -7 -2 95.33
    5 7 2 93.48
    5 7 2 93.96
    5 7 2 95.77
    -6 -7 -2 0.78
    -6 -7 -2 0.26
    -6 -7 -2 0.12
    6 7 2 0.02
    6 7 2 -0.04
    -7 -7 -2 108.86
    -7 -7 -2 113.67
    7 7 2 108.51
    7 7 2 114.06
    -8 -7 -2 3
    -8 -7 -2 1.11
    8 7 2 1.02
    8 7 2 1.68
    -9 -7 -2 45.3
    9 7 2 51.83
    8 -8 -2 6.07
    -8 8 2 8.6
    7 -8 -2 0.38
    -7 8 2 0.67
    6 -8 -2 12.51
    -6 8 2 16
    -6 8 2 17.31
    5 -8 -2 49.58
    5 -8 -2 45.46
    -5 8 2 45.79
    -5 8 2 44.83
    4 -8 -2 37.39
    4 -8 -2 42.62
    -4 8 2 40.93
    -4 8 2 39.83
    3 -8 -2 11.54
    3 -8 -2 11.7
    3 -8 -2 13.9
    -3 8 2 11.93
    -3 8 2 13.99
    2 -8 -2 58.17
    2 -8 -2 53.18
    2 -8 -2 51.81
    -2 8 2 57.76
    -2 8 2 55.27
    -2 8 2 59.13
    1 -8 -2 1.52
    1 -8 -2 1.6
    1 -8 -2 1.31
    -1 8 2 1.85
    -1 8 2 1.25
    -1 8 2 1.23
    0 -8 -2 78.42
    0 -8 -2 75.99
    0 8 2 77.06
    0 8 2 74.76
    0 8 2 77.78
    -1 -8 -2 92.47
    -1 -8 -2 98.62
    -1 -8 -2 96.64
    1 8 2 92.98
    1 8 2 94.03
    -2 -8 -2 54.2
    -2 -8 -2 59.76
    -2 -8 -2 56.74
    2 8 2 51.7
    2 8 2 53.58
    -3 -8 -2 85.74
    -3 -8 -2 77.67
    -3 -8 -2 81.34
    3 8 2 79.1
    3 8 2 80.17
    -4 -8 -2 44.54
    -4 -8 -2 41.65
    -4 -8 -2 39.03
    4 8 2 42.68
    4 8 2 43.99
    -5 -8 -2 4.99
    -5 -8 -2 7.5
    -5 -8 -2 6.84
    5 8 2 4.76
    5 8 2 6.45
    5 8 2 9.1
    -6 -8 -2 57.36
    -6 -8 -2 51.46
    -6 -8 -2 45.01
    6 8 2 52.85
    6 8 2 52.43
    -7 -8 -2 68.96
    -7 -8 -2 71.96
    7 8 2 63.29
    7 8 2 69.73
    -8 -8 -2 12.9
    -8 -8 -2 12.68
    8 8 2 7.41
    7 -9 -2 1.73
    -7 9 2 1.51
    6 -9 -2 35.21
    -6 9 2 41.82
    -6 9 2 40.02
    5 -9 -2 2.03
    5 -9 -2 1.88
    -5 9 2 1.52
    -5 9 2 2.23
    4 -9 -2 51.37
    4 -9 -2 55.06
    -4 9 2 53.65
    -4 9 2 49.1
    3 -9 -2 0.16
    3 -9 -2 0.65
    -3 9 2 -0.01
    -3 9 2 0.26
    -3 9 2 0.36
    2 -9 -2 11.58
    2 -9 -2 14.66
    2 -9 -2 13.36
    -2 9 2 10.55
    -2 9 2 13.76
    -2 9 2 10.9
    1 -9 -2 7.65
    1 -9 -2 7.34
    1 -9 -2 6.8
    -1 9 2 5.69
    -1 9 2 8.75
    0 -9 -2 81.79
    0 -9 -2 80.86
    0 9 2 82.1
    0 9 2 80.58
    -1 -9 -2 3.14
    -1 -9 -2 2.2
    1 9 2 0.84
    1 9 2 1.78
    -2 -9 -2 154.71
    -2 -9 -2 141.48
    -2 -9 -2 161.26
    2 9 2 150.28
    2 9 2 160.64
    -3 -9 -2 1.8
    -3 -9 -2 1.85
    -3 -9 -2 2.01
    3 9 2 2.85
    3 9 2 1.95
    -4 -9 -2 58.27
    -4 -9 -2 48.6
    -4 -9 -2 53.85
    4 9 2 49.8
    4 9 2 55.16
    -5 -9 -2 1.33
    -5 -9 -2 0.76
    -5 -9 -2 0.4
    5 9 2 0.69
    5 9 2 0.95
    -6 -9 -2 66.03
    -6 -9 -2 56.85
    6 9 2 70.09
    6 9 2 66.09
    -7 -9 -2 1.56
    -7 -9 -2 1.12
    7 9 2 1.77
    -8 -9 -2 57.65
    -8 -9 -2 56.05
    8 9 2 60.61
    6 -10 -2 2.45
    -6 10 2 4.01
    -6 10 2 5.62
    5 -10 -2 30.01
    5 -10 -2 27.22
    -5 10 2 27.71
    -5 10 2 33.73
    4 -10 -2 7.21
    4 -10 -2 6.34
    -4 10 2 6.3
    -4 10 2 7.09
    3 -10 -2 6.97
    3 -10 -2 8.8
    -3 10 2 7.15
    -3 10 2 7.75
    2 -10 -2 24.03
    2 -10 -2 25.72
    -2 10 2 19.77
    -2 10 2 19.05
    1 -10 -2 13.21
    1 -10 -2 13.09
    -1 10 2 9.93
    -1 10 2 12.39
    0 -10 -2 41.69
    0 -10 -2 42.38
    0 10 2 39.44
    0 10 2 39.83
    -1 -10 -2 29.41
    -1 -10 -2 26.55
    1 10 2 28.65
    1 10 2 24.8
    -2 -10 -2 34.43
    -2 -10 -2 40.02
    2 10 2 40.07
    2 10 2 38.36
    -3 -10 -2 35
    -3 -10 -2 31.79
    3 10 2 31.1
    3 10 2 35.67
    -4 -10 -2 38.54
    -4 -10 -2 45.79
    4 10 2 45.86
    4 10 2 39.53
    -5 -10 -2 7.96
    -5 -10 -2 6.77
    5 10 2 5.1
    5 10 2 6.02
    -6 -10 -2 30.39
    -6 -10 -2 33.09
    6 10 2 35.18
    -7 -10 -2 13.94
    -7 -10 -2 12.86
    7 10 2 13.63
    5 -11 -2 6.86
    5 -11 -2 11.06
    -5 11 2 6.13
    -5 11 2 11.19
    4 -11 -2 0.84
    4 -11 -2 0.66
    -4 11 2 1.29
    -4 11 2 0.89
    3 -11 -2 20.5
    3 -11 -2 19.46
    -3 11 2 20.04
    2 -11 -2 0.21
    2 -11 -2 -0.1
    -2 11 2 0.11
    1 -11 -2 19.15
    1 -11 -2 19.74
    -1 11 2 21.72
    0 -11 -2 2.69
    0 -11 -2 1.71
    0 11 2 2.17
    0 11 2 2.85
    -1 -11 -2 42.34
    -1 -11 -2 43.78
    1 11 2 40.94
    1 11 2 43.93
    -2 -11 -2 0.83
    2 11 2 0.29
    2 11 2 -0.12
    -3 -11 -2 45.72
    3 11 2 46.03
    3 11 2 44.32
    -4 -11 -2 -0.28
    4 11 2 1.74
    4 11 2 -0.25
    -5 -11 -2 18
    5 11 2 19.43
    5 11 2 16.28
    -6 -11 -2 5.72
    -6 -11 -2 4.48
    6 11 2 5.4
    4 -12 -2 3.45
    4 -12 -2 4.36
    -4 12 2 1.76
    3 -12 -2 5.94
    3 -12 -2 7.2
    -3 12 2 4.62
    2 -12 -2 5.93
    2 -12 -2 4.5
    -2 12 2 3.37
    1 -12 -2 5.44
    1 -12 -2 4.04
    -1 12 2 3.98
    0 -12 -2 7.98
    0 12 2 7.11
    -1 -12 -2 10.33
    1 12 2 11.09
    1 12 2 9.36
    -2 -12 -2 6.23
    2 12 2 4.64
    2 12 2 3.6
    -3 -12 -2 13.33
    3 12 2 13.79
    3 12 2 14.77
    -4 -12 -2 16.27
    4 12 2 11.33
    4 12 2 12.62
    -5 -12 -2 18.99
    5 12 2 19.71
    1 -13 -2 1.38
    -1 13 2 -0.32
    0 -13 -2 3.96
    0 13 2 4.54
    -1 -13 -2 7.05
    1 13 2 5
    -2 -13 -2 11.63
    2 13 2 17.41
    2 13 2 9.93
    3 12 -3 4.76
    -3 -12 3 6.39
    2 12 -3 19.72
    -2 -12 3 22.3
    1 12 -3 12.56
    -1 -12 3 9.9
    0 12 -3 38.25
    0 -12 3 33.81
    -1 12 -3 41.27
    1 -12 3 43.9
    -2 12 -3 14.02
    2 -12 3 19.55
    -3 12 -3 6.31
    3 -12 3 7.06
    5 11 -3 15
    5 11 -3 16.99
    -5 -11 3 17.89
    -5 -11 3 18.92
    4 11 -3 0.57
    4 11 -3 -0.2
    -4 -11 3 0.4
    -4 -11 3 0.33
    3 11 -3 51.1
    3 11 -3 45.57
    -3 -11 3 48.19
    -3 -11 3 48.59
    2 11 -3 1.06
    -2 -11 3 0.68
    1 11 -3 26.66
    -1 -11 3 36.33
    0 11 -3 0.03
    0 -11 3 0.5
    -1 11 -3 64.04
    1 -11 3 77.53
    -2 11 -3 0.38
    2 -11 3 0.32
    -3 11 -3 41.98
    -3 11 -3 40.13
    3 -11 3 38.46
    -4 11 -3 14.56
    -4 11 -3 15.64
    4 -11 3 14.77
    -5 11 -3 54.79
    -5 11 -3 46.98
    5 -11 3 45.31
    6 10 -3 3.53
    -6 -10 3 3.62
    -6 -10 3 1.82
    5 10 -3 13.51
    5 10 -3 11.07
    -5 -10 3 16.95
    -5 -10 3 11.68
    4 10 -3 19.48
    4 10 -3 19.02
    -4 -10 3 20.68
    -4 -10 3 21.27
    3 10 -3 35.84
    3 10 -3 33.26
    -3 -10 3 38.2
    -3 -10 3 36.06
    2 10 -3 29.72
    2 10 -3 31.91
    -2 -10 3 31.32
    -2 -10 3 25.98
    1 10 -3 35.75
    -1 -10 3 29.91
    -1 -10 3 35.41
    0 10 -3 10.28
    0 -10 3 7.52
    -1 10 -3 42.24
    1 -10 3 35.76
    -2 10 -3 16.67
    -2 10 -3 18.24
    2 -10 3 23.38
    -3 10 -3 81.92
    -3 10 -3 90.51
    3 -10 3 76.73
    -4 10 -3 3.17
    -4 10 -3 2.54
    4 -10 3 0.64
    4 -10 3 4.22
    -5 10 -3 62.1
    -5 10 -3 62.43
    5 -10 3 65.4
    5 -10 3 57.57
    -6 10 -3 2.07
    6 -10 3 4.59
    6 -10 3 4.29
    7 9 -3 -0.58
    -7 -9 3 0.38
    6 9 -3 23.09
    6 9 -3 26.58
    -6 -9 3 24.59
    -6 -9 3 28.4
    5 9 -3 5.46
    5 9 -3 4.44
    -5 -9 3 8.95
    -5 -9 3 6.03
    4 9 -3 30.34
    4 9 -3 38.23
    -4 -9 3 30.24
    -4 -9 3 35.31
    3 9 -3 1.59
    3 9 -3 1.3
    -3 -9 3 0.39
    -3 -9 3 0.11
    2 9 -3 81.69
    2 9 -3 90.81
    -2 -9 3 90.97
    -2 -9 3 92.08
    1 9 -3 10.94
    1 9 -3 13.75
    -1 -9 3 12.02
    -1 -9 3 13.19
    0 9 -3 53.83
    0 9 -3 55.06
    0 -9 3 50.53
    0 -9 3 56.62
    -1 9 -3 8.04
    -1 9 -3 8.35
    1 -9 3 7.2
    1 -9 3 9.91
    -2 9 -3 70.39
    -2 9 -3 73.4
    2 -9 3 67.65
    2 -9 3 71.92
    -3 9 -3 18.12
    -3 9 -3 23.37
    3 -9 3 18.93
    3 -9 3 19.46
    -4 9 -3 141.96
    -4 9 -3 137.37
    4 -9 3 149.31
    4 -9 3 140.26
    -5 9 -3 24.73
    -5 9 -3 24.81
    5 -9 3 23.05
    5 -9 3 22.66
    -6 9 -3 32.58
    -6 9 -3 36.51
    6 -9 3 29.67
    6 -9 3 33.03
    -7 9 -3 22.37
    7 -9 3 29.62
    7 -9 3 22.1
    8 8 -3 4.93
    -8 -8 3 4.39
    7 8 -3 0.4
    -7 -8 3 -0.07
    6 8 -3 36.79
    6 8 -3 40.39
    -6 -8 3 40.69
    -6 -8 3 43.45
    5 8 -3 1.12
    5 8 -3 1.87
    -5 -8 3 1.15
    -5 -8 3 1.78
    4 8 -3 0.83
    4 8 -3 0.03
    -4 -8 3 0.87
    -4 -8 3 0.47
    3 8 -3 7.3
    3 8 -3 6.91
    -3 -8 3 8.36
    -3 -8 3 7.98
    2 8 -3 46.7
    2 8 -3 43.7
    -2 -8 3 43.7
    -2 -8 3 41.01
    1 8 -3 0.13
    1 8 -3 0.07
    1 8 -3 -0.37
    -1 -8 3 -0.23
    -1 -8 3 0.34
    0 8 -3 86.24
    0 8 -3 88.57
    0 8 -3 85.4
    0 -8 3 84.46
    0 -8 3 83.88
    0 -8 3 85.56
    -1 8 -3 3.55
    -1 8 -3 4.62
    1 -8 3 4.72
    1 -8 3 6.01
    1 -8 3 5.95
    -2 8 -3 54
    -2 8 -3 55.58
    -2 8 -3 52.82
    2 -8 3 52.67
    2 -8 3 56.53
    2 -8 3 52.3
    -3 8 -3 8.16
    -3 8 -3 8.52
    3 -8 3 5.98
    3 -8 3 7.91
    3 -8 3 7.82
    -4 8 -3 97.84
    -4 8 -3 101.28
    4 -8 3 104.29
    4 -8 3 96.87
    -5 8 -3 11.79
    -5 8 -3 9.86
    5 -8 3 12.01
    5 -8 3 12.94
    -6 8 -3 113.05
    -6 8 -3 114.62
    6 -8 3 108.98
    6 -8 3 113.74
    -7 8 -3 0.38
    7 -8 3 1.16
    7 -8 3 0.23
    -8 8 -3 42.46
    8 -8 3 33.86
    8 -8 3 45.31
    8 7 -3 0.33
    -8 -7 3 0.5
    7 7 -3 6.57
    -7 -7 3 3.92
    6 7 -3 9.5
    6 7 -3 11.17
    -6 -7 3 10.34
    -6 -7 3 9.72
    5 7 -3 19.93
    5 7 -3 19.71
    -5 -7 3 22.34
    -5 -7 3 21.3
    4 7 -3 6.11
    4 7 -3 6
    -4 -7 3 7.88
    -4 -7 3 7.26
    3 7 -3 0.27
    3 7 -3 0.86
    -3 -7 3 1.05
    -3 -7 3 1.84
    2 7 -3 50.7
    2 7 -3 45.31
    2 7 -3 49.92
    -2 -7 3 54.2
    -2 -7 3 54.97
    1 7 -3 46.86
    1 7 -3 41.1
    1 7 -3 46.48
    -1 -7 3 41.39
    -1 -7 3 47.1
    -1 -7 3 46.05
    0 7 -3 19.35
    0 7 -3 19.03
    0 7 -3 19.87
    0 -7 3 19.21
    0 -7 3 15.17
    0 -7 3 21.56
    -1 7 -3 41.59
    -1 7 -3 36.19
    -1 7 -3 41.96
    1 -7 3 38.02
    1 -7 3 40.46
    1 -7 3 39.47
    -2 7 -3 17.45
    -2 7 -3 21.26
    -2 7 -3 21.06
    2 -7 3 18.76
    2 -7 3 19.46
    2 -7 3 20.39
    -3 7 -3 76.78
    -3 7 -3 71.07
    -3 7 -3 71.09
    3 -7 3 68.25
    3 -7 3 72.18
    3 -7 3 76.28
    -4 7 -3 8.44
    -4 7 -3 7.9
    -4 7 -3 8.53
    4 -7 3 9.49
    4 -7 3 7.84
    -5 7 -3 75.36
    -5 7 -3 72.88
    5 -7 3 71.33
    5 -7 3 79.78
    -6 7 -3 69.91
    -6 7 -3 67.48
    6 -7 3 66.6
    6 -7 3 70.44
    -7 7 -3 38.81
    7 -7 3 34.94
    7 -7 3 41.89
    -8 7 -3 25.05
    8 -7 3 28.78
    8 -7 3 22.3
    9 6 -3 0.23
    -9 -6 3 0.69
    8 6 -3 0.82
    -8 -6 3 -0.15
    7 6 -3 1.34
    -7 -6 3 1.45
    6 6 -3 3.28
    6 6 -3 2.55
    -6 -6 3 4.9
    -6 -6 3 2.46
    5 6 -3 4.18
    5 6 -3 4.08
    -5 -6 3 2.53
    -5 -6 3 3.37
    4 6 -3 4.57
    4 6 -3 3.85
    4 6 -3 3.71
    -4 -6 3 3.71
    -4 -6 3 4.59
    -4 -6 3 2.96
    3 6 -3 17.48
    3 6 -3 15.76
    3 6 -3 17
    -3 -6 3 14.71
    -3 -6 3 18.82
    2 6 -3 9.14
    2 6 -3 8.13
    2 6 -3 9.47
    -2 -6 3 9.63
    -2 -6 3 9.3
    -2 -6 3 6.81
    1 6 -3 72.61
    1 6 -3 74.46
    1 6 -3 79.64
    -1 -6 3 79.58
    -1 -6 3 83.98
    -1 -6 3 71.39
    0 6 -3 8.91
    0 6 -3 8.6
    0 6 -3 9.27
    0 -6 3 8.3
    0 -6 3 11.27
    0 -6 3 8.65
    -1 6 -3 26.18
    -1 6 -3 27.01
    -1 6 -3 24.96
    -1 6 -3 25.97
    1 -6 3 25.43
    1 -6 3 25.08
    1 -6 3 27.61
    -2 6 -3 2.12
    -2 6 -3 0.99
    -2 6 -3 1
    -2 6 -3 1.6
    2 -6 3 0.37
    2 -6 3 1.09
    2 -6 3 1.19
    -3 6 -3 120.28
    -3 6 -3 112.11
    -3 6 -3 109.88
    3 -6 3 118.11
    3 -6 3 113.73
    -4 6 -3 1.51
    -4 6 -3 1.37
    -4 6 -3 1.26
    4 -6 3 2.21
    4 -6 3 1.45
    -5 6 -3 54.79
    -5 6 -3 55.68
    -5 6 -3 56
    5 -6 3 54.46
    5 -6 3 58.37
    -6 6 -3 0.43
    -6 6 -3 0.06
    -6 6 -3 -0.21
    6 -6 3 0.4
    6 -6 3 -0.43
    -7 6 -3 107.57
    7 -6 3 108.07
    7 -6 3 109.07
    -8 6 -3 0.49
    8 -6 3 0.46
    8 -6 3 0.75
    -9 6 -3 59.48
    9 -6 3 55.04
    9 5 -3 -0.76
    -9 -5 3 -0.05
    8 5 -3 0.05
    -8 -5 3 1.63
    7 5 -3 0.7
    -7 -5 3 0.86
    6 5 -3 8.06
    6 5 -3 9.22
    6 5 -3 8.82
    -6 -5 3 7.48
    -6 -5 3 8.7
    -6 -5 3 8.2
    5 5 -3 1.34
    5 5 -3 1.01
    5 5 -3 0.89
    -5 -5 3 1.14
    -5 -5 3 2.2
    -5 -5 3 1.04
    4 5 -3 19.56
    4 5 -3 18.14
    4 5 -3 20.2
    4 5 -3 19.97
    -4 -5 3 21.49
    -4 -5 3 19.51
    -4 -5 3 19.1
    3 5 -3 16.16
    3 5 -3 17.93
    3 5 -3 15.34
    3 5 -3 17.08
    -3 -5 3 16.32
    -3 -5 3 18.3
    -3 -5 3 17
    2 5 -3 58.99
    2 5 -3 55.13
    2 5 -3 63.74
    -2 -5 3 61.13
    -2 -5 3 54.65
    -2 -5 3 57.61
    1 5 -3 27.89
    1 5 -3 27.69
    1 5 -3 26.49
    -1 -5 3 28.67
    -1 -5 3 26.74
    -1 -5 3 27.98
    0 5 -3 52.64
    0 5 -3 50.92
    0 5 -3 54.45
    0 -5 3 50.87
    0 -5 3 52.03
    0 -5 3 46.72
    -1 5 -3 23.77
    -1 5 -3 21.87
    -1 5 -3 23.55
    1 -5 3 22.92
    1 -5 3 24.86
    1 -5 3 22.79
    -2 5 -3 16.57
    -2 5 -3 14.78
    -2 5 -3 15.15
    -2 5 -3 18.85
    2 -5 3 14.9
    2 -5 3 14.82
    -3 5 -3 76.36
    -3 5 -3 74.26
    -3 5 -3 74.9
    -3 5 -3 67.72
    3 -5 3 78.14
    3 -5 3 72.15
    -4 5 -3 31.66
    -4 5 -3 30.69
    -4 5 -3 30.59
    4 -5 3 27.48
    4 -5 3 32.01
    -5 5 -3 55.85
    -5 5 -3 53.46
    -5 5 -3 51.34
    5 -5 3 57.05
    5 -5 3 51.72
    -6 5 -3 19.45
    -6 5 -3 17.08
    6 -5 3 14.84
    6 -5 3 17.12
    -7 5 -3 40.14
    -7 5 -3 36.76
    7 -5 3 34.2
    7 -5 3 39.67
    -8 5 -3 19.88
    8 -5 3 28.38
    8 -5 3 18.54
    -9 5 -3 40.89
    9 -5 3 43.9
    9 4 -3 0.67
    -9 -4 3 1.1
    8 4 -3 0.38
    -8 -4 3 0.55
    7 4 -3 0.04
    7 4 -3 -0.7
    -7 -4 3 -0.2
    -7 -4 3 -0.03
    6 4 -3 5.66
    6 4 -3 7.95
    6 4 -3 6.55
    -6 -4 3 6.11
    -6 -4 3 8.33
    -6 -4 3 6.34
    5 4 -3 0.02
    5 4 -3 0.25
    5 4 -3 0.11
    -5 -4 3 -0.04
    -5 -4 3 -0.3
    -5 -4 3 0.27
    4 4 -3 3.38
    4 4 -3 2.68
    4 4 -3 2.62
    -4 -4 3 1.76
    -4 -4 3 3.6
    -4 -4 3 4.07
    3 4 -3 21.08
    3 4 -3 22.27
    3 4 -3 23.17
    3 4 -3 24.21
    -3 -4 3 22.64
    -3 -4 3 21.15
    -3 -4 3 24.37
    -3 -4 3 23.49
    2 4 -3 20.04
    2 4 -3 22.77
    2 4 -3 22.96
    -2 -4 3 23.11
    -2 -4 3 24.4
    -2 -4 3 24.75
    1 4 -3 7.63
    1 4 -3 6.48
    1 4 -3 6.52
    -1 -4 3 7.81
    -1 -4 3 7.45
    -1 -4 3 7.77
    0 4 -3 38.48
    0 4 -3 42.94
    0 4 -3 43.16
    0 -4 3 43.43
    0 -4 3 35.96
    0 -4 3 41.27
    -1 4 -3 41.15
    -1 4 -3 43.86
    -1 4 -3 42.2
    -1 4 -3 43.25
    1 -4 3 39.08
    1 -4 3 40.59
    1 -4 3 41.13
    -2 4 -3 1.77
    -2 4 -3 3.34
    -2 4 -3 2.19
    -2 4 -3 2.23
    2 -4 3 3.56
    2 -4 3 1.82
    -3 4 -3 6.7
    -3 4 -3 7.85
    -3 4 -3 6.67
    3 -4 3 7.15
    3 -4 3 7.01
    3 -4 3 8.01
    -4 4 -3 75.24
    -4 4 -3 79.96
    -4 4 -3 77.64
    4 -4 3 76.93
    4 -4 3 75.52
    4 -4 3 73.71
    -5 4 -3 43.05
    -5 4 -3 41.1
    -5 4 -3 43.12
    5 -4 3 40.04
    5 -4 3 41.19
    -6 4 -3 36.93
    -6 4 -3 35.44
    6 -4 3 38.2
    6 -4 3 35.74
    -7 4 -3 2.04
    -7 4 -3 2.22
    7 -4 3 1.89
    7 -4 3 2.06
    -8 4 -3 23.43
    -8 4 -3 23.44
    8 -4 3 24.99
    8 -4 3 26.64
    -9 4 -3 11.16
    -9 4 -3 9.85
    9 -4 3 9.63
    -10 4 -3 61.18
    10 -4 3 60.48
    10 3 -3 3.13
    -10 -3 3 5.81
    9 3 -3 4.91
    9 3 -3 6.2
    -9 -3 3 4.8
    8 3 -3 1.08
    8 3 -3 0.97
    -8 -3 3 1.36
    -8 -3 3 1.47
    7 3 -3 0.08
    7 3 -3 0.08
    -7 -3 3 0.1
    -7 -3 3 0.14
    6 3 -3 3.9
    6 3 -3 3.56
    6 3 -3 2.33
    -6 -3 3 3.65
    -6 -3 3 4.85
    -6 -3 3 4.02
    5 3 -3 11.42
    5 3 -3 9.44
    5 3 -3 9.25
    -5 -3 3 10.74
    -5 -3 3 11.15
    -5 -3 3 8.73
    4 3 -3 5.53
    4 3 -3 5.58
    4 3 -3 6.29
    -4 -3 3 6.27
    -4 -3 3 6.38
    -4 -3 3 5.73
    3 3 -3 3.62
    3 3 -3 4.14
    3 3 -3 3.41
    3 3 -3 3.47
    -3 -3 3 2.58
    -3 -3 3 4.24
    -3 -3 3 3.68
    2 3 -3 7.28
    2 3 -3 8.31
    2 3 -3 7.34
    2 3 -3 7.62
    -2 -3 3 7.67
    -2 -3 3 7.31
    -2 -3 3 8.47
    1 3 -3 52.16
    1 3 -3 50.21
    1 3 -3 51.41
    -1 -3 3 49.57
    -1 -3 3 51.26
    -1 -3 3 51
    0 3 -3 0.34
    0 3 -3 0.75
    0 3 -3 0.73
    0 3 -3 0.59
    0 -3 3 0.77
    0 -3 3 0.44
    0 -3 3 0.89
    -1 3 -3 22.84
    -1 3 -3 21.31
    -1 3 -3 21.28
    1 -3 3 22.78
    1 -3 3 18.73
    -2 3 -3 7.65
    -2 3 -3 7.81
    -2 3 -3 8.01
    2 -3 3 7.93
    2 -3 3 7.36
    2 -3 3 7.4
    -3 3 -3 39.15
    -3 3 -3 38.73
    -3 3 -3 37.38
    3 -3 3 38.78
    3 -3 3 38.82
    3 -3 3 36.2
    -4 3 -3 18.33
    -4 3 -3 20.52
    -4 3 -3 20.84
    4 -3 3 20.97
    4 -3 3 21.22
    4 -3 3 19.32
    -5 3 -3 9.57
    -5 3 -3 8.59
    -5 3 -3 10.26
    5 -3 3 9.48
    5 -3 3 8.79
    5 -3 3 10.41
    -6 3 -3 33.77
    -6 3 -3 31.5
    6 -3 3 38.29
    6 -3 3 37.06
    -7 3 -3 0.29
    -7 3 -3 0.7
    7 -3 3 -0.28
    7 -3 3 0.36
    -8 3 -3 14.8
    -8 3 -3 14.11
    8 -3 3 15.34
    8 -3 3 17.56
    -9 3 -3 6.98
    -9 3 -3 5.49
    9 -3 3 6.05
    -10 3 -3 34.34
    -10 3 -3 36.91
    10 -3 3 41
    10 2 -3 -0.35
    10 2 -3 -0.55
    -10 -2 3 0.01
    9 2 -3 10.69
    9 2 -3 11.37
    -9 -2 3 14.37
    -9 -2 3 13.16
    8 2 -3 4.23
    8 2 -3 3.89
    -8 -2 3 3.04
    -8 -2 3 3.69
    7 2 -3 2.76
    7 2 -3 2.1
    -7 -2 3 2.95
    -7 -2 3 2.31
    6 2 -3 10.03
    6 2 -3 11.05
    6 2 -3 11.75
    -6 -2 3 8.97
    -6 -2 3 10.31
    5 2 -3 0.53
    5 2 -3 0.67
    5 2 -3 0.45
    -5 -2 3 0.39
    -5 -2 3 1.21
    -5 -2 3 0.58
    4 2 -3 0.64
    4 2 -3 -0.21
    4 2 -3 0.49
    -4 -2 3 0.37
    -4 -2 3 0.01
    -4 -2 3 0.23
    3 2 -3 6.19
    3 2 -3 5.68
    3 2 -3 6.52
    3 2 -3 6.68
    -3 -2 3 7.38
    -3 -2 3 6.33
    -3 -2 3 7.37
    2 2 -3 6.03
    2 2 -3 5.82
    2 2 -3 6.02
    2 2 -3 6.44
    -2 -2 3 6.21
    -2 -2 3 6.41
    -2 -2 3 6.06
    1 2 -3 -0.26
    1 2 -3 -0.35
    1 2 -3 -0.47
    -1 -2 3 -0.31
    -1 -2 3 -0.4
    0 2 -3 41.95
    0 2 -3 36.19
    0 2 -3 36.01
    0 -2 3 40.12
    0 -2 3 33.8
    0 -2 3 37.47
    -1 2 -3 0.26
    -1 2 -3 0.17
    -1 2 -3 0.27
    1 -2 3 -0.05
    1 -2 3 0.52
    -2 2 -3 28.62
    -2 2 -3 27.59
    -2 2 -3 29.07
    2 -2 3 27.27
    -3 2 -3 2.97
    -3 2 -3 2.91
    -3 2 -3 3.01
    -3 2 -3 3.04
    3 -2 3 2.6
    3 -2 3 3.52
    3 -2 3 3.15
    -4 2 -3 8.54
    -4 2 -3 10.25
    -4 2 -3 8.9
    -4 2 -3 8.47
    4 -2 3 9.45
    4 -2 3 8.23
    4 -2 3 9.74
    -5 2 -3 80.32
    -5 2 -3 84.09
    -5 2 -3 81.63
    -5 2 -3 77.42
    5 -2 3 82.24
    5 -2 3 80.58
    5 -2 3 85.26
    -6 2 -3 -0.02
    -6 2 -3 0.5
    -6 2 -3 0.76
    6 -2 3 0.43
    6 -2 3 0.77
    6 -2 3 1.32
    -7 2 -3 39.84
    -7 2 -3 39.45
    -7 2 -3 38.11
    7 -2 3 37.15
    7 -2 3 39.63
    -8 2 -3 5.02
    -8 2 -3 5.39
    -8 2 -3 6.21
    8 -2 3 5.91
    8 -2 3 3.02
    -9 2 -3 31.04
    -9 2 -3 30.9
    9 -2 3 33.29
    -10 2 -3 0.36
    -10 2 -3 0.43
    10 -2 3 0.37
    10 1 -3 13.95
    10 1 -3 13.98
    -10 -1 3 15.01
    -10 -1 3 15.87
    9 1 -3 1.97
    9 1 -3 2.38
    -9 -1 3 0.4
    -9 -1 3 0.36
    8 1 -3 8.26
    8 1 -3 8.75
    -8 -1 3 9.79
    -8 -1 3 7.57
    7 1 -3 1.3
    7 1 -3 1.41
    -7 -1 3 1.99
    -7 -1 3 1.34
    6 1 -3 0.43
    6 1 -3 0.34
    6 1 -3 0.91
    -6 -1 3 0.79
    -6 -1 3 0.81
    5 1 -3 6.53
    5 1 -3 5.61
    5 1 -3 5.96
    -5 -1 3 6.46
    -5 -1 3 6.71
    -5 -1 3 6.46
    4 1 -3 0.36
    4 1 -3 1.01
    4 1 -3 0.72
    -4 -1 3 1.09
    -4 -1 3 0.48
    -4 -1 3 1.13
    3 1 -3 3.71
    3 1 -3 3.61
    3 1 -3 2.56
    -3 -1 3 3.08
    -3 -1 3 3.26
    -3 -1 3 1.93
    2 1 -3 17.04
    2 1 -3 16.51
    2 1 -3 16.78
    2 1 -3 17.1
    -2 -1 3 18.62
    -2 -1 3 16.23
    1 1 -3 0.27
    1 1 -3 0.17
    1 1 -3 0.18
    -1 -1 3 0.02
    -1 -1 3 0.07
    0 1 -3 1.39
    0 1 -3 2.14
    0 1 -3 2.2
    0 1 -3 2.29
    0 -1 3 1.81
    0 -1 3 2.23
    -1 1 -3 37.59
    -1 1 -3 38.04
    -1 1 -3 40.69
    -1 1 -3 40.65
    1 -1 3 37.71
    1 -1 3 40.97
    -2 1 -3 51.34
    -2 1 -3 52.54
    -2 1 -3 51.87
    -2 1 -3 50.98
    2 -1 3 51.79
    -3 1 -3 13.47
    -3 1 -3 12.6
    -3 1 -3 13.89
    -3 1 -3 13.62
    3 -1 3 14.78
    3 -1 3 14.14
    -4 1 -3 89.86
    -4 1 -3 87.81
    -4 1 -3 87.26
    -4 1 -3 88.98
    4 -1 3 88.79
    4 -1 3 89.3
    4 -1 3 90.49
    -5 1 -3 1.34
    -5 1 -3 1.03
    -5 1 -3 0.81
    -5 1 -3 1.83
    5 -1 3 1
    5 -1 3 1.95
    5 -1 3 0.51
    -6 1 -3 17.25
    -6 1 -3 17.78
    -6 1 -3 15.77
    6 -1 3 17.65
    6 -1 3 15.04
    6 -1 3 15.52
    -7 1 -3 35.69
    -7 1 -3 37.26
    -7 1 -3 36.45
    7 -1 3 35.39
    7 -1 3 33.58
    7 -1 3 34.72
    -8 1 -3 9.96
    -8 1 -3 9.58
    -8 1 -3 12.59
    8 -1 3 9.14
    8 -1 3 11.17
    -9 1 -3 22.82
    -9 1 -3 22.89
    9 -1 3 24.2
    9 -1 3 20.69
    -10 1 -3 6.52
    -10 1 -3 6.38
    10 -1 3 3.67
    10 0 -3 10.88
    10 0 -3 15.34
    -10 0 3 10.68
    -10 0 3 12.6
    9 0 -3 1.93
    9 0 -3 0.8
    -9 0 3 3.56
    -9 0 3 3.17
    8 0 -3 20.2
    8 0 -3 20
    -8 0 3 21.87
    -8 0 3 18.02
    7 0 -3 4.91
    7 0 -3 8.75
    -7 0 3 8.39
    -7 0 3 9.11
    6 0 -3 10.65
    6 0 -3 12.42
    6 0 -3 10.38
    -6 0 3 8.47
    -6 0 3 9.02
    5 0 -3 16.42
    5 0 -3 10.89
    5 0 -3 13.06
    -5 0 3 15.18
    -5 0 3 14.7
    -5 0 3 15.56
    4 0 -3 17.87
    4 0 -3 16.34
    4 0 -3 16.06
    -4 0 3 15.35
    -4 0 3 15.86
    -4 0 3 15.77
    3 0 -3 17.45
    3 0 -3 16.03
    3 0 -3 17.39
    -3 0 3 19.08
    -3 0 3 17.75
    -3 0 3 17.81
    2 0 -3 0.1
    2 0 -3 0.73
    2 0 -3 0.31
    -2 0 3 0.4
    -2 0 3 0.61
    1 0 -3 11.42
    1 0 -3 10.65
    1 0 -3 10.7
    1 0 -3 11.36
    -1 0 3 11.69
    -1 0 3 12.55
    0 0 -3 10.48
    0 0 -3 11.1
    0 0 -3 10.86
    0 0 -3 10.84
    0 0 -3 11.07
    0 0 -3 10.63
    -1 0 -3 105.89
    -1 0 -3 104.66
    -1 0 -3 106.81
    -1 0 -3 108.64
    -1 0 -3 103.76
    -1 0 -3 105.53
    1 0 3 103.74
    1 0 3 107.7
    -2 0 -3 17.86
    -2 0 -3 19.16
    -2 0 -3 20.02
    2 0 3 18.25
    -3 0 -3 0.07
    -3 0 -3 0.3
    -3 0 -3 -0.08
    3 0 3 -0.05
    3 0 3 0.34
    -4 0 -3 37.83
    -4 0 -3 38.99
    -4 0 -3 36.58
    4 0 3 36.32
    4 0 3 41.14
    -5 0 -3 1.36
    -5 0 -3 2.26
    -5 0 -3 2.07
    5 0 3 1.05
    5 0 3 0.85
    -6 0 -3 1.82
    -6 0 -3 1.27
    -6 0 -3 1.76
    6 0 3 2.24
    6 0 3 1.69
    -7 0 -3 9.86
    -7 0 -3 11.22
    -7 0 -3 9.62
    7 0 3 8.6
    7 0 3 7.95
    -8 0 -3 16.54
    -8 0 -3 14.2
    -8 0 -3 16.55
    8 0 3 15.49
    8 0 3 16.23
    -9 0 -3 11.12
    -9 0 -3 9.06
    9 0 3 9.69
    9 0 3 8.04
    -10 0 -3 14.4
    -10 0 -3 10.57
    10 0 3 12.99
    10 -1 -3 4.48
    10 -1 -3 2.72
    -10 1 3 4.08
    -10 1 3 4.77
    9 -1 -3 2.96
    9 -1 -3 3.91
    -9 1 3 5.2
    -9 1 3 5.88
    8 -1 -3 10.84
    8 -1 -3 9.53
    -8 1 3 11.75
    -8 1 3 9.34
    7 -1 -3 15.1
    7 -1 -3 16.65
    -7 1 3 18.81
    -7 1 3 19.92
    6 -1 -3 38.98
    6 -1 -3 41.23
    6 -1 -3 32.78
    -6 1 3 34.84
    -6 1 3 37.8
    -6 1 3 32.69
    5 -1 -3 0.21
    5 -1 -3 0.01
    5 -1 -3 0.01
    5 -1 -3 0.31
    -5 1 3 0.26
    -5 1 3 0.42
    -5 1 3 0.04
    4 -1 -3 41.42
    4 -1 -3 43.36
    4 -1 -3 45.64
    4 -1 -3 41.98
    -4 1 3 41.82
    -4 1 3 43.46
    -4 1 3 40.47
    3 -1 -3 51.53
    3 -1 -3 50.8
    3 -1 -3 51.49
    3 -1 -3 50.52
    -3 1 3 52.03
    -3 1 3 52.64
    2 -1 -3 65.49
    2 -1 -3 63.7
    2 -1 -3 63.65
    -2 1 3 63.75
    -2 1 3 65.07
    1 -1 -3 6.85
    1 -1 -3 7.31
    1 -1 -3 6.56
    -1 1 3 7.23
    -1 1 3 8.39
    0 -1 -3 50.17
    0 -1 -3 48.57
    0 -1 -3 50.46
    0 -1 -3 50.16
    0 -1 -3 47.64
    0 -1 -3 48.11
    0 1 3 50.09
    -1 -1 -3 8.64
    -1 -1 -3 8.47
    -1 -1 -3 9.33
    -1 -1 -3 8.89
    -1 -1 -3 8.89
    -1 -1 -3 9.14
    1 1 3 9.18
    -2 -1 -3 14.88
    -2 -1 -3 15.44
    -2 -1 -3 14.7
    -2 -1 -3 15.21
    2 1 3 15.26
    2 1 3 14.87
    -3 -1 -3 0.41
    -3 -1 -3 0.72
    -3 -1 -3 0.71
    3 1 3 0.87
    3 1 3 1.38
    -4 -1 -3 0.37
    -4 -1 -3 -0.14
    -4 -1 -3 0.42
    4 1 3 0.1
    4 1 3 -0.19
    -5 -1 -3 12.14
    -5 -1 -3 11.57
    -5 -1 -3 13.31
    5 1 3 13.58
    5 1 3 12.34
    -6 -1 -3 14.35
    -6 -1 -3 13.42
    -6 -1 -3 15.24
    6 1 3 12.79
    6 1 3 10.61
    -7 -1 -3 1.28
    -7 -1 -3 0.53
    -7 -1 -3 1.12
    7 1 3 0.98
    7 1 3 0.53
    -8 -1 -3 9.68
    -8 -1 -3 7.24
    -8 -1 -3 7.23
    8 1 3 6.43
    8 1 3 8.55
    -9 -1 -3 -0.13
    -9 -1 -3 -0.69
    9 1 3 -0.87
    9 1 3 0.54
    -10 -1 -3 18.78
    10 1 3 20.7
    10 -2 -3 -0.95
    10 -2 -3 0.78
    -10 2 3 -0.01
    9 -2 -3 11.07
    9 -2 -3 6.21
    -9 2 3 8.29
    -9 2 3 7.52
    8 -2 -3 0.39
    8 -2 -3 0.83
    -8 2 3 0.84
    -8 2 3 0.36
    7 -2 -3 100.43
    7 -2 -3 96.61
    -7 2 3 105.03
    -7 2 3 109.96
    6 -2 -3 2.61
    6 -2 -3 1.27
    6 -2 -3 1.13
    -6 2 3 1.92
    -6 2 3 1.38
    -6 2 3 1.79
    5 -2 -3 13.64
    5 -2 -3 11.51
    5 -2 -3 10.25
    5 -2 -3 10.92
    -5 2 3 10.08
    -5 2 3 9.81
    -5 2 3 11.88
    4 -2 -3 1.39
    4 -2 -3 0.59
    4 -2 -3 -0.22
    4 -2 -3 0.5
    -4 2 3 0.75
    -4 2 3 0.83
    -4 2 3 1.04
    3 -2 -3 11.4
    3 -2 -3 9.39
    3 -2 -3 10.17
    3 -2 -3 10.75
    -3 2 3 9.78
    -3 2 3 10.05
    -3 2 3 9.47
    2 -2 -3 -0.16
    2 -2 -3 -0.27
    2 -2 -3 0.09
    2 -2 -3 0.01
    -2 2 3 -0.08
    -2 2 3 -0.16
    -2 2 3 0.14
    1 -2 -3 0.08
    1 -2 -3 0.75
    1 -2 -3 -0.21
    1 -2 -3 0.08
    -1 2 3 -0.24
    -1 2 3 -0.12
    0 -2 -3 60.63
    0 -2 -3 63.28
    0 -2 -3 60.25
    0 2 3 64.54
    0 2 3 61.34
    -1 -2 -3 10.48
    -1 -2 -3 9.79
    -1 -2 -3 10.12
    -1 -2 -3 10.7
    1 2 3 11.16
    1 2 3 9.97
    -2 -2 -3 19.3
    -2 -2 -3 19.72
    -2 -2 -3 20.04
    -2 -2 -3 20.75
    2 2 3 21.15
    2 2 3 20.74
    -3 -2 -3 1.83
    -3 -2 -3 3.28
    -3 -2 -3 2.67
    -3 -2 -3 2.68
    3 2 3 1.79
    3 2 3 4.1
    3 2 3 2.85
    -4 -2 -3 27.92
    -4 -2 -3 27.59
    -4 -2 -3 27.26
    4 2 3 27.62
    4 2 3 28.72
    4 2 3 27.77
    -5 -2 -3 36.83
    -5 -2 -3 34.39
    -5 -2 -3 34.56
    5 2 3 33.6
    5 2 3 33.6
    -6 -2 -3 3.46
    -6 -2 -3 2.52
    -6 -2 -3 3.21
    6 2 3 1.62
    6 2 3 1.7
    -7 -2 -3 -0.07
    -7 -2 -3 0
    -7 -2 -3 0.17
    7 2 3 0.12
    7 2 3 -0.16
    -8 -2 -3 5.43
    -8 -2 -3 3.71
    -8 -2 -3 3.75
    8 2 3 4.71
    8 2 3 4.64
    -9 -2 -3 13.97
    9 2 3 14.36
    9 2 3 14.69
    -10 -2 -3 3.1
    10 2 3 5.68
    10 2 3 5.84
    10 -3 -3 11.5
    -10 3 3 11.3
    9 -3 -3 13.62
    9 -3 -3 13.54
    -9 3 3 11.36
    8 -3 -3 35.8
    8 -3 -3 37.41
    -8 3 3 39.18
    7 -3 -3 13.65
    7 -3 -3 15.36
    -7 3 3 13.05
    -7 3 3 15.64
    -7 3 3 16.76
    6 -3 -3 35.74
    6 -3 -3 39.19
    -6 3 3 39.04
    -6 3 3 36.35
    -6 3 3 35.19
    5 -3 -3 15.1
    5 -3 -3 15.33
    5 -3 -3 11.9
    5 -3 -3 13.38
    -5 3 3 12.74
    -5 3 3 15.4
    -5 3 3 13.36
    4 -3 -3 18.02
    4 -3 -3 16.34
    4 -3 -3 16.47
    4 -3 -3 18.82
    -4 3 3 17.87
    -4 3 3 18.64
    -4 3 3 19.79
    3 -3 -3 0.24
    3 -3 -3 0.27
    3 -3 -3 -0.04
    3 -3 -3 0.48
    -3 3 3 0.29
    -3 3 3 0.18
    -3 3 3 0.33
    2 -3 -3 9.1
    2 -3 -3 9.18
    2 -3 -3 8.9
    -2 3 3 9.5
    -2 3 3 11.69
    -2 3 3 8.83
    1 -3 -3 18.39
    1 -3 -3 17.76
    1 -3 -3 16.39
    -1 3 3 18.32
    -1 3 3 16.92
    0 -3 -3 2.17
    0 -3 -3 2.29
    0 -3 -3 2.11
    0 3 3 2.17
    0 3 3 2.33
    -1 -3 -3 17.7
    -1 -3 -3 16.59
    -1 -3 -3 16.02
    -1 -3 -3 15.87
    1 3 3 17.28
    1 3 3 16.12
    -2 -3 -3 22.45
    -2 -3 -3 21.76
    -2 -3 -3 19.36
    2 3 3 23.3
    2 3 3 20.39
    -3 -3 -3 7.99
    -3 -3 -3 9.57
    -3 -3 -3 9.42
    -3 -3 -3 11.16
    3 3 3 9.22
    3 3 3 9.61
    -4 -3 -3 21.79
    -4 -3 -3 20.44
    -4 -3 -3 23.01
    -4 -3 -3 21.98
    4 3 3 21.4
    4 3 3 22.36
    4 3 3 21.83
    -5 -3 -3 2.18
    -5 -3 -3 2.66
    -5 -3 -3 1.4
    5 3 3 2.41
    5 3 3 1.56
    -6 -3 -3 9.45
    -6 -3 -3 11.77
    -6 -3 -3 12.3
    6 3 3 8.96
    6 3 3 9.35
    -7 -3 -3 7.32
    -7 -3 -3 6.73
    -7 -3 -3 5.5
    7 3 3 7.59
    7 3 3 6.36
    -8 -3 -3 0.4
    -8 -3 -3 0.35
    8 3 3 0.31
    8 3 3 0.78
    -9 -3 -3 11.71
    9 3 3 12.29
    9 3 3 14.43
    -10 -3 -3 4.4
    10 3 3 5.06
    10 3 3 4.35
    9 -4 -3 1.95
    -9 4 3 1.01
    8 -4 -3 52.33
    8 -4 -3 53.83
    -8 4 3 53.15
    7 -4 -3 -0.2
    7 -4 -3 -0.09
    -7 4 3 0.45
    -7 4 3 0.03
    6 -4 -3 34.29
    6 -4 -3 32.8
    -6 4 3 32.29
    -6 4 3 31.71
    5 -4 -3 0.25
    5 -4 -3 0.01
    5 -4 -3 0.37
    -5 4 3 0.26
    -5 4 3 -0.09
    -5 4 3 -0.02
    4 -4 -3 42.05
    4 -4 -3 42.34
    4 -4 -3 45.75
    -4 4 3 41.39
    -4 4 3 42.78
    -4 4 3 42.46
    3 -4 -3 20.53
    3 -4 -3 18.16
    3 -4 -3 21.44
    -3 4 3 20.71
    -3 4 3 18.52
    -3 4 3 20.41
    2 -4 -3 43.94
    2 -4 -3 44.79
    2 -4 -3 44.68
    -2 4 3 44.22
    -2 4 3 45.5
    -2 4 3 46.69
    1 -4 -3 41.03
    1 -4 -3 46.11
    1 -4 -3 42.22
    -1 4 3 45.36
    -1 4 3 44.05
    0 -4 -3 14.08
    0 -4 -3 14.51
    0 -4 -3 15.08
    0 -4 -3 13.43
    0 4 3 14.88
    0 4 3 16.18
    -1 -4 -3 31.58
    -1 -4 -3 33.51
    -1 -4 -3 32.98
    -1 -4 -3 35.47
    1 4 3 33.04
    1 4 3 33.49
    1 4 3 33.31
    -2 -4 -3 25.85
    -2 -4 -3 25.82
    -2 -4 -3 29.68
    2 4 3 29.08
    2 4 3 27.86
    -3 -4 -3 0.82
    -3 -4 -3 0.73
    -3 -4 -3 1.41
    3 4 3 0.61
    3 4 3 0.38
    -4 -4 -3 0.09
    -4 -4 -3 0
    -4 -4 -3 0.18
    -4 -4 -3 -0.16
    4 4 3 0.01
    4 4 3 0.43
    4 4 3 0
    -5 -4 -3 1.4
    -5 -4 -3 1.73
    -5 -4 -3 1.42
    -5 -4 -3 1.15
    5 4 3 2.54
    5 4 3 0.87
    5 4 3 1.09
    -6 -4 -3 1.45
    -6 -4 -3 0.71
    6 4 3 -0.18
    6 4 3 1.3
    -7 -4 -3 13.06
    -7 -4 -3 10.98
    7 4 3 13.98
    7 4 3 11.94
    -8 -4 -3 5.87
    -8 -4 -3 4.04
    8 4 3 4.47
    8 4 3 4.06
    -9 -4 -3 0.2
    -9 -4 -3 -0.37
    9 4 3 1.42
    9 4 3 0.23
    -10 -4 -3 4.76
    10 4 3 4.55
    10 4 3 8.5
    9 -5 -3 31.56
    -9 5 3 26.09
    8 -5 -3 38.61
    -8 5 3 37.6
    7 -5 -3 4.69
    7 -5 -3 4.66
    -7 5 3 5.68
    -7 5 3 4.43
    6 -5 -3 92.9
    6 -5 -3 91.95
    -6 5 3 88.18
    -6 5 3 89.7
    5 -5 -3 0.68
    5 -5 -3 -0.14
    5 -5 -3 0.01
    -5 5 3 0.47
    -5 5 3 0.08
    4 -5 -3 99.44
    4 -5 -3 96.08
    4 -5 -3 93.38
    -4 5 3 95.36
    -4 5 3 101.84
    3 -5 -3 2.1
    3 -5 -3 0.63
    3 -5 -3 1.03
    -3 5 3 1.59
    -3 5 3 2.14
    -3 5 3 2.29
    2 -5 -3 114.18
    2 -5 -3 112.89
    2 -5 -3 111.7
    -2 5 3 110.9
    -2 5 3 112.15
    -2 5 3 111.87
    1 -5 -3 2.69
    1 -5 -3 3.13
    1 -5 -3 4.31
    1 -5 -3 2.72
    -1 5 3 2.16
    -1 5 3 2.78
    0 -5 -3 69.06
    0 -5 -3 68.6
    0 -5 -3 70.75
    0 -5 -3 73.98
    0 5 3 72.3
    0 5 3 69.03
    0 5 3 74.61
    -1 -5 -3 20.03
    -1 -5 -3 18.87
    -1 -5 -3 19.25
    -1 -5 -3 20.32
    1 5 3 18.32
    1 5 3 19.06
    1 5 3 20.43
    -2 -5 -3 0.72
    -2 -5 -3 0.34
    -2 -5 -3 0.68
    2 5 3 0.94
    2 5 3 0.89
    -3 -5 -3 3.84
    -3 -5 -3 3.83
    -3 -5 -3 2.96
    3 5 3 3.07
    3 5 3 3.04
    -4 -5 -3 22.29
    -4 -5 -3 18.96
    -4 -5 -3 19.48
    4 5 3 18.97
    4 5 3 21.93
    -5 -5 -3 24.58
    -5 -5 -3 21.62
    -5 -5 -3 21
    5 5 3 20.36
    5 5 3 19.78
    5 5 3 21.01
    -6 -5 -3 0.62
    -6 -5 -3 0.62
    -6 -5 -3 0.43
    6 5 3 1.2
    6 5 3 0.3
    -7 -5 -3 3.03
    -7 -5 -3 2.74
    7 5 3 2.15
    7 5 3 4.29
    -8 -5 -3 1.23
    -8 -5 -3 1.66
    8 5 3 0.87
    8 5 3 1.66
    -9 -5 -3 0.45
    -9 -5 -3 1.15
    9 5 3 -0.5
    9 5 3 0.56
    -10 -5 -3 -0.05
    10 5 3 -0.34
    10 5 3 -0.52
    9 -6 -3 59.67
    -9 6 3 57.9
    8 -6 -3 4.02
    -8 6 3 3.18
    7 -6 -3 33.66
    -7 6 3 32.43
    -7 6 3 35.01
    6 -6 -3 23.73
    6 -6 -3 20.89
    -6 6 3 22.41
    -6 6 3 19.8
    5 -6 -3 59.6
    5 -6 -3 60.06
    5 -6 -3 56.45
    -5 6 3 52.6
    -5 6 3 59.71
    4 -6 -3 26.23
    4 -6 -3 24.34
    4 -6 -3 26.59
    -4 6 3 24.38
    -4 6 3 21.79
    3 -6 -3 119.14
    3 -6 -3 120.47
    3 -6 -3 118.7
    -3 6 3 128.96
    -3 6 3 122.12
    2 -6 -3 1.96
    2 -6 -3 1.53
    2 -6 -3 1.37
    2 -6 -3 1.82
    -2 6 3 2.79
    -2 6 3 1.86
    1 -6 -3 88.64
    1 -6 -3 93.61
    1 -6 -3 92.06
    1 -6 -3 93.72
    -1 6 3 91.74
    0 -6 -3 28.12
    0 -6 -3 23.48
    0 -6 -3 24.05
    0 -6 -3 21.26
    0 6 3 23.83
    0 6 3 23.63
    0 6 3 22.74
    -1 -6 -3 21.01
    -1 -6 -3 22.89
    -1 -6 -3 18
    -1 -6 -3 18.36
    1 6 3 21.99
    1 6 3 23.08
    1 6 3 21.41
    -2 -6 -3 5.06
    -2 -6 -3 4.56
    -2 -6 -3 3.92
    2 6 3 4.4
    2 6 3 4.44
    -3 -6 -3 28.82
    -3 -6 -3 28.1
    -3 -6 -3 30.53
    3 6 3 32.27
    3 6 3 29.23
    -4 -6 -3 1.92
    -4 -6 -3 0.62
    -4 -6 -3 1.17
    4 6 3 1.64
    4 6 3 1.93
    -5 -6 -3 20.69
    -5 -6 -3 17.7
    -5 -6 -3 20.34
    5 6 3 18.84
    5 6 3 22.7
    -6 -6 -3 0.52
    -6 -6 -3 0.08
    -6 -6 -3 0.01
    6 6 3 0.2
    6 6 3 0.16
    -7 -6 -3 8.99
    -7 -6 -3 5.14
    7 6 3 7.66
    7 6 3 8.89
    -8 -6 -3 0.14
    -8 -6 -3 -0.03
    8 6 3 -0.93
    8 6 3 1.09
    -9 -6 -3 0.77
    -9 -6 -3 1.76
    9 6 3 1.72
    9 6 3 1.07
    8 -7 -3 7.85
    -8 7 3 9.85
    7 -7 -3 33.34
    -7 7 3 28.82
    -7 7 3 30.6
    6 -7 -3 20.73
    -6 7 3 19.08
    -6 7 3 17.65
    5 -7 -3 85.11
    5 -7 -3 89.86
    5 -7 -3 86.97
    -5 7 3 86.77
    -5 7 3 80.16
    4 -7 -3 1.89
    4 -7 -3 1.2
    4 -7 -3 1.94
    -4 7 3 1.38
    -4 7 3 0.81
    3 -7 -3 7.36
    3 -7 -3 7.26
    3 -7 -3 8.99
    -3 7 3 9.32
    -3 7 3 6.36
    2 -7 -3 55.8
    2 -7 -3 59.21
    2 -7 -3 54.33
    -2 7 3 55.26
    -2 7 3 58.02
    1 -7 -3 66.58
    1 -7 -3 67.62
    1 -7 -3 65.77
    -1 7 3 70.51
    -1 7 3 69.32
    -1 7 3 65.69
    0 -7 -3 -0.16
    0 -7 -3 0.54
    0 -7 -3 0.39
    0 -7 -3 0.2
    0 7 3 0.15
    0 7 3 0.92
    0 7 3 1.42
    -1 -7 -3 19.15
    -1 -7 -3 18.6
    -1 -7 -3 16.87
    1 7 3 19.33
    1 7 3 18.53
    -2 -7 -3 2.36
    -2 -7 -3 1.58
    -2 -7 -3 3.06
    2 7 3 2.31
    2 7 3 3.32
    -3 -7 -3 41.31
    -3 -7 -3 44.84
    -3 -7 -3 41.65
    3 7 3 43.45
    3 7 3 43.72
    -4 -7 -3 0.32
    -4 -7 -3 0.11
    -4 -7 -3 0.1
    4 7 3 -0.02
    4 7 3 0.46
    -5 -7 -3 1.88
    -5 -7 -3 2.14
    -5 -7 -3 2.6
    5 7 3 0.49
    5 7 3 2.46
    5 7 3 3.54
    -6 -7 -3 -0.18
    -6 -7 -3 -0.01
    -6 -7 -3 -0.04
    6 7 3 0.9
    6 7 3 -0.51
    -7 -7 -3 9.08
    -7 -7 -3 4.93
    7 7 3 10.19
    7 7 3 8.26
    -8 -7 -3 0.84
    -8 -7 -3 1.91
    8 7 3 -0.28
    8 7 3 0.36
    -9 -7 -3 4.02
    -9 -7 -3 3.35
    9 7 3 4.39
    9 7 3 4.86
    8 -8 -3 32.92
    -8 8 3 34.01
    7 -8 -3 4.32
    -7 8 3 6.82
    -7 8 3 6.04
    6 -8 -3 102.18
    -6 8 3 110.08
    -6 8 3 108.51
    5 -8 -3 10.69
    5 -8 -3 11.01
    -5 8 3 10.04
    -5 8 3 12.63
    4 -8 -3 14.65
    4 -8 -3 14.9
    4 -8 -3 13.87
    -4 8 3 13.35
    -4 8 3 15.79
    3 -8 -3 12.54
    3 -8 -3 9.18
    3 -8 -3 9.48
    -3 8 3 10.92
    -3 8 3 8.59
    2 -8 -3 69.37
    2 -8 -3 68.08
    2 -8 -3 66.57
    -2 8 3 68.03
    -2 8 3 65.36
    -2 8 3 67.48
    1 -8 -3 18.95
    1 -8 -3 16.83
    1 -8 -3 15.79
    -1 8 3 17.91
    -1 8 3 15.81
    -1 8 3 16.46
    0 -8 -3 50.65
    0 -8 -3 51.33
    0 -8 -3 48.55
    0 8 3 49.28
    0 8 3 48.74
    -1 -8 -3 13.92
    -1 -8 -3 12.81
    -1 -8 -3 13.17
    1 8 3 12.81
    1 8 3 13.32
    -2 -8 -3 32
    -2 -8 -3 33.02
    -2 -8 -3 30.47
    2 8 3 30.68
    2 8 3 32.64
    -3 -8 -3 20.31
    -3 -8 -3 14.47
    -3 -8 -3 16.49
    3 8 3 15.65
    3 8 3 17.37
    -4 -8 -3 0.1
    -4 -8 -3 0.58
    -4 -8 -3 0.34
    4 8 3 0.46
    4 8 3 0.46
    -5 -8 -3 33.47
    -5 -8 -3 35.42
    -5 -8 -3 34.14
    5 8 3 32.86
    5 8 3 26.84
    -6 -8 -3 6.98
    -6 -8 -3 6.45
    -6 -8 -3 8.51
    6 8 3 6.87
    6 8 3 8.46
    -7 -8 -3 2.82
    -7 -8 -3 7.34
    -7 -8 -3 6.39
    7 8 3 4.32
    7 8 3 3.96
    -8 -8 -3 -0.29
    -8 -8 -3 -0.13
    8 8 3 0.05
    8 8 3 -0.17
    7 -9 -3 1.11
    -7 9 3 1.1
    -7 9 3 3.19
    6 -9 -3 70.32
    -6 9 3 77.38
    -6 9 3 70.6
    5 -9 -3 2.52
    5 -9 -3 4.14
    -5 9 3 4.66
    -5 9 3 6.59
    4 -9 -3 51.87
    4 -9 -3 57.04
    -4 9 3 52.24
    -4 9 3 51.72
    3 -9 -3 2.31
    3 -9 -3 3.77
    -3 9 3 6.52
    -3 9 3 2.74
    2 -9 -3 102.34
    2 -9 -3 91.32
    2 -9 -3 103.9
    -2 9 3 99.68
    -2 9 3 104.26
    -2 9 3 104.95
    1 -9 -3 7.33
    1 -9 -3 5.71
    1 -9 -3 5.05
    -1 9 3 5.86
    -1 9 3 4.4
    0 -9 -3 64.35
    0 -9 -3 69.32
    0 9 3 61.51
    0 9 3 58.92
    -1 -9 -3 0.29
    -1 -9 -3 0.05
    1 9 3 0.1
    1 9 3 -0.26
    -2 -9 -3 37.75
    -2 -9 -3 36.55
    2 9 3 43.9
    2 9 3 36.83
    -3 -9 -3 2.15
    -3 -9 -3 0.79
    -3 -9 -3 1.92
    3 9 3 1.97
    3 9 3 1.69
    -4 -9 -3 51.04
    -4 -9 -3 52.51
    -4 -9 -3 43.23
    4 9 3 48.45
    4 9 3 51.97
    -5 -9 -3 3.56
    -5 -9 -3 3.31
    -5 -9 -3 3.97
    5 9 3 4.91
    5 9 3 4.84
    -6 -9 -3 32.49
    -6 -9 -3 28.43
    -6 -9 -3 32.87
    6 9 3 33.01
    6 9 3 29.91
    -7 -9 -3 -0.12
    -7 -9 -3 0.67
    7 9 3 0.59
    7 9 3 -0.42
    -8 -9 -3 3.77
    -8 -9 -3 2.28
    8 9 3 3.22
    6 -10 -3 19.05
    -6 10 3 18.36
    -6 10 3 19.68
    5 -10 -3 39.81
    5 -10 -3 33.88
    -5 10 3 40.51
    -5 10 3 37.43
    4 -10 -3 44.82
    4 -10 -3 43.64
    -4 10 3 46.07
    -4 10 3 55.17
    3 -10 -3 46.87
    3 -10 -3 51.16
    -3 10 3 43.55
    -3 10 3 47.37
    2 -10 -3 81.89
    2 -10 -3 81.41
    -2 10 3 79.14
    -2 10 3 84.91
    1 -10 -3 41.79
    1 -10 -3 41.62
    1 -10 -3 39.67
    -1 10 3 33.5
    -1 10 3 34.37
    0 -10 -3 28.71
    0 -10 -3 31.2
    0 10 3 31.08
    0 10 3 33.15
    -1 -10 -3 16.1
    -1 -10 -3 17.45
    1 10 3 16.96
    1 10 3 14.36
    -2 -10 -3 26.14
    -2 -10 -3 20.68
    2 10 3 25.82
    2 10 3 25.98
    -3 -10 -3 24.19
    -3 -10 -3 26.24
    3 10 3 28.57
    3 10 3 26.05
    -4 -10 -3 48.8
    -4 -10 -3 57.17
    4 10 3 51.57
    4 10 3 53.68
    -5 -10 -3 21.14
    -5 -10 -3 20.21
    5 10 3 18.27
    -6 -10 -3 19.32
    -6 -10 -3 19.25
    6 10 3 13.61
    -7 -10 -3 8.57
    -7 -10 -3 9.19
    7 10 3 7.02
    5 -11 -3 40.08
    -5 11 3 40.45
    -5 11 3 38.26
    4 -11 -3 -0.01
    4 -11 -3 0.23
    -4 11 3 1.37
    3 -11 -3 73.43
    3 -11 -3 78.66
    -3 11 3 79.95
    2 -11 -3 -0.16
    2 -11 -3 0
    -2 11 3 0.6
    1 -11 -3 55.6
    1 -11 -3 51.32
    -1 11 3 52.67
    -1 11 3 55.94
    0 -11 -3 0.93
    0 -11 -3 0.72
    0 11 3 0.68
    0 11 3 -0.11
    -1 -11 -3 41.04
    -1 -11 -3 33.04
    1 11 3 33.28
    1 11 3 38.42
    -2 -11 -3 12.97
    -2 -11 -3 10.13
    2 11 3 12.15
    2 11 3 10.75
    -3 -11 -3 55.55
    3 11 3 40.62
    3 11 3 42.87
    -4 -11 -3 -0.33
    4 11 3 0.34
    4 11 3 0.58
    -5 -11 -3 27.03
    5 11 3 32.11
    -6 -11 -3 -0.54
    6 11 3 -0.34
    4 -12 -3 21.98
    4 -12 -3 25.87
    -4 12 3 26.94
    3 -12 -3 22.25
    3 -12 -3 21.44
    -3 12 3 18.08
    2 -12 -3 21.77
    2 -12 -3 22.34
    -2 12 3 22.6
    1 -12 -3 15.93
    1 -12 -3 23.88
    -1 12 3 19.04
    0 -12 -3 11.47
    0 -12 -3 12.87
    0 12 3 7.89
    0 12 3 14.32
    -1 -12 -3 65.57
    -1 -12 -3 76.43
    1 12 3 75.79
    1 12 3 72.55
    -2 -12 -3 0.66
    2 12 3 -0.52
    2 12 3 0.05
    -3 -12 -3 17.13
    3 12 3 18.7
    3 12 3 17.87
    -4 -12 -3 7.79
    4 12 3 8.18
    4 12 3 8.66
    -5 -12 -3 14.15
    5 12 3 17.51
    1 -13 -3 0.53
    1 -13 -3 -0.26
    -1 13 3 -0.13
    0 -13 -3 74.99
    0 13 3 63.89
    -1 -13 -3 13.28
    1 13 3 12.1
    1 13 3 15.95
    -2 -13 -3 21.3
    2 13 3 18.48
    2 13 3 21.74
    3 12 -4 8.28
    -3 -12 4 12.82
    2 12 -4 1.79
    -2 -12 4 4.33
    1 12 -4 3.92
    -1 -12 4 8.16
    0 12 -4 2.5
    0 -12 4 6.72
    -1 12 -4 0.34
    1 -12 4 0.48
    -2 12 -4 12.96
    2 -12 4 13.56
    -3 12 -4 0.48
    3 -12 4 0.02
    5 11 -4 27.19
    5 11 -4 20.79
    -5 -11 4 29.27
    -5 -11 4 26.54
    4 11 -4 0.84
    4 11 -4 2
    -4 -11 4 0.37
    -4 -11 4 1.15
    3 11 -4 39.06
    3 11 -4 43.48
    -3 -11 4 42.5
    -3 -11 4 39.24
    2 11 -4 2.15
    -2 -11 4 0.45
    -2 -11 4 2.98
    1 11 -4 6.26
    -1 -11 4 9.82
    0 11 -4 5.33
    0 -11 4 7.44
    -1 11 -4 7.64
    1 -11 4 7.91
    -2 11 -4 2.83
    2 -11 4 4.46
    -3 11 -4 25.32
    -3 11 -4 21.14
    3 -11 4 26.92
    -4 11 -4 2.13
    -4 11 -4 0.2
    4 -11 4 0.94
    6 10 -4 28.48
    6 10 -4 33.5
    -6 -10 4 33.24
    -6 -10 4 30.84
    5 10 -4 23.94
    5 10 -4 17.26
    -5 -10 4 19.27
    -5 -10 4 16.62
    4 10 -4 17.81
    4 10 -4 17.27
    -4 -10 4 18.21
    -4 -10 4 18.42
    3 10 -4 17.48
    3 10 -4 17.21
    -3 -10 4 21.26
    -3 -10 4 16.68
    2 10 -4 16.6
    2 10 -4 20.4
    -2 -10 4 14.64
    -2 -10 4 19.46
    1 10 -4 19.37
    -1 -10 4 17.5
    -1 -10 4 17.12
    0 10 -4 0.69
    0 -10 4 1
    0 -10 4 0.49
    -1 10 -4 15.16
    -1 10 -4 14.77
    1 -10 4 14.36
    -2 10 -4 7.15
    -2 10 -4 7.04
    2 -10 4 8.28
    -3 10 -4 9.03
    -3 10 -4 9.75
    3 -10 4 6.92
    -4 10 -4 10.31
    -4 10 -4 6.19
    4 -10 4 6.37
    -5 10 -4 1.21
    -5 10 -4 -0.12
    5 -10 4 -0.04
    5 -10 4 1.85
    -6 10 -4 -0.93
    6 -10 4 0.36
    6 -10 4 -0.58
    7 9 -4 1.73
    -7 -9 4 0.12
    6 9 -4 59.56
    6 9 -4 72.46
    -6 -9 4 59.39
    -6 -9 4 61.52
    5 9 -4 0.38
    5 9 -4 -0.1
    -5 -9 4 0.8
    -5 -9 4 0.92
    4 9 -4 52.07
    4 9 -4 55.37
    -4 -9 4 52.82
    -4 -9 4 50.8
    3 9 -4 1.97
    3 9 -4 2.47
    -3 -9 4 3.75
    -3 -9 4 3.62
    2 9 -4 45.34
    2 9 -4 46.13
    -2 -9 4 49.47
    -2 -9 4 48.74
    1 9 -4 17.09
    1 9 -4 16.2
    -1 -9 4 18.99
    -1 -9 4 18.04
    0 9 -4 48.66
    0 9 -4 43.48
    0 -9 4 54.55
    0 -9 4 49.68
    -1 9 -4 0.37
    -1 9 -4 1.12
    1 -9 4 0.32
    1 -9 4 0.78
    -2 9 -4 25.25
    -2 9 -4 24.77
    2 -9 4 21.65
    2 -9 4 25.72
    -3 9 -4 0.41
    -3 9 -4 0.21
    3 -9 4 -0.24
    3 -9 4 0.58
    -4 9 -4 12.64
    -4 9 -4 11.37
    4 -9 4 12.97
    4 -9 4 13.83
    -5 9 -4 0.44
    -5 9 -4 0.24
    5 -9 4 1.05
    5 -9 4 1.26
    -6 9 -4 4.9
    6 -9 4 6.7
    6 -9 4 5.4
    -7 9 -4 0.17
    7 -9 4 1.33
    7 -9 4 1.99
    8 8 -4 36.65
    -8 -8 4 32.42
    7 8 -4 20.62
    -7 -8 4 20.94
    6 8 -4 29.32
    6 8 -4 25.17
    -6 -8 4 24.1
    -6 -8 4 27.09
    5 8 -4 16.27
    5 8 -4 15.52
    -5 -8 4 17.17
    -5 -8 4 16.94
    4 8 -4 55.32
    4 8 -4 54.05
    -4 -8 4 61.63
    -4 -8 4 59.61
    3 8 -4 5.09
    3 8 -4 4.15
    -3 -8 4 4.52
    -3 -8 4 2.74
    2 8 -4 79.77
    2 8 -4 85.35
    -2 -8 4 86.32
    -2 -8 4 77.52
    1 8 -4 17.7
    1 8 -4 18.94
    1 8 -4 22
    -1 -8 4 19.77
    -1 -8 4 18.05
    0 8 -4 98.94
    0 8 -4 103.69
    0 8 -4 107.11
    0 -8 4 108.38
    0 -8 4 105.43
    -1 8 -4 22.43
    -1 8 -4 23.98
    1 -8 4 21.49
    1 -8 4 22.11
    -2 8 -4 50.08
    -2 8 -4 52.31
    -2 8 -4 50.76
    2 -8 4 52.23
    2 -8 4 50.68
    2 -8 4 55.87
    -3 8 -4 0.34
    -3 8 -4 0.14
    3 -8 4 -0.32
    3 -8 4 0.4
    3 -8 4 0.18
    -4 8 -4 44.05
    -4 8 -4 37.21
    4 -8 4 37.78
    4 -8 4 38.48
    4 -8 4 37.44
    -5 8 -4 0.94
    -5 8 -4 1.06
    5 -8 4 1.9
    5 -8 4 1.13
    -6 8 -4 23.31
    6 -8 4 25.65
    6 -8 4 28.76
    -7 8 -4 0.22
    7 -8 4 3.3
    7 -8 4 1.58
    -8 8 -4 16.39
    8 -8 4 17.9
    8 -8 4 20.51
    8 7 -4 0.96
    -8 -7 4 0.29
    7 7 -4 35.64
    -7 -7 4 31.16
    6 7 -4 1.19
    6 7 -4 0.24
    -6 -7 4 1.6
    -6 -7 4 2.54
    5 7 -4 86.13
    5 7 -4 96.73
    -5 -7 4 85.61
    -5 -7 4 86.19
    4 7 -4 65.4
    4 7 -4 66.67
    -4 -7 4 65.39
    -4 -7 4 66.39
    3 7 -4 63.97
    3 7 -4 66.09
    -3 -7 4 64.43
    -3 -7 4 63.68
    2 7 -4 39.57
    2 7 -4 40.97
    2 7 -4 37.45
    -2 -7 4 37.6
    -2 -7 4 39.45
    1 7 -4 130.75
    1 7 -4 131.97
    1 7 -4 125.54
    -1 -7 4 132.13
    -1 -7 4 133.49
    0 7 -4 6.52
    0 7 -4 7.27
    0 7 -4 5.31
    0 -7 4 8.5
    0 -7 4 7.76
    0 -7 4 7.77
    -1 7 -4 118.72
    -1 7 -4 112.17
    -1 7 -4 122.52
    1 -7 4 121.7
    1 -7 4 116.53
    1 -7 4 123.99
    -2 7 -4 21.61
    -2 7 -4 18.8
    -2 7 -4 20.87
    2 -7 4 20.45
    2 -7 4 19.13
    2 -7 4 22.59
    -3 7 -4 36.31
    -3 7 -4 34.63
    -3 7 -4 34.97
    3 -7 4 37.53
    3 -7 4 34.6
    3 -7 4 37.13
    -4 7 -4 93.04
    -4 7 -4 86.95
    -4 7 -4 92.94
    4 -7 4 87.46
    4 -7 4 95.97
    -5 7 -4 73.03
    -5 7 -4 80.38
    5 -7 4 70.97
    5 -7 4 71.98
    -6 7 -4 14.38
    6 -7 4 12.44
    6 -7 4 11.28
    -7 7 -4 24.38
    7 -7 4 26
    7 -7 4 28.99
    -8 7 -4 7.9
    8 -7 4 9.6
    8 -7 4 10.52
    9 6 -4 68.37
    -9 -6 4 71.91
    8 6 -4 18.6
    -8 -6 4 19.65
    7 6 -4 26.48
    -7 -6 4 23.66
    6 6 -4 18.51
    6 6 -4 16.51
    -6 -6 4 13.38
    5 6 -4 223.88
    5 6 -4 213.04
    -5 -6 4 220.28
    -5 -6 4 228.64
    -5 -6 4 223.28
    4 6 -4 16.53
    4 6 -4 18.31
    4 6 -4 16.86
    -4 -6 4 15.81
    -4 -6 4 15.43
    -4 -6 4 17.66
    3 6 -4 238.33
    3 6 -4 231.44
    3 6 -4 248.58
    -3 -6 4 234.78
    -3 -6 4 231.87
    2 6 -4 17.55
    2 6 -4 18.69
    2 6 -4 17.61
    -2 -6 4 16.82
    -2 -6 4 18.32
    1 6 -4 80.08
    1 6 -4 82.43
    1 6 -4 87.11
    -1 -6 4 82.37
    -1 -6 4 83.37
    -1 -6 4 81.53
    0 6 -4 19.85
    0 6 -4 18.42
    0 6 -4 20.31
    0 -6 4 21.38
    0 -6 4 20.18
    0 -6 4 18.38
    -1 6 -4 49.2
    -1 6 -4 47.43
    -1 6 -4 45.7
    -1 6 -4 45.92
    1 -6 4 45.46
    1 -6 4 48.8
    1 -6 4 46.83
    -2 6 -4 0.17
    -2 6 -4 1.15
    -2 6 -4 0.24
    -2 6 -4 0.05
    2 -6 4 0.51
    2 -6 4 0.32
    2 -6 4 0.48
    -3 6 -4 154.62
    -3 6 -4 147.46
    -3 6 -4 147.5
    3 -6 4 155.79
    3 -6 4 148.91
    -4 6 -4 0.48
    -4 6 -4 0.44
    -4 6 -4 0.96
    4 -6 4 0.74
    4 -6 4 0.33
    -5 6 -4 67
    -5 6 -4 69.58
    -5 6 -4 75.43
    5 -6 4 69.25
    5 -6 4 74.52
    -6 6 -4 2.08
    -6 6 -4 4.35
    6 -6 4 3.95
    6 -6 4 2.07
    -7 6 -4 28.61
    7 -6 4 26.83
    7 -6 4 24.96
    -8 6 -4 0.46
    8 -6 4 -0.3
    8 -6 4 -0.46
    -9 6 -4 25.84
    9 -6 4 30.71
    9 5 -4 11.47
    -9 -5 4 13.14
    8 5 -4 79.45
    -8 -5 4 88.03
    7 5 -4 22.08
    -7 -5 4 22.34
    6 5 -4 90.14
    6 5 -4 84.1
    -6 -5 4 83.23
    -6 -5 4 86.88
    5 5 -4 57.23
    5 5 -4 58.58
    -5 -5 4 60.21
    -5 -5 4 59.86
    -5 -5 4 56
    4 5 -4 287.88
    4 5 -4 285.89
    4 5 -4 283.92
    4 5 -4 290.33
    -4 -5 4 292.53
    -4 -5 4 295.18
    -4 -5 4 300.81
    3 5 -4 42.22
    3 5 -4 39.04
    3 5 -4 32.54
    3 5 -4 38.23
    -3 -5 4 36.34
    -3 -5 4 39.43
    2 5 -4 227.65
    2 5 -4 220.88
    2 5 -4 229.19
    -2 -5 4 233.01
    -2 -5 4 222.16
    -2 -5 4 220.17
    1 5 -4 41.75
    1 5 -4 38.97
    1 5 -4 43.7
    -1 -5 4 40.97
    -1 -5 4 41.44
    -1 -5 4 41.61
    0 5 -4 81.11
    0 5 -4 88.84
    0 5 -4 92.14
    0 -5 4 86.52
    0 -5 4 89.41
    0 -5 4 89.81
    -1 5 -4 83.57
    -1 5 -4 85.84
    -1 5 -4 86.73
    -1 5 -4 83.54
    1 -5 4 84.09
    1 -5 4 87.14
    1 -5 4 88.08
    -2 5 -4 47.98
    -2 5 -4 50.43
    -2 5 -4 50.57
    2 -5 4 47.31
    2 -5 4 47.74
    -3 5 -4 99.53
    -3 5 -4 100.64
    -3 5 -4 103.69
    3 -5 4 106.6
    3 -5 4 95.12
    -4 5 -4 117.91
    -4 5 -4 120.08
    -4 5 -4 120.47
    4 -5 4 114.22
    4 -5 4 113.53
    -5 5 -4 24.67
    -5 5 -4 23.71
    -5 5 -4 20.63
    5 -5 4 23.81
    5 -5 4 19.63
    -6 5 -4 22.91
    -6 5 -4 20.66
    6 -5 4 18.66
    6 -5 4 22.36
    -7 5 -4 11.88
    -7 5 -4 8.92
    7 -5 4 10.36
    7 -5 4 8.42
    -8 5 -4 8.9
    -8 5 -4 10.97
    8 -5 4 11
    8 -5 4 6.78
    -9 5 -4 17.61
    9 -5 4 20.66
    9 4 -4 5.66
    -9 -4 4 5.6
    8 4 -4 111.77
    -8 -4 4 118.87
    7 4 -4 1.89
    -7 -4 4 3.44
    -7 -4 4 0.73
    6 4 -4 152.59
    6 4 -4 159.15
    6 4 -4 154.18
    -6 -4 4 143.58
    -6 -4 4 150.25
    5 4 -4 20.82
    5 4 -4 21.91
    5 4 -4 18.36
    -5 -4 4 24.4
    -5 -4 4 23.58
    -5 -4 4 22.14
    4 4 -4 119.61
    4 4 -4 116.11
    4 4 -4 121.14
    4 4 -4 124.35
    -4 -4 4 108.56
    -4 -4 4 117.86
    -4 -4 4 116.57
    3 4 -4 23.05
    3 4 -4 20.57
    3 4 -4 21.46
    3 4 -4 20.25
    -3 -4 4 17.48
    -3 -4 4 20.2
    -3 -4 4 19.62
    2 4 -4 399.27
    2 4 -4 396.99
    2 4 -4 398.11
    2 4 -4 415.99
    -2 -4 4 403.58
    -2 -4 4 388.08
    -2 -4 4 401.43
    1 4 -4 -0.01
    1 4 -4 -0.03
    1 4 -4 -0.02
    -1 -4 4 0.51
    -1 -4 4 0.2
    -1 -4 4 2.41
    0 4 -4 137.1
    0 4 -4 135.73
    0 4 -4 135.27
    0 4 -4 130.09
    0 -4 4 139.38
    0 -4 4 132.36
    0 -4 4 136.88
    -1 4 -4 11.43
    -1 4 -4 8.15
    -1 4 -4 10.48
    1 -4 4 8.52
    1 -4 4 9.37
    1 -4 4 10.41
    -2 4 -4 296.57
    -2 4 -4 338.06
    -2 4 -4 324.07
    -2 4 -4 334.62
    2 -4 4 318.64
    2 -4 4 326.2
    -3 4 -4 23.81
    -3 4 -4 25.53
    -3 4 -4 25.54
    -3 4 -4 22.47
    3 -4 4 22.31
    3 -4 4 25.7
    3 -4 4 24.61
    -4 4 -4 182.04
    -4 4 -4 185.34
    -4 4 -4 185.29
    4 -4 4 179.13
    4 -4 4 180.93
    -5 4 -4 6.32
    -5 4 -4 6.7
    -5 4 -4 7.12
    5 -4 4 9.3
    5 -4 4 7.04
    -6 4 -4 64.48
    -6 4 -4 65.74
    6 -4 4 69.06
    6 -4 4 65.19
    -7 4 -4 1.9
    -7 4 -4 1.6
    7 -4 4 1.99
    7 -4 4 1.08
    -8 4 -4 41.29
    -8 4 -4 40.07
    8 -4 4 44.83
    8 -4 4 47.64
    -9 4 -4 0.48
    -9 4 -4 0.32
    9 -4 4 -0.12
    9 -4 4 1.25
    -10 4 -4 31.48
    10 -4 4 29.89
    10 3 -4 8.94
    -10 -3 4 17.3
    9 3 -4 42.51
    -9 -3 4 46.7
    8 3 -4 34.16
    8 3 -4 28.74
    -8 -3 4 34.51
    -8 -3 4 31.98
    7 3 -4 53
    7 3 -4 58.62
    -7 -3 4 56.98
    -7 -3 4 51.05
    6 3 -4 111.16
    6 3 -4 107.96
    6 3 -4 115.82
    -6 -3 4 109.11
    -6 -3 4 105.5
    5 3 -4 86.14
    5 3 -4 88.57
    5 3 -4 84.98
    -5 -3 4 84.37
    -5 -3 4 85.41
    4 3 -4 39.7
    4 3 -4 39.32
    4 3 -4 38.96
    -4 -3 4 40.12
    -4 -3 4 41.86
    -4 -3 4 41.03
    3 3 -4 50.74
    3 3 -4 52.81
    3 3 -4 53.27
    3 3 -4 50.41
    -3 -3 4 47.85
    -3 -3 4 48.74
    -3 -3 4 48.54
    2 3 -4 314.28
    2 3 -4 323.14
    2 3 -4 312.25
    2 3 -4 315.72
    -2 -3 4 309.64
    -2 -3 4 318
    1 3 -4 130.37
    1 3 -4 128.75
    1 3 -4 132.82
    -1 -3 4 130.49
    -1 -3 4 126.47
    -1 -3 4 126.56
    0 3 -4 264.4
    0 3 -4 256.39
    0 3 -4 267.18
    0 -3 4 260.35
    0 -3 4 266.43
    0 -3 4 255.24
    -1 3 -4 201.95
    -1 3 -4 241.07
    -1 3 -4 239.91
    -1 3 -4 233.06
    1 -3 4 238.37
    1 -3 4 242.57
    -2 3 -4 341.74
    -2 3 -4 356.44
    -2 3 -4 348.56
    2 -3 4 347
    2 -3 4 363.58
    -3 3 -4 262.08
    -3 3 -4 243.36
    -3 3 -4 262.81
    3 -3 4 258.49
    3 -3 4 265
    3 -3 4 247.5
    -4 3 -4 168.52
    -4 3 -4 177.56
    -4 3 -4 172.02
    4 -3 4 168.79
    4 -3 4 179.55
    4 -3 4 171.35
    -5 3 -4 17.68
    -5 3 -4 17.1
    -5 3 -4 16.58
    5 -3 4 15.21
    5 -3 4 18.29
    -6 3 -4 183.85
    -6 3 -4 189.89
    6 -3 4 188.09
    6 -3 4 190.18
    -7 3 -4 41.86
    -7 3 -4 49.52
    7 -3 4 48.71
    7 -3 4 45.39
    -8 3 -4 71.37
    -8 3 -4 60.77
    8 -3 4 67.32
    8 -3 4 61.36
    -9 3 -4 9.92
    -9 3 -4 5.4
    9 -3 4 7.98
    9 -3 4 4.01
    -10 3 -4 28.57
    -10 3 -4 27.62
    10 -3 4 27.99
    10 2 -4 0.19
    -10 -2 4 -0.66
    -10 -2 4 -0.23
    9 2 -4 61.94
    9 2 -4 59.82
    -9 -2 4 62.42
    -9 -2 4 58.11
    8 2 -4 8.7
    8 2 -4 11.87
    -8 -2 4 10.77
    -8 -2 4 9.71
    7 2 -4 123.92
    7 2 -4 121.08
    -7 -2 4 127.07
    -7 -2 4 124.48
    6 2 -4 10.68
    6 2 -4 12.73
    6 2 -4 11.97
    -6 -2 4 11.09
    -6 -2 4 11.11
    5 2 -4 60.03
    5 2 -4 60.81
    5 2 -4 62.39
    -5 -2 4 61.98
    -5 -2 4 58.2
    -5 -2 4 59.98
    4 2 -4 12.87
    4 2 -4 11.02
    4 2 -4 11.37
    -4 -2 4 11.51
    -4 -2 4 11.19
    -4 -2 4 11.77
    3 2 -4 363.95
    3 2 -4 364.77
    3 2 -4 373.14
    3 2 -4 363.67
    -3 -2 4 361.08
    -3 -2 4 370.1
    2 2 -4 14.19
    2 2 -4 14.46
    2 2 -4 13.31
    2 2 -4 12.28
    -2 -2 4 13.15
    -2 -2 4 13.54
    1 2 -4 222.6
    1 2 -4 234.76
    1 2 -4 232.25
    -1 -2 4 220.86
    -1 -2 4 221.76
    0 2 -4 83.24
    0 2 -4 83.78
    0 2 -4 89.04
    0 2 -4 85.76
    0 -2 4 84.22
    0 -2 4 86.65
    0 -2 4 85.88
    -1 2 -4 398.04
    -1 2 -4 368.33
    -1 2 -4 385.68
    1 -2 4 395.21
    1 -2 4 374.49
    -2 2 -4 86.71
    -2 2 -4 77.97
    -2 2 -4 79.74
    2 -2 4 86.22
    2 -2 4 86.41
    -3 2 -4 431.61
    -3 2 -4 402.82
    -3 2 -4 431.39
    -3 2 -4 416.73
    3 -2 4 421.58
    3 -2 4 417.99
    3 -2 4 431.59
    -4 2 -4 8.09
    -4 2 -4 8.38
    -4 2 -4 7.36
    -4 2 -4 7.94
    4 -2 4 8.97
    4 -2 4 8.75
    4 -2 4 6.43
    -5 2 -4 142.24
    -5 2 -4 136.26
    -5 2 -4 145.47
    -5 2 -4 144.2
    5 -2 4 136.79
    5 -2 4 138.65
    5 -2 4 142.84
    -6 2 -4 24.8
    -6 2 -4 21.31
    -6 2 -4 20.39
    6 -2 4 20.83
    6 -2 4 19.19
    -7 2 -4 164.32
    -7 2 -4 156.06
    -7 2 -4 167.3
    7 -2 4 168.99
    7 -2 4 175.51
    -8 2 -4 9.74
    -8 2 -4 9.06
    -8 2 -4 10.61
    8 -2 4 10.85
    8 -2 4 10.4
    -9 2 -4 38.22
    -9 2 -4 40.09
    9 -2 4 47.14
    9 -2 4 48.35
    -10 2 -4 23.79
    -10 2 -4 21.65
    10 -2 4 15.43
    10 1 -4 54.93
    10 1 -4 57.68
    -10 -1 4 56.02
    -10 -1 4 50.61
    9 1 -4 18.2
    9 1 -4 18.36
    -9 -1 4 20.86
    -9 -1 4 18.17
    8 1 -4 67.11
    8 1 -4 68.22
    -8 -1 4 64.76
    -8 -1 4 72.22
    7 1 -4 15.89
    7 1 -4 18.33
    -7 -1 4 20.91
    -7 -1 4 18.18
    6 1 -4 96.83
    6 1 -4 92.04
    6 1 -4 91.43
    -6 -1 4 86.93
    -6 -1 4 89.19
    5 1 -4 60.7
    5 1 -4 60.73
    5 1 -4 66.96
    -5 -1 4 63.63
    -5 -1 4 63.15
    -5 -1 4 57.24
    4 1 -4 102.53
    4 1 -4 101.07
    4 1 -4 99.99
    -4 -1 4 102.64
    -4 -1 4 104.35
    -4 -1 4 101.1
    3 1 -4 678.1
    3 1 -4 696.65
    3 1 -4 691.17
    -3 -1 4 688.93
    -3 -1 4 675.4
    -3 -1 4 683.9
    2 1 -4 73.11
    2 1 -4 72.72
    2 1 -4 73.94
    2 1 -4 72.51
    -2 -1 4 77.96
    -2 -1 4 71.34
    -2 -1 4 74.83
    1 1 -4 83.23
    1 1 -4 84.05
    1 1 -4 86.51
    -1 -1 4 85.87
    -1 -1 4 85.02
    0 1 -4 737.75
    0 1 -4 734.5
    0 1 -4 714.42
    0 1 -4 731.45
    0 1 -4 750.86
    0 -1 4 745.06
    0 -1 4 738.17
    0 -1 4 727.49
    -1 1 -4 511.41
    -1 1 -4 504.27
    -1 1 -4 535.06
    -1 1 -4 505.63
    -1 1 -4 509.83
    1 -1 4 524.74
    1 -1 4 516.22
    -2 1 -4 3.09
    -2 1 -4 2.56
    -2 1 -4 2.73
    -2 1 -4 2.9
    2 -1 4 1.51
    2 -1 4 2.7
    -3 1 -4 321.31
    -3 1 -4 349.12
    -3 1 -4 332.98
    -3 1 -4 333.72
    3 -1 4 341.65
    3 -1 4 332.46
    3 -1 4 275.39
    -4 1 -4 53.93
    -4 1 -4 54.71
    -4 1 -4 56.82
    -4 1 -4 58.06
    4 -1 4 56.54
    4 -1 4 50.57
    4 -1 4 57.74
    -5 1 -4 272.27
    -5 1 -4 264.49
    -5 1 -4 272.92
    -5 1 -4 287.69
    5 -1 4 272.84
    5 -1 4 290.51
    5 -1 4 265.4
    -6 1 -4 36.99
    -6 1 -4 44.36
    -6 1 -4 38.6
    6 -1 4 38.91
    6 -1 4 36.33
    6 -1 4 39.4
    -7 1 -4 64.46
    -7 1 -4 77.39
    -7 1 -4 64.21
    7 -1 4 75.86
    7 -1 4 70.39
    7 -1 4 71.58
    -8 1 -4 1.72
    -8 1 -4 3.49
    -8 1 -4 1.94
    8 -1 4 3.58
    8 -1 4 1.69
    -9 1 -4 97.51
    -9 1 -4 97.26
    -9 1 -4 96.21
    9 -1 4 89.7
    9 -1 4 86.28
    -10 1 -4 -0.02
    -10 1 -4 -0.74
    10 -1 4 0.46
    10 0 -4 75.21
    10 0 -4 77.49
    -10 0 4 69.1
    -10 0 4 81.86
    9 0 -4 1.71
    9 0 -4 2.28
    -9 0 4 1.68
    -9 0 4 0.99
    8 0 -4 55.1
    8 0 -4 57.95
    -8 0 4 61.46
    -8 0 4 53.93
    7 0 -4 3.18
    7 0 -4 7.05
    -7 0 4 4.34
    -7 0 4 3.29
    6 0 -4 86.5
    6 0 -4 89.12
    6 0 -4 90.47
    -6 0 4 92.02
    -6 0 4 92.51
    5 0 -4 -0.05
    5 0 -4 0.47
    5 0 -4 -0.05
    -5 0 4 0.09
    -5 0 4 0.46
    4 0 -4 737.82
    4 0 -4 740.9
    4 0 -4 722.05
    -4 0 4 715.85
    -4 0 4 748.01
    -4 0 4 722.14
    3 0 -4 26.08
    3 0 -4 23.96
    3 0 -4 25.22
    -3 0 4 23.07
    -3 0 4 23.69
    2 0 -4 628.94
    2 0 -4 678.65
    2 0 -4 662.83
    2 0 -4 666.64
    -2 0 4 662.5
    -2 0 4 642.19
    1 0 -4 32.19
    1 0 -4 32.36
    1 0 -4 32.14
    1 0 -4 30.76
    -1 0 4 32.07
    -1 0 4 32.2
    -1 0 4 30.72
    0 0 -4 34.15
    0 0 -4 35.92
    0 0 -4 36.5
    0 0 -4 36.22
    0 0 -4 34.29
    0 0 4 33.56
    -1 0 -4 1.9
    -1 0 -4 1.59
    -1 0 -4 1.93
    -1 0 -4 2.37
    -1 0 -4 1.94
    -1 0 -4 1.95
    1 0 4 2.1
    -2 0 -4 404.78
    -2 0 -4 399.85
    -2 0 -4 388.32
    -2 0 -4 408.23
    -2 0 -4 393.17
    2 0 4 399.13
    2 0 4 408.28
    -3 0 -4 6.38
    -3 0 -4 5.6
    -3 0 -4 5.65
    3 0 4 5.28
    3 0 4 6.14
    -4 0 -4 347.14
    -4 0 -4 362.24
    -4 0 -4 366.73
    4 0 4 352.32
    4 0 4 336.95
    -5 0 -4 55.45
    -5 0 -4 56.52
    -5 0 -4 57
    5 0 4 61.13
    5 0 4 48.8
    -6 0 -4 86.69
    -6 0 -4 82.16
    -6 0 -4 79.09
    6 0 4 86.42
    6 0 4 83.7
    -7 0 -4 0.5
    -7 0 -4 1.51
    -7 0 -4 1.8
    7 0 4 1.36
    7 0 4 0.55
    -8 0 -4 52.54
    -8 0 -4 48.23
    -8 0 -4 47.72
    8 0 4 48.46
    8 0 4 46.64
    -9 0 -4 42.84
    -9 0 -4 41.08
    -9 0 -4 39.01
    9 0 4 42.81
    9 0 4 41.57
    -10 0 -4 64.13
    -10 0 -4 62.82
    10 0 4 57.52
    10 -1 -4 18.47
    10 -1 -4 17.93
    -10 1 4 14.92
    -10 1 4 15.79
    9 -1 -4 30.2
    9 -1 -4 30.6
    -9 1 4 32.07
    -9 1 4 35.75
    8 -1 -4 47.41
    8 -1 -4 45.37
    -8 1 4 45.04
    -8 1 4 46.38
    7 -1 -4 10.35
    7 -1 -4 11.6
    -7 1 4 8.47
    -7 1 4 8.74
    -7 1 4 8.97
    6 -1 -4 104.5
    6 -1 -4 109.39
    6 -1 -4 109.16
    -6 1 4 102.43
    -6 1 4 102.22
    5 -1 -4 51.34
    5 -1 -4 50.08
    5 -1 -4 46.95
    5 -1 -4 48.92
    -5 1 4 45.24
    -5 1 4 47.4
    4 -1 -4 220.63
    4 -1 -4 214.38
    4 -1 -4 217.07
    4 -1 -4 220.43
    -4 1 4 223.16
    -4 1 4 223.49
    3 -1 -4 480.26
    3 -1 -4 507.07
    3 -1 -4 479.07
    -3 1 4 491.46
    -3 1 4 495.94
    2 -1 -4 422.98
    2 -1 -4 395.8
    2 -1 -4 408.1
    -2 1 4 402.35
    -2 1 4 425.77
    1 -1 -4 15.55
    1 -1 -4 15.83
    1 -1 -4 15.89
    1 -1 -4 15.69
    1 -1 -4 15.98
    -1 1 4 16.86
    -1 1 4 17.46
    0 -1 -4 507.81
    0 -1 -4 500.14
    0 -1 -4 482.67
    0 -1 -4 493.18
    0 -1 -4 508.36
    0 -1 -4 484.62
    -1 -1 -4 20.73
    -1 -1 -4 20.2
    -1 -1 -4 21.97
    -1 -1 -4 21.25
    -1 -1 -4 20.48
    -1 -1 -4 21.65
    -2 -1 -4 468.01
    -2 -1 -4 460.43
    -2 -1 -4 473.78
    -2 -1 -4 451.08
    -2 -1 -4 464.37
    2 1 4 476.88
    2 1 4 455.11
    2 1 4 460.4
    -3 -1 -4 14.13
    -3 -1 -4 14.9
    -3 -1 -4 16.16
    3 1 4 14.26
    3 1 4 15.2
    -4 -1 -4 358.25
    -4 -1 -4 353.56
    -4 -1 -4 359.01
    4 1 4 360.89
    4 1 4 358.16
    -5 -1 -4 35.06
    -5 -1 -4 33.78
    -5 -1 -4 35.52
    5 1 4 35.83
    5 1 4 35.45
    -6 -1 -4 102.15
    -6 -1 -4 101.09
    -6 -1 -4 96.4
    6 1 4 100.17
    6 1 4 92.99
    -7 -1 -4 6.41
    -7 -1 -4 7.89
    -7 -1 -4 5.94
    7 1 4 6.9
    7 1 4 4.37
    -8 -1 -4 90.48
    -8 -1 -4 90.35
    -8 -1 -4 89.06
    8 1 4 99.02
    8 1 4 99.82
    -9 -1 -4 5.89
    -9 -1 -4 9.87
    -9 -1 -4 6.64
    9 1 4 10.94
    9 1 4 8.16
    -10 -1 -4 106.23
    10 1 4 111.46
    10 -2 -4 3.99
    10 -2 -4 4.9
    -10 2 4 3.32
    9 -2 -4 43.93
    9 -2 -4 48.16
    -9 2 4 50.65
    -9 2 4 44.67
    8 -2 -4 4.84
    8 -2 -4 3.82
    -8 2 4 5.32
    -8 2 4 5.06
    7 -2 -4 95.57
    7 -2 -4 92.88
    -7 2 4 97.85
    -7 2 4 90.52
    -7 2 4 90.46
    6 -2 -4 6.67
    6 -2 -4 10.5
    6 -2 -4 10.04
    -6 2 4 9.49
    -6 2 4 8.54
    -6 2 4 9.64
    5 -2 -4 71.81
    5 -2 -4 67.18
    5 -2 -4 61.63
    5 -2 -4 68.68
    -5 2 4 65.82
    -5 2 4 68.43
    -5 2 4 66.6
    4 -2 -4 12.82
    4 -2 -4 16.06
    4 -2 -4 14.67
    4 -2 -4 15.77
    -4 2 4 14.52
    -4 2 4 12.85
    -4 2 4 13.47
    3 -2 -4 524.12
    3 -2 -4 520.69
    3 -2 -4 527.69
    3 -2 -4 552.92
    -3 2 4 538.67
    -3 2 4 537
    -3 2 4 531.98
    2 -2 -4 11.83
    2 -2 -4 12.95
    2 -2 -4 12.75
    2 -2 -4 12.42
    -2 2 4 12.1
    -2 2 4 12.1
    -2 2 4 13.16
    1 -2 -4 173.05
    1 -2 -4 178.98
    1 -2 -4 177.56
    1 -2 -4 167.6
    -1 2 4 172.92
    -1 2 4 176.46
    -1 2 4 177.76
    0 -2 -4 350.07
    0 -2 -4 349.93
    0 -2 -4 340.83
    0 -2 -4 333.72
    0 -2 -4 340.82
    0 -2 -4 353.88
    0 2 4 354.23
    0 2 4 365
    -1 -2 -4 532.98
    -1 -2 -4 526.88
    -1 -2 -4 517.45
    -1 -2 -4 516.73
    -1 -2 -4 538.15
    -1 -2 -4 529.51
    1 2 4 531.11
    1 2 4 516.43
    -2 -2 -4 3.01
    -2 -2 -4 3.23
    -2 -2 -4 3.08
    -2 -2 -4 2.63
    2 2 4 2.2
    2 2 4 3.55
    -3 -2 -4 346.94
    -3 -2 -4 355.3
    -3 -2 -4 361.56
    -3 -2 -4 338.38
    3 2 4 366.89
    3 2 4 343.68
    3 2 4 354.25
    -4 -2 -4 102.89
    -4 -2 -4 100.5
    -4 -2 -4 103.63
    -4 -2 -4 103.14
    4 2 4 102.42
    4 2 4 99.35
    4 2 4 100.82
    -5 -2 -4 230.25
    -5 -2 -4 221
    -5 -2 -4 228.35
    5 2 4 236.14
    5 2 4 226.65
    -6 -2 -4 50.87
    -6 -2 -4 49.37
    -6 -2 -4 49.63
    6 2 4 51
    6 2 4 47.22
    -7 -2 -4 51.44
    -7 -2 -4 50.68
    -7 -2 -4 54.77
    7 2 4 52.09
    7 2 4 48.18
    -8 -2 -4 17.94
    -8 -2 -4 16.48
    -8 -2 -4 20.03
    8 2 4 15.56
    8 2 4 14.02
    -9 -2 -4 70.82
    -9 -2 -4 76.7
    9 2 4 77.07
    9 2 4 83.12
    -10 -2 -4 22.78
    10 2 4 24.71
    10 2 4 26.6
    10 -3 -4 20.83
    -10 3 4 22.46
    9 -3 -4 27.4
    9 -3 -4 34.4
    -9 3 4 23.49
    8 -3 -4 29.27
    8 -3 -4 23.91
    -8 3 4 23.63
    7 -3 -4 38.13
    7 -3 -4 43.49
    -7 3 4 42.66
    -7 3 4 45.24
    -7 3 4 42.54
    6 -3 -4 60.09
    6 -3 -4 61.77
    6 -3 -4 57.12
    -6 3 4 63.27
    -6 3 4 59.07
    -6 3 4 58.98
    5 -3 -4 102.62
    5 -3 -4 100.42
    5 -3 -4 105.5
    5 -3 -4 100.18
    -5 3 4 105.06
    -5 3 4 102.95
    -5 3 4 100.44
    4 -3 -4 36.4
    4 -3 -4 38.02
    4 -3 -4 36.37
    4 -3 -4 36.99
    -4 3 4 36.2
    -4 3 4 35.38
    -4 3 4 35.81
    3 -3 -4 96.2
    3 -3 -4 101.74
    3 -3 -4 100.69
    3 -3 -4 101.38
    -3 3 4 97.09
    -3 3 4 100.75
    2 -3 -4 136.57
    2 -3 -4 132.69
    2 -3 -4 134.27
    2 -3 -4 129.91
    -2 3 4 134.24
    -2 3 4 134.47
    -2 3 4 134.33
    1 -3 -4 268.39
    1 -3 -4 275.63
    1 -3 -4 276.26
    1 -3 -4 272.09
    -1 3 4 283.32
    -1 3 4 278.37
    0 -3 -4 0.95
    0 -3 -4 0.81
    0 -3 -4 0.51
    0 -3 -4 0.42
    0 3 4 0.63
    0 3 4 0.84
    -1 -3 -4 478.24
    -1 -3 -4 490.21
    -1 -3 -4 484.52
    -1 -3 -4 500.37
    1 3 4 506.94
    1 3 4 503.98
    1 3 4 485.48
    -2 -3 -4 99.51
    -2 -3 -4 94.76
    -2 -3 -4 100.34
    2 3 4 93.92
    2 3 4 103.37
    -3 -3 -4 491.47
    -3 -3 -4 491.92
    -3 -3 -4 497.12
    -3 -3 -4 493.06
    3 3 4 503.05
    3 3 4 501.97
    -4 -3 -4 5.13
    -4 -3 -4 5.69
    -4 -3 -4 5.12
    -4 -3 -4 5.72
    4 3 4 4.71
    4 3 4 4.96
    4 3 4 5.6
    -5 -3 -4 221.12
    -5 -3 -4 222.18
    -5 -3 -4 239.56
    -5 -3 -4 223.46
    5 3 4 218.88
    5 3 4 228.75
    -6 -3 -4 1.19
    -6 -3 -4 0.15
    -6 -3 -4 0.81
    6 3 4 0.58
    6 3 4 0.08
    -7 -3 -4 199.88
    -7 -3 -4 191.14
    7 3 4 202.04
    7 3 4 186.59
    -8 -3 -4 0.37
    -8 -3 -4 0.14
    8 3 4 0.63
    8 3 4 -0.07
    -9 -3 -4 86.9
    -9 -3 -4 91.81
    9 3 4 76.34
    9 3 4 79.05
    -10 -3 -4 0.3
    10 3 4 0.48
    10 3 4 0.76
    9 -4 -4 0.08
    -9 4 4 0.84
    8 -4 -4 97.13
    8 -4 -4 94.47
    -8 4 4 103.98
    7 -4 -4 6.74
    7 -4 -4 6.77
    -7 4 4 8.09
    -7 4 4 5.42
    6 -4 -4 153.14
    6 -4 -4 147.53
    -6 4 4 163.42
    -6 4 4 153.15
    5 -4 -4 25.69
    5 -4 -4 25.44
    5 -4 -4 23.65
    -5 4 4 27.34
    -5 4 4 26.53
    -5 4 4 25.81
    4 -4 -4 62.5
    4 -4 -4 67.65
    4 -4 -4 60.02
    -4 4 4 61.32
    -4 4 4 62.95
    -4 4 4 60.43
    3 -4 -4 23.87
    3 -4 -4 28
    3 -4 -4 26.04
    -3 4 4 27.29
    -3 4 4 27.82
    -3 4 4 27.08
    2 -4 -4 379.61
    2 -4 -4 379.11
    2 -4 -4 385.96
    -2 4 4 385.24
    -2 4 4 383.08
    -2 4 4 394.6
    1 -4 -4 7.86
    1 -4 -4 8.19
    1 -4 -4 6.33
    -1 4 4 10.17
    -1 4 4 9.06
    0 -4 -4 301.85
    0 -4 -4 298.55
    0 -4 -4 288.09
    0 -4 -4 297.76
    0 4 4 313.52
    0 4 4 302.89
    -1 -4 -4 37.18
    -1 -4 -4 36.81
    -1 -4 -4 34.78
    -1 -4 -4 34.81
    1 4 4 39.28
    1 4 4 37.5
    1 4 4 37.72
    -2 -4 -4 416.14
    -2 -4 -4 420.99
    -2 -4 -4 398.17
    2 4 4 412.25
    2 4 4 412.92
    -3 -4 -4 299.28
    -3 -4 -4 303.44
    -3 -4 -4 300.22
    3 4 4 298.88
    3 4 4 311.49
    -4 -4 -4 184.74
    -4 -4 -4 180.9
    -4 -4 -4 184.61
    -4 -4 -4 191.38
    4 4 4 189.59
    4 4 4 187.68
    4 4 4 192.62
    -5 -4 -4 29.96
    -5 -4 -4 31.6
    -5 -4 -4 33.95
    -5 -4 -4 28.28
    5 4 4 27.18
    -6 -4 -4 158.31
    -6 -4 -4 173.76
    6 4 4 173.45
    6 4 4 180.43
    -7 -4 -4 86.33
    -7 -4 -4 91.93
    7 4 4 83.9
    7 4 4 88.78
    -8 -4 -4 43.63
    -8 -4 -4 40.29
    8 4 4 42.66
    8 4 4 36.04
    -9 -4 -4 45.62
    -9 -4 -4 42.97
    9 4 4 42.7
    9 4 4 37.99
    -10 -4 -4 33.78
    10 4 4 32.9
    10 4 4 27.38
    9 -5 -4 20.6
    -9 5 4 16.49
    8 -5 -4 51.96
    -8 5 4 44.24
    7 -5 -4 11.65
    7 -5 -4 16.89
    -7 5 4 13
    -7 5 4 16.44
    6 -5 -4 57.9
    6 -5 -4 54.97
    -6 5 4 61.89
    -6 5 4 61.38
    5 -5 -4 29.47
    5 -5 -4 31.86
    5 -5 -4 30.26
    -5 5 4 30.65
    -5 5 4 26.99
    4 -5 -4 250.1
    4 -5 -4 241.13
    4 -5 -4 235.82
    -4 5 4 240.56
    -4 5 4 246.62
    3 -5 -4 1.8
    3 -5 -4 1.51
    3 -5 -4 1.89
    -3 5 4 1.59
    -3 5 4 1.11
    2 -5 -4 345.78
    2 -5 -4 347.5
    2 -5 -4 345.21
    -2 5 4 341.31
    -2 5 4 339.36
    1 -5 -4 0.77
    1 -5 -4 0.7
    1 -5 -4 0.77
    -1 5 4 0.99
    -1 5 4 0.72
    0 -5 -4 107.56
    0 -5 -4 104.81
    0 -5 -4 106.56
    0 -5 -4 110.12
    0 5 4 103.64
    0 5 4 110.61
    -1 -5 -4 30.17
    -1 -5 -4 31.84
    -1 -5 -4 29.76
    -1 -5 -4 30.38
    1 5 4 30.72
    1 5 4 30.27
    1 5 4 30.32
    -2 -5 -4 338.87
    -2 -5 -4 349.13
    -2 -5 -4 342.17
    2 5 4 343.2
    2 5 4 333.58
    -3 -5 -4 5.5
    -3 -5 -4 4.74
    -3 -5 -4 3.31
    3 5 4 5.03
    3 5 4 3.87
    -4 -5 -4 261.75
    -4 -5 -4 249.85
    -4 -5 -4 262.39
    4 5 4 257.05
    4 5 4 263.12
    -5 -5 -4 18.83
    -5 -5 -4 16.29
    -5 -5 -4 18.36
    5 5 4 20.51
    5 5 4 18.86
    -6 -5 -4 147.94
    -6 -5 -4 140.29
    -6 -5 -4 145.56
    6 5 4 138.91
    6 5 4 143.52
    -7 -5 -4 0.4
    -7 -5 -4 2.51
    7 5 4 1.5
    7 5 4 0.15
    -8 -5 -4 97.81
    -8 -5 -4 91.87
    8 5 4 107.18
    8 5 4 108.01
    -9 -5 -4 -0.72
    -9 -5 -4 -0.21
    9 5 4 -0.03
    9 5 4 -0.45
    -10 -5 -4 77.11
    10 5 4 66.35
    10 5 4 71.91
    9 -6 -4 38.74
    -9 6 4 36.47
    8 -6 -4 0.45
    -8 6 4 0.28
    7 -6 -4 17.94
    -7 6 4 12.98
    -7 6 4 16.1
    6 -6 -4 10.46
    6 -6 -4 6.46
    -6 6 4 11.29
    -6 6 4 9.13
    5 -6 -4 140.13
    5 -6 -4 139.2
    5 -6 -4 137.59
    -5 6 4 145.54
    -5 6 4 154.39
    4 -6 -4 48.32
    4 -6 -4 47.83
    4 -6 -4 49.49
    -4 6 4 47.48
    -4 6 4 48.29
    3 -6 -4 197.09
    3 -6 -4 202.64
    3 -6 -4 206.57
    -3 6 4 197.7
    -3 6 4 190.05
    2 -6 -4 64.21
    2 -6 -4 63.27
    2 -6 -4 60.85
    -2 6 4 64.75
    -2 6 4 65.45
    1 -6 -4 70.62
    1 -6 -4 73.45
    1 -6 -4 71.07
    -1 6 4 66.96
    -1 6 4 70.11
    0 -6 -4 67.64
    0 -6 -4 69.16
    0 -6 -4 67.79
    0 -6 -4 68.71
    0 6 4 63.73
    0 6 4 71.06
    0 6 4 65.88
    -1 -6 -4 81.98
    -1 -6 -4 82.99
    -1 -6 -4 85.06
    -1 -6 -4 89.55
    1 6 4 85.1
    1 6 4 87.02
    1 6 4 85.68
    -2 -6 -4 25.05
    -2 -6 -4 25.94
    -2 -6 -4 25.6
    2 6 4 25.75
    2 6 4 26.97
    -3 -6 -4 163.91
    -3 -6 -4 169.41
    3 6 4 160.77
    3 6 4 164.82
    -4 -6 -4 130.25
    -4 -6 -4 130
    -4 -6 -4 139.9
    4 6 4 137.24
    4 6 4 129.15
    -5 -6 -4 44.52
    -5 -6 -4 42.72
    -5 -6 -4 43.9
    5 6 4 46.41
    5 6 4 49.31
    -6 -6 -4 41.83
    -6 -6 -4 38.55
    -6 -6 -4 39.93
    6 6 4 42.58
    6 6 4 37.31
    -7 -6 -4 29.8
    -7 -6 -4 34.36
    7 6 4 24.66
    7 6 4 28.84
    -8 -6 -4 51.15
    -8 -6 -4 49.54
    8 6 4 49.97
    8 6 4 49.25
    -9 -6 -4 30.79
    -9 -6 -4 27.81
    9 6 4 29.03
    9 6 4 26.41
    8 -7 -4 0.72
    -8 7 4 -0.04
    7 -7 -4 10.5
    -7 7 4 9.73
    -7 7 4 10.11
    6 -7 -4 -0.12
    -6 7 4 0.07
    -6 7 4 0.93
    5 -7 -4 77.81
    5 -7 -4 74.78
    -5 7 4 89.95
    -5 7 4 74.42
    4 -7 -4 46.14
    4 -7 -4 43.14
    4 -7 -4 42.11
    -4 7 4 41.15
    -4 7 4 40.82
    3 -7 -4 101.97
    3 -7 -4 109.96
    3 -7 -4 105.72
    -3 7 4 106.6
    -3 7 4 112.72
    2 -7 -4 10.77
    2 -7 -4 11.34
    2 -7 -4 10.36
    -2 7 4 10.19
    -2 7 4 9.87
    1 -7 -4 130.19
    1 -7 -4 128.56
    1 -7 -4 126.06
    -1 7 4 126
    -1 7 4 130.46
    0 -7 -4 5.75
    0 -7 -4 6.78
    0 -7 -4 7.22
    0 -7 -4 6.67
    0 7 4 7.26
    0 7 4 6.42
    0 7 4 6.28
    -1 -7 -4 70.42
    -1 -7 -4 73.75
    -1 -7 -4 68.29
    -1 -7 -4 66.11
    1 7 4 70.61
    1 7 4 68.3
    -2 -7 -4 2.24
    -2 -7 -4 2.79
    -2 -7 -4 2.49
    2 7 4 2.46
    2 7 4 2.88
    -3 -7 -4 242.88
    -3 -7 -4 244.33
    -3 -7 -4 235.35
    3 7 4 243.73
    3 7 4 249.4
    -4 -7 -4 0.13
    -4 -7 -4 0.08
    -4 -7 -4 0.12
    4 7 4 2.15
    4 7 4 0.84
    -5 -7 -4 87.36
    -5 -7 -4 84.53
    -5 -7 -4 86.53
    5 7 4 87.98
    5 7 4 93.6
    -6 -7 -4 8.8
    -6 -7 -4 11.07
    -6 -7 -4 10.39
    6 7 4 10.01
    6 7 4 8.12
    -7 -7 -4 82.58
    -7 -7 -4 78.8
    -7 -7 -4 80.85
    7 7 4 87.49
    7 7 4 73.48
    -8 -7 -4 6.11
    -8 -7 -4 5.88
    8 7 4 3.42
    8 7 4 3.88
    -9 -7 -4 83.7
    -9 -7 -4 81.84
    9 7 4 81.21
    9 7 4 90.56
    8 -8 -4 12.75
    -8 8 4 11.54
    7 -8 -4 16.4
    -7 8 4 14.72
    -7 8 4 17.08
    6 -8 -4 4.92
    -6 8 4 8.12
    -6 8 4 8.41
    5 -8 -4 21.68
    -5 8 4 24.59
    -5 8 4 22.71
    4 -8 -4 50.45
    4 -8 -4 45.86
    4 -8 -4 48.05
    -4 8 4 45.06
    -4 8 4 51.76
    3 -8 -4 0.53
    3 -8 -4 -0.35
    3 -8 -4 -0.02
    -3 8 4 0.18
    -3 8 4 0.57
    2 -8 -4 48.1
    2 -8 -4 52.94
    2 -8 -4 48.47
    -2 8 4 49.96
    -2 8 4 52.11
    1 -8 -4 70.15
    1 -8 -4 72.8
    1 -8 -4 65.77
    -1 8 4 69.37
    -1 8 4 64.51
    -1 8 4 66.42
    0 -8 -4 57.37
    0 -8 -4 54.09
    0 -8 -4 51.7
    0 8 4 55.77
    0 8 4 56.41
    -1 -8 -4 122.21
    -1 -8 -4 121.49
    1 8 4 125.33
    1 8 4 119.33
    -2 -8 -4 40.43
    -2 -8 -4 43.14
    -2 -8 -4 40.96
    2 8 4 47.02
    2 8 4 52.1
    -3 -8 -4 51.2
    -3 -8 -4 49.93
    -3 -8 -4 48.56
    3 8 4 50.79
    3 8 4 43.09
    -4 -8 -4 69.1
    -4 -8 -4 67.64
    -4 -8 -4 60.83
    4 8 4 63.9
    4 8 4 68.01
    -5 -8 -4 122.18
    -5 -8 -4 126.26
    -5 -8 -4 124.16
    5 8 4 124.24
    -6 -8 -4 21.98
    -6 -8 -4 21.91
    -6 -8 -4 24.1
    6 8 4 19.55
    -7 -8 -4 70.71
    -7 -8 -4 69.93
    -7 -8 -4 70.61
    7 8 4 67.43
    7 8 4 71.68
    -8 -8 -4 12.76
    -8 -8 -4 11.93
    8 8 4 9.88
    8 8 4 10.07
    7 -9 -4 1.14
    -7 9 4 0.43
    -7 9 4 0.11
    6 -9 -4 25.53
    -6 9 4 27.85
    -6 9 4 25.81
    5 -9 -4 1.53
    -5 9 4 0.99
    -5 9 4 1.36
    4 -9 -4 37.94
    4 -9 -4 40.96
    -4 9 4 38.59
    -4 9 4 36.66
    3 -9 -4 0.69
    3 -9 -4 0.07
    3 -9 -4 -0.22
    -3 9 4 -0.62
    -3 9 4 0.05
    2 -9 -4 43.57
    2 -9 -4 44.75
    2 -9 -4 51.11
    -2 9 4 43.31
    -2 9 4 45.41
    -2 9 4 50.64
    1 -9 -4 0.06
    1 -9 -4 -0.03
    1 -9 -4 0.29
    -1 9 4 0.29
    -1 9 4 -0.31
    0 -9 -4 106.87
    0 -9 -4 101.69
    0 -9 -4 107.79
    0 9 4 101.09
    0 9 4 102.03
    -1 -9 -4 16.32
    -1 -9 -4 18.03
    1 9 4 18.85
    -2 -9 -4 80.53
    -2 -9 -4 83.08
    2 9 4 76.39
    2 9 4 81.17
    -3 -9 -4 -0.19
    -3 -9 -4 0.15
    -3 -9 -4 -0.17
    3 9 4 -0.2
    3 9 4 0.37
    -4 -9 -4 115.68
    -4 -9 -4 112.78
    -4 -9 -4 116.28
    4 9 4 116.14
    4 9 4 113.99
    -5 -9 -4 13.85
    -5 -9 -4 14.79
    -5 -9 -4 11.67
    5 9 4 11.15
    -6 -9 -4 77.68
    -6 -9 -4 74.27
    -6 -9 -4 69
    6 9 4 73.99
    6 9 4 73.36
    -7 -9 -4 14.74
    -7 -9 -4 9.04
    -7 -9 -4 16.67
    7 9 4 14.13
    7 9 4 15.14
    -8 -9 -4 67.06
    -8 -9 -4 65.14
    8 9 4 54.84
    8 9 4 55.59
    6 -10 -4 9.86
    -6 10 4 9.53
    -6 10 4 12.19
    5 -10 -4 8.04
    -5 10 4 10.85
    -5 10 4 11.39
    4 -10 -4 11.29
    4 -10 -4 8.98
    -4 10 4 9.08
    -4 10 4 10.45
    3 -10 -4 12.66
    3 -10 -4 8.39
    -3 10 4 6.75
    -3 10 4 11.71
    -3 10 4 10.66
    2 -10 -4 20.73
    2 -10 -4 23.2
    2 -10 -4 17.81
    -2 10 4 21.63
    -2 10 4 21.98
    1 -10 -4 26.58
    1 -10 -4 26.58
    1 -10 -4 23.06
    -1 10 4 26.35
    -1 10 4 23.88
    0 -10 -4 29.79
    0 -10 -4 31.13
    0 10 4 32.42
    0 10 4 30.55
    -1 -10 -4 16.13
    -1 -10 -4 14.18
    1 10 4 16.21
    1 10 4 17.81
    -2 -10 -4 33.81
    -2 -10 -4 33.98
    2 10 4 36.64
    2 10 4 37.7
    -3 -10 -4 0.85
    -3 -10 -4 3.58
    3 10 4 1.51
    3 10 4 4.36
    -4 -10 -4 48.44
    -4 -10 -4 48.69
    4 10 4 47.32
    4 10 4 47.36
    -5 -10 -4 3.17
    -5 -10 -4 4.15
    -5 -10 -4 3.67
    5 10 4 6.52
    -6 -10 -4 34.26
    -6 -10 -4 28.04
    6 10 4 30.3
    6 10 4 34.82
    -7 -10 -4 13.67
    -7 -10 -4 7.88
    7 10 4 11.11
    5 -11 -4 13.12
    -5 11 4 10.11
    -5 11 4 8.22
    4 -11 -4 0.81
    4 -11 -4 1.07
    -4 11 4 1.02
    3 -11 -4 23.16
    3 -11 -4 26.43
    -3 11 4 22.65
    2 -11 -4 3.77
    2 -11 -4 3.28
    -2 11 4 3.92
    -2 11 4 3.36
    1 -11 -4 18.87
    1 -11 -4 13.78
    1 -11 -4 13.7
    -1 11 4 17.28
    -1 11 4 14.95
    0 -11 -4 2.45
    0 -11 -4 2.67
    0 11 4 1.43
    0 11 4 2.32
    -1 -11 -4 32.28
    -1 -11 -4 24.53
    1 11 4 23.5
    1 11 4 26.57
    -2 -11 -4 5.59
    -2 -11 -4 5.76
    2 11 4 4.81
    2 11 4 4.75
    -3 -11 -4 43.75
    -3 -11 -4 36.77
    3 11 4 37.54
    3 11 4 33.7
    -4 -11 -4 6.3
    -4 -11 -4 5.74
    4 11 4 4.49
    4 11 4 5.28
    -5 -11 -4 15.84
    5 11 4 14.13
    -6 -11 -4 3.89
    6 11 4 4.11
    4 -12 -4 9.65
    4 -12 -4 5.67
    -4 12 4 16.3
    3 -12 -4 7.02
    3 -12 -4 7.09
    -3 12 4 5.62
    2 -12 -4 1.47
    2 -12 -4 -0.25
    -2 12 4 -0.69
    1 -12 -4 3.34
    1 -12 -4 2.66
    -1 12 4 2.78
    0 -12 -4 5.84
    0 -12 -4 8.89
    0 12 4 4.88
    0 12 4 5.4
    -1 -12 -4 13.11
    -1 -12 -4 8.48
    1 12 4 7.69
    1 12 4 11.41
    -2 -12 -4 6.53
    -2 -12 -4 6.07
    2 12 4 2.53
    2 12 4 5.15
    -3 -12 -4 23.61
    3 12 4 24.17
    3 12 4 25.69
    -4 -12 -4 8.68
    4 12 4 8.61
    4 12 4 9.72
    -5 -12 -4 14
    5 12 4 15.65
    1 -13 -4 0.63
    1 -13 -4 0.64
    -1 13 4 -0.46
    0 -13 -4 11.4
    0 -13 -4 10.28
    0 13 4 11.68
    -1 -13 -4 2.23
    1 13 4 2.85
    1 13 4 6.71
    -2 -13 -4 13.88
    2 13 4 11.55
    2 13 4 13.22
    2 12 -5 27.52
    -2 -12 5 27.84
    1 12 -5 20.76
    -1 -12 5 30.01
    0 12 -5 23.49
    0 -12 5 25.9
    -1 12 -5 5.99
    1 -12 5 6.4
    -2 12 -5 19.79
    2 -12 5 17.2
    4 11 -5 2.48
    4 11 -5 3.06
    -4 -11 5 2.63
    -4 -11 5 2.88
    3 11 -5 68.24
    -3 -11 5 68.3
    -3 -11 5 72.05
    2 11 -5 0.77
    -2 -11 5 1.75
    -2 -11 5 1.35
    1 11 -5 36.72
    -1 -11 5 39.92
    0 11 -5 1.54
    0 -11 5 0.59
    -1 11 -5 45.99
    1 -11 5 51.71
    -2 11 -5 8.49
    2 -11 5 11.33
    -3 11 -5 26.55
    -3 11 -5 22.12
    3 -11 5 21.93
    -4 11 -5 3.25
    -4 11 -5 3.14
    4 -11 5 4.03
    6 10 -5 13.16
    6 10 -5 13.64
    -6 -10 5 12.73
    5 10 -5 27.57
    5 10 -5 21.32
    -5 -10 5 23.86
    -5 -10 5 20.67
    4 10 -5 13.31
    4 10 -5 12.95
    -4 -10 5 13.99
    -4 -10 5 14.57
    3 10 -5 37.08
    3 10 -5 35
    -3 -10 5 40.57
    -3 -10 5 34.13
    2 10 -5 20.89
    -2 -10 5 24.6
    -2 -10 5 25.12
    1 10 -5 11.43
    -1 -10 5 13.23
    -1 -10 5 9.73
    0 10 -5 6.24
    0 -10 5 3.95
    0 -10 5 7.7
    -1 10 -5 85.96
    -1 10 -5 92.93
    1 -10 5 90.52
    -2 10 -5 6.01
    -2 10 -5 8.82
    2 -10 5 7.29
    -3 10 -5 63.56
    -3 10 -5 67.44
    3 -10 5 60.13
    -4 10 -5 0.66
    -4 10 -5 1.06
    4 -10 5 0.69
    -5 10 -5 38.4
    -5 10 -5 34.51
    5 -10 5 38.95
    -6 10 -5 9.58
    6 -10 5 13.04
    7 9 -5 -0.58
    -7 -9 5 -0.64
    6 9 -5 17.04
    6 9 -5 20.71
    -6 -9 5 15.79
    5 9 -5 3.63
    5 9 -5 3.67
    -5 -9 5 1.49
    -5 -9 5 5.18
    4 9 -5 46.02
    4 9 -5 39.97
    -4 -9 5 48.29
    -4 -9 5 46.21
    3 9 -5 -0.45
    3 9 -5 0.33
    -3 -9 5 0.87
    -3 -9 5 -0.08
    2 9 -5 42.14
    2 9 -5 46.37
    -2 -9 5 46.3
    -2 -9 5 42.47
    1 9 -5 9
    -1 -9 5 11.05
    -1 -9 5 12.2
    0 9 -5 39.13
    0 9 -5 37.51
    0 -9 5 36.51
    0 -9 5 40.12
    -1 9 -5 8.26
    -1 9 -5 7.37
    1 -9 5 6.73
    1 -9 5 7.56
    -2 9 -5 105.49
    -2 9 -5 106.66
    2 -9 5 108.36
    2 -9 5 99.13
    -3 9 -5 41.37
    -3 9 -5 39.75
    3 -9 5 42.48
    -4 9 -5 42.08
    -4 9 -5 32.03
    4 -9 5 39.31
    -5 9 -5 5.24
    -5 9 -5 6.6
    5 -9 5 8.19
    5 -9 5 7.12
    -6 9 -5 38.24
    6 -9 5 39.8
    6 -9 5 38.17
    -7 9 -5 13.44
    7 -9 5 9.64
    7 -9 5 14.89
    7 8 -5 1.64
    -7 -8 5 2.05
    6 8 -5 13.38
    6 8 -5 8.65
    -6 -8 5 9.52
    5 8 -5 0.14
    5 8 -5 0.35
    -5 -8 5 0.54
    -5 -8 5 0
    4 8 -5 16.98
    4 8 -5 15.74
    -4 -8 5 16.49
    -4 -8 5 16.75
    3 8 -5 8.46
    3 8 -5 7.34
    -3 -8 5 9.47
    -3 -8 5 7.06
    2 8 -5 77.02
    2 8 -5 79.35
    -2 -8 5 76.24
    -2 -8 5 75.79
    1 8 -5 -0.02
    1 8 -5 0.58
    1 8 -5 1.05
    -1 -8 5 -0.36
    -1 -8 5 0.29
    0 8 -5 36
    0 8 -5 31.32
    0 -8 5 38.11
    0 -8 5 46.24
    -1 8 -5 9.02
    -1 8 -5 7.25
    1 -8 5 7.51
    1 -8 5 11.55
    -2 8 -5 81.87
    -2 8 -5 89.53
    -2 8 -5 86.73
    2 -8 5 79.77
    2 -8 5 88.62
    -3 8 -5 2.34
    -3 8 -5 3.4
    -3 8 -5 1.83
    3 -8 5 3.2
    3 -8 5 2.43
    3 -8 5 1.42
    -4 8 -5 104.04
    -4 8 -5 110.53
    4 -8 5 102.25
    4 -8 5 111.29
    4 -8 5 100.28
    -5 8 -5 0.65
    -5 8 -5 0.07
    5 -8 5 0.24
    5 -8 5 -0.29
    -6 8 -5 47.12
    6 -8 5 43.76
    6 -8 5 46.32
    -7 8 -5 0.06
    7 -8 5 -0.69
    7 -8 5 1.28
    8 7 -5 2.09
    -8 -7 5 1.95
    7 7 -5 4.37
    -7 -7 5 7.35
    6 7 -5 4.06
    6 7 -5 5.49
    -6 -7 5 4.53
    5 7 -5 10.22
    5 7 -5 12.21
    -5 -7 5 10.53
    -5 -7 5 9.71
    4 7 -5 3.37
    4 7 -5 3.2
    -4 -7 5 5.43
    -4 -7 5 2.89
    -4 -7 5 3.51
    3 7 -5 30.04
    3 7 -5 26.81
    3 7 -5 28.73
    -3 -7 5 28.24
    -3 -7 5 28.95
    2 7 -5 33.92
    2 7 -5 39.04
    2 7 -5 30.05
    -2 -7 5 32.91
    -2 -7 5 34.03
    1 7 -5 86.78
    1 7 -5 87.04
    1 7 -5 82.96
    -1 -7 5 86.06
    -1 -7 5 84.47
    0 7 -5 12.4
    0 7 -5 13.16
    0 7 -5 11.32
    0 -7 5 13.02
    0 -7 5 7.94
    -1 7 -5 71.02
    -1 7 -5 70.41
    1 -7 5 67.76
    1 -7 5 73.17
    1 -7 5 69.36
    -2 7 -5 15.57
    -2 7 -5 13.57
    -2 7 -5 12.44
    2 -7 5 12.34
    2 -7 5 13.18
    2 -7 5 13.81
    -3 7 -5 100.21
    -3 7 -5 107.97
    -3 7 -5 100.77
    3 -7 5 105.03
    3 -7 5 93.41
    3 -7 5 103.29
    -4 7 -5 53.55
    -4 7 -5 54.99
    -4 7 -5 52.6
    4 -7 5 53.53
    4 -7 5 51.01
    -5 7 -5 102.67
    -5 7 -5 113.77
    -5 7 -5 99.44
    5 -7 5 91.67
    5 -7 5 99.08
    -6 7 -5 28.25
    6 -7 5 26.14
    6 -7 5 31.86
    -7 7 -5 16.51
    7 -7 5 17.81
    7 -7 5 19.59
    -8 7 -5 28.11
    8 -7 5 34.2
    8 -7 5 29.22
    8 6 -5 4.03
    -8 -6 5 4.92
    7 6 -5 0.3
    -7 -6 5 -0.29
    6 6 -5 1.58
    6 6 -5 1.7
    -6 -6 5 1.82
    5 6 -5 21.11
    5 6 -5 22.3
    -5 -6 5 21.54
    -5 -6 5 19.27
    -5 -6 5 18
    4 6 -5 -0.04
    4 6 -5 0.43
    4 6 -5 0.49
    -4 -6 5 0.28
    -4 -6 5 0.65
    -4 -6 5 0.05
    3 6 -5 22.15
    3 6 -5 24.55
    3 6 -5 24.18
    -3 -6 5 27.47
    -3 -6 5 22.85
    2 6 -5 7.82
    2 6 -5 7.73
    2 6 -5 6.84
    -2 -6 5 7.17
    -2 -6 5 6.81
    1 6 -5 62.42
    1 6 -5 59.32
    1 6 -5 57.17
    -1 -6 5 63.28
    -1 -6 5 62.92
    0 6 -5 4.93
    0 6 -5 3.24
    0 6 -5 4.63
    0 -6 5 3.87
    0 -6 5 3.68
    0 -6 5 3.28
    -1 6 -5 62.25
    -1 6 -5 64.93
    -1 6 -5 61.77
    -1 6 -5 66.93
    1 -6 5 57.8
    1 -6 5 67.03
    1 -6 5 66.48
    -2 6 -5 0.27
    -2 6 -5 0.36
    -2 6 -5 -0.03
    2 -6 5 -0.07
    2 -6 5 0.51
    2 -6 5 0.55
    -3 6 -5 102.2
    -3 6 -5 101.36
    -3 6 -5 98.69
    3 -6 5 100.26
    3 -6 5 100.17
    -4 6 -5 27.47
    -4 6 -5 30.57
    -4 6 -5 31.37
    4 -6 5 34.02
    4 -6 5 29.33
    -5 6 -5 79.21
    -5 6 -5 81.87
    -5 6 -5 76.94
    5 -6 5 81.43
    5 -6 5 76.5
    -6 6 -5 -0.37
    -6 6 -5 0.24
    6 -6 5 0.3
    6 -6 5 -0.17
    -7 6 -5 59.54
    -7 6 -5 79.71
    7 -6 5 79.53
    7 -6 5 77.23
    -8 6 -5 1.71
    8 -6 5 4.37
    8 -6 5 2.25
    -9 6 -5 34.14
    9 -6 5 38.92
    9 -6 5 38.39
    9 5 -5 0.19
    -9 -5 5 0.54
    8 5 -5 0.62
    -8 -5 5 1.15
    7 5 -5 2.51
    -7 -5 5 0.37
    6 5 -5 1.3
    6 5 -5 1.5
    -6 -5 5 0.6
    -6 -5 5 0.97
    5 5 -5 18.15
    5 5 -5 17.84
    -5 -5 5 22.47
    -5 -5 5 20.11
    -5 -5 5 18.15
    4 5 -5 26.67
    4 5 -5 26.07
    4 5 -5 24.46
    -4 -5 5 28.14
    -4 -5 5 26.42
    -4 -5 5 25.69
    3 5 -5 24.55
    3 5 -5 22.68
    3 5 -5 23.99
    -3 -5 5 20.86
    -3 -5 5 24.2
    2 5 -5 35.14
    2 5 -5 37.59
    2 5 -5 36.69
    2 5 -5 32.53
    -2 -5 5 32.57
    -2 -5 5 29.57
    1 5 -5 27
    1 5 -5 24.91
    1 5 -5 24.92
    -1 -5 5 24.87
    -1 -5 5 24.82
    -1 -5 5 26.34
    0 5 -5 26.96
    0 5 -5 27.29
    0 5 -5 27.21
    0 -5 5 29.4
    0 -5 5 29.15
    0 -5 5 26.8
    -1 5 -5 46.96
    -1 5 -5 47.01
    -1 5 -5 41.95
    -1 5 -5 41.56
    1 -5 5 44.49
    1 -5 5 41.33
    -2 5 -5 0.2
    -2 5 -5 0.68
    -2 5 -5 0.72
    -2 5 -5 0.78
    2 -5 5 -0.19
    2 -5 5 1.02
    -3 5 -5 98.38
    -3 5 -5 98.55
    -3 5 -5 101.02
    3 -5 5 106.66
    3 -5 5 100.68
    -4 5 -5 93
    -4 5 -5 93.89
    4 -5 5 89.99
    4 -5 5 92.94
    -5 5 -5 10.59
    -5 5 -5 11.76
    -5 5 -5 11.89
    5 -5 5 10.67
    5 -5 5 12.81
    -6 5 -5 28.45
    -6 5 -5 28.13
    6 -5 5 28.51
    6 -5 5 26.4
    -7 5 -5 92.79
    -7 5 -5 94.12
    7 -5 5 89.92
    7 -5 5 101.99
    -8 5 -5 11.4
    -8 5 -5 8.72
    8 -5 5 10.31
    8 -5 5 9.93
    -9 5 -5 61.9
    9 -5 5 63.36
    9 -5 5 59.25
    9 4 -5 0.33
    -9 -4 5 -0.51
    8 4 -5 1.03
    -8 -4 5 1.3
    7 4 -5 3.57
    -7 -4 5 3.29
    -7 -4 5 1.76
    6 4 -5 -0.24
    6 4 -5 -0.27
    -6 -4 5 0.16
    -6 -4 5 -0.05
    5 4 -5 4.62
    5 4 -5 4.7
    -5 -4 5 4.82
    -5 -4 5 4.42
    -5 -4 5 4.35
    4 4 -5 8.41
    4 4 -5 8.17
    4 4 -5 7.24
    4 4 -5 7.64
    -4 -4 5 9.42
    -4 -4 5 10.04
    -4 -4 5 10.45
    3 4 -5 -0.06
    3 4 -5 0.1
    3 4 -5 0.37
    3 4 -5 0.12
    -3 -4 5 0.2
    -3 -4 5 -0.14
    -3 -4 5 -0.15
    2 4 -5 2.07
    2 4 -5 1.53
    2 4 -5 2.07
    2 4 -5 1.56
    -2 -4 5 2.33
    -2 -4 5 2.79
    1 4 -5 0.62
    1 4 -5 1.29
    1 4 -5 1.32
    -1 -4 5 0.95
    -1 -4 5 1.19
    0 4 -5 10.47
    0 4 -5 10.56
    0 4 -5 8.72
    0 4 -5 9.5
    0 -4 5 9.56
    0 -4 5 10.91
    0 -4 5 9.1
    -1 4 -5 101.81
    -1 4 -5 98.72
    -1 4 -5 93.25
    -1 4 -5 96.06
    1 -4 5 91.31
    1 -4 5 95.88
    1 -4 5 98.6
    -2 4 -5 44.28
    -2 4 -5 43.7
    -2 4 -5 45.66
    2 -4 5 44.87
    2 -4 5 42.93
    -3 4 -5 19.78
    -3 4 -5 22.61
    -3 4 -5 19.9
    3 -4 5 20.24
    3 -4 5 24.27
    -4 4 -5 83.3
    -4 4 -5 78.9
    -4 4 -5 86.94
    4 -4 5 90.96
    4 -4 5 81.29
    -5 4 -5 13.62
    -5 4 -5 10.98
    -5 4 -5 9.99
    5 -4 5 12.25
    5 -4 5 12.15
    -6 4 -5 19.89
    -6 4 -5 21.61
    6 -4 5 18.04
    6 -4 5 24.04
    -7 4 -5 3.88
    -7 4 -5 3.89
    7 -4 5 3.8
    7 -4 5 3.2
    -8 4 -5 79.24
    -8 4 -5 79.56
    8 -4 5 82.59
    8 -4 5 84.13
    -9 4 -5 16.03
    -9 4 -5 15.7
    9 -4 5 13.89
    9 -4 5 12.15
    9 3 -5 3.12
    -9 -3 5 1.66
    -9 -3 5 3.24
    8 3 -5 0.3
    -8 -3 5 1.06
    -8 -3 5 1.09
    7 3 -5 8.54
    -7 -3 5 9.4
    -7 -3 5 8.89
    6 3 -5 2.57
    6 3 -5 4.71
    6 3 -5 1.39
    -6 -3 5 2.7
    -6 -3 5 3.88
    5 3 -5 0.54
    5 3 -5 0.15
    5 3 -5 0.36
    -5 -3 5 1.06
    -5 -3 5 0.15
    4 3 -5 0.71
    4 3 -5 0.92
    4 3 -5 1.51
    -4 -3 5 1.24
    -4 -3 5 2.06
    -4 -3 5 1.08
    3 3 -5 14.95
    3 3 -5 14.61
    3 3 -5 13.23
    3 3 -5 13.99
    -3 -3 5 14.37
    -3 -3 5 13.71
    -3 -3 5 11.95
    2 3 -5 10.64
    2 3 -5 9.45
    2 3 -5 11.25
    -2 -3 5 9.6
    -2 -3 5 9.9
    1 3 -5 0.95
    1 3 -5 1.02
    1 3 -5 0.48
    -1 -3 5 0.99
    -1 -3 5 0.3
    0 3 -5 51.01
    0 3 -5 43.32
    0 3 -5 50.96
    0 3 -5 51.91
    0 -3 5 50.04
    0 -3 5 51.91
    0 -3 5 40.44
    -1 3 -5 1.73
    -1 3 -5 1.32
    -1 3 -5 0.97
    -1 3 -5 1.67
    1 -3 5 1.77
    1 -3 5 0.85
    -2 3 -5 59.26
    -2 3 -5 61.96
    -2 3 -5 64.43
    2 -3 5 63.49
    2 -3 5 63.84
    -3 3 -5 118.5
    -3 3 -5 127.2
    -3 3 -5 119.26
    3 -3 5 116.26
    3 -3 5 125.3
    -4 3 -5 147.61
    -4 3 -5 157.37
    -4 3 -5 152.42
    4 -3 5 161.09
    4 -3 5 156.86
    -5 3 -5 0.22
    -5 3 -5 0.14
    -5 3 -5 -0.09
    5 -3 5 -0.01
    5 -3 5 0.19
    -6 3 -5 26.82
    -6 3 -5 27.91
    6 -3 5 26.83
    6 -3 5 27.64
    -7 3 -5 22.47
    -7 3 -5 17.86
    7 -3 5 17.5
    7 -3 5 18.92
    -8 3 -5 62.72
    -8 3 -5 56.38
    8 -3 5 55.9
    8 -3 5 53.54
    -9 3 -5 6.35
    -9 3 -5 8.28
    9 -3 5 6.49
    9 -3 5 5.38
    -10 3 -5 41.44
    -10 3 -5 42.24
    10 -3 5 43.57
    10 2 -5 0.41
    -10 -2 5 0.34
    -10 -2 5 -0.82
    9 2 -5 2.75
    -9 -2 5 2.76
    -9 -2 5 3.42
    8 2 -5 4.52
    8 2 -5 5.06
    -8 -2 5 5.71
    -8 -2 5 4.86
    7 2 -5 2.81
    7 2 -5 0.73
    -7 -2 5 2.08
    -7 -2 5 2.03
    6 2 -5 1.06
    6 2 -5 1.21
    6 2 -5 1.72
    -6 -2 5 0.62
    -6 -2 5 1.04
    5 2 -5 21.55
    5 2 -5 20.14
    5 2 -5 16.94
    -5 -2 5 19.56
    -5 -2 5 17.88
    4 2 -5 11.12
    4 2 -5 11.58
    4 2 -5 11.34
    -4 -2 5 12.16
    -4 -2 5 11.48
    -4 -2 5 12.6
    3 2 -5 5.78
    3 2 -5 4.33
    3 2 -5 5.25
    3 2 -5 5.81
    -3 -2 5 5.87
    -3 -2 5 5.19
    -3 -2 5 4.94
    2 2 -5 87.1
    2 2 -5 87.29
    2 2 -5 90.16
    2 2 -5 91.65
    -2 -2 5 90.36
    -2 -2 5 93.53
    1 2 -5 0.91
    1 2 -5 1.73
    1 2 -5 1.68
    -1 -2 5 1.38
    -1 -2 5 1.05
    0 2 -5 9.08
    0 2 -5 8.82
    0 2 -5 8.08
    0 2 -5 8.98
    0 -2 5 8.89
    0 -2 5 8.89
    0 -2 5 8.88
    -1 2 -5 18.65
    -1 2 -5 18.16
    -1 2 -5 17.83
    -1 2 -5 17.89
    1 -2 5 17.41
    1 -2 5 18.04
    -2 2 -5 34.48
    -2 2 -5 34.72
    -2 2 -5 33.26
    2 -2 5 32.22
    2 -2 5 33.3
    -3 2 -5 147.11
    -3 2 -5 145.82
    -3 2 -5 141.9
    -3 2 -5 140.65
    3 -2 5 146.41
    3 -2 5 138.54
    3 -2 5 143.79
    -4 2 -5 16
    -4 2 -5 17.26
    -4 2 -5 15.53
    -4 2 -5 15.94
    4 -2 5 15.49
    4 -2 5 17.97
    4 -2 5 16.82
    -5 2 -5 57.2
    -5 2 -5 55.52
    -5 2 -5 52.75
    -5 2 -5 54.41
    5 -2 5 56.33
    5 -2 5 59.51
    5 -2 5 56.13
    -6 2 -5 11.2
    -6 2 -5 10.37
    -6 2 -5 11.36
    6 -2 5 8.9
    6 -2 5 14.21
    -7 2 -5 46.57
    -7 2 -5 42.96
    -7 2 -5 41.8
    7 -2 5 45.42
    7 -2 5 45
    -8 2 -5 -0.24
    -8 2 -5 0.54
    -8 2 -5 0.61
    8 -2 5 0.06
    8 -2 5 0.19
    -9 2 -5 22.08
    -9 2 -5 28.74
    -9 2 -5 25.39
    9 -2 5 27.3
    9 -2 5 24.82
    -10 2 -5 6.2
    -10 2 -5 9.32
    10 -2 5 6.21
    10 1 -5 1.5
    -10 -1 5 4.09
    -10 -1 5 0.77
    9 1 -5 5.4
    9 1 -5 8.02
    -9 -1 5 10.83
    -9 -1 5 6.17
    8 1 -5 1.17
    8 1 -5 0.76
    -8 -1 5 1.32
    -8 -1 5 0.97
    7 1 -5 1
    7 1 -5 0.82
    -7 -1 5 1.24
    -7 -1 5 0.89
    6 1 -5 1.07
    6 1 -5 1.2
    6 1 -5 0.7
    -6 -1 5 1.15
    -6 -1 5 1.35
    5 1 -5 5.3
    5 1 -5 6.37
    5 1 -5 4.2
    -5 -1 5 2.93
    -5 -1 5 3.9
    4 1 -5 3.58
    4 1 -5 4.79
    4 1 -5 3.14
    -4 -1 5 4.49
    -4 -1 5 3.49
    -4 -1 5 4.8
    3 1 -5 9.3
    3 1 -5 9.63
    3 1 -5 9.58
    3 1 -5 9.46
    -3 -1 5 11.03
    -3 -1 5 10.63
    -3 -1 5 10.75
    2 1 -5 0.07
    2 1 -5 -0.07
    2 1 -5 0.22
    2 1 -5 0.15
    -2 -1 5 0.08
    -2 -1 5 0.07
    -2 -1 5 -0.14
    1 1 -5 2.34
    1 1 -5 2.44
    1 1 -5 2.72
    1 1 -5 2.58
    -1 -1 5 2
    -1 -1 5 3.06
    0 1 -5 0.99
    0 1 -5 0.71
    0 1 -5 0.66
    0 1 -5 0.88
    0 1 -5 0.64
    0 -1 5 0.63
    0 -1 5 0.36
    0 -1 5 0.35
    -1 1 -5 35.81
    -1 1 -5 33.57
    -1 1 -5 33.98
    -1 1 -5 33.39
    -1 1 -5 35.07
    1 -1 5 35.55
    1 -1 5 37.43
    -2 1 -5 61.24
    -2 1 -5 61.33
    -2 1 -5 62.65
    -2 1 -5 60.02
    2 -1 5 62.13
    2 -1 5 60.69
    2 -1 5 57.68
    -3 1 -5 26.17
    -3 1 -5 28.49
    -3 1 -5 25.33
    -3 1 -5 29.95
    3 -1 5 25.65
    3 -1 5 26.62
    3 -1 5 27.28
    -4 1 -5 27.1
    -4 1 -5 28.59
    -4 1 -5 29.71
    -4 1 -5 29.05
    4 -1 5 30.38
    4 -1 5 27.65
    -5 1 -5 47.47
    -5 1 -5 44.26
    -5 1 -5 50.88
    -5 1 -5 45.48
    5 -1 5 47.6
    5 -1 5 43.58
    5 -1 5 49.53
    -6 1 -5 0.97
    -6 1 -5 0.61
    -6 1 -5 1.16
    6 -1 5 0.69
    6 -1 5 0.52
    6 -1 5 -0.07
    -7 1 -5 34.02
    -7 1 -5 34.76
    -7 1 -5 36.16
    7 -1 5 37.36
    7 -1 5 38.99
    -8 1 -5 5.13
    -8 1 -5 3.62
    -8 1 -5 6.96
    8 -1 5 6.18
    8 -1 5 7.27
    -9 1 -5 7.48
    -9 1 -5 10.53
    -9 1 -5 7.98
    9 -1 5 8.86
    9 -1 5 7.06
    -10 1 -5 1.54
    -10 1 -5 0.79
    10 -1 5 -0.56
    10 0 -5 18.2
    10 0 -5 17.04
    -10 0 5 16.87
    -10 0 5 18.86
    9 0 -5 16.06
    9 0 -5 11.98
    -9 0 5 14.38
    -9 0 5 12.36
    8 0 -5 12.54
    8 0 -5 10.14
    -8 0 5 10.49
    -8 0 5 12.73
    7 0 -5 15.02
    7 0 -5 12.94
    -7 0 5 11.03
    -7 0 5 14.29
    6 0 -5 31.19
    6 0 -5 34.02
    6 0 -5 33.7
    -6 0 5 30.13
    -6 0 5 33.83
    5 0 -5 7.75
    5 0 -5 8.31
    5 0 -5 8.41
    -5 0 5 6.41
    -5 0 5 7.55
    4 0 -5 13.75
    4 0 -5 14.16
    4 0 -5 14.39
    -4 0 5 11.77
    -4 0 5 15.74
    3 0 -5 19.8
    3 0 -5 16.97
    3 0 -5 19.74
    -3 0 5 20.35
    -3 0 5 19.38
    2 0 -5 25.26
    2 0 -5 28.04
    2 0 -5 24.37
    2 0 -5 26.19
    -2 0 5 27.75
    -2 0 5 22.65
    1 0 -5 3.82
    1 0 -5 3.34
    1 0 -5 3.83
    1 0 -5 3.26
    -1 0 5 2.34
    -1 0 5 3.15
    0 0 -5 5.45
    0 0 -5 5.39
    0 0 -5 5.36
    0 0 -5 5.11
    0 0 -5 4.79
    0 0 -5 5.32
    0 0 5 5.39
    -1 0 -5 383.4
    -1 0 -5 387.63
    -1 0 -5 391.33
    -1 0 -5 387.93
    -1 0 -5 392.16
    -1 0 -5 390.77
    -2 0 -5 4.63
    -2 0 -5 4.66
    -2 0 -5 4.89
    -2 0 -5 4.75
    -2 0 -5 4.62
    -2 0 -5 4.69
    2 0 5 4.29
    2 0 5 4.73
    -3 0 -5 2.83
    -3 0 -5 2.2
    -3 0 -5 3.86
    -3 0 -5 3.19
    3 0 5 2.5
    3 0 5 1.34
    -4 0 -5 2.11
    -4 0 -5 2.59
    -4 0 -5 2.37
    4 0 5 2.19
    4 0 5 2.86
    -5 0 -5 0.38
    -5 0 -5 0.13
    -5 0 -5 0.2
    5 0 5 0.09
    5 0 5 0.3
    -6 0 -5 25.12
    -6 0 -5 22.6
    -6 0 -5 27.4
    6 0 5 24.59
    6 0 5 20.28
    -7 0 -5 49.57
    -7 0 -5 54.66
    -7 0 -5 48.11
    7 0 5 54.13
    7 0 5 52.07
    -8 0 -5 2.99
    -8 0 -5 3.36
    -8 0 -5 3.95
    8 0 5 3.57
    -9 0 -5 9.04
    -9 0 -5 9.43
    -9 0 -5 8.27
    9 0 5 10.7
    9 0 5 8.05
    -10 0 -5 12.11
    -10 0 -5 11.4
    10 0 5 11.51
    10 0 5 18.45
    10 -1 -5 11.75
    10 -1 -5 16.08
    -10 1 5 13.75
    9 -1 -5 1.9
    9 -1 -5 0.38
    -9 1 5 0.96
    -9 1 5 0.56
    8 -1 -5 29.99
    8 -1 -5 31.51
    -8 1 5 29.19
    -8 1 5 28.67
    7 -1 -5 5.88
    7 -1 -5 7.83
    -7 1 5 7.53
    -7 1 5 7.36
    6 -1 -5 5.69
    6 -1 -5 3.57
    6 -1 -5 5.33
    -6 1 5 4.07
    -6 1 5 4.32
    5 -1 -5 7.97
    5 -1 -5 6.58
    5 -1 -5 6.4
    -5 1 5 9.59
    -5 1 5 6.35
    4 -1 -5 15.32
    4 -1 -5 17.73
    4 -1 -5 17.91
    -4 1 5 16.98
    -4 1 5 15.91
    3 -1 -5 0.1
    3 -1 -5 0.25
    3 -1 -5 0.28
    -3 1 5 0.07
    -3 1 5 -0.09
    2 -1 -5 9.03
    2 -1 -5 11.43
    2 -1 -5 10.24
    -2 1 5 10.04
    -2 1 5 10.67
    1 -1 -5 2.77
    1 -1 -5 3.41
    1 -1 -5 2.34
    1 -1 -5 3.43
    1 -1 -5 3.06
    -1 1 5 3.05
    -1 1 5 3.06
    0 -1 -5 6.86
    0 -1 -5 5.83
    0 -1 -5 5.39
    0 -1 -5 5.29
    0 -1 -5 5.83
    0 -1 -5 5.88
    -1 -1 -5 178.89
    -1 -1 -5 177.36
    -1 -1 -5 177.6
    -1 -1 -5 178.56
    -1 -1 -5 175.13
    -1 -1 -5 182.82
    -2 -1 -5 1.62
    -2 -1 -5 2.14
    -2 -1 -5 1.41
    -2 -1 -5 1.88
    -2 -1 -5 1.98
    -2 -1 -5 1.86
    2 1 5 2.98
    2 1 5 2.87
    -3 -1 -5 1.01
    -3 -1 -5 0.91
    -3 -1 -5 0.37
    -3 -1 -5 0.6
    -3 -1 -5 0.62
    3 1 5 0.67
    3 1 5 0.68
    3 1 5 0.91
    -4 -1 -5 24.97
    -4 -1 -5 26.26
    -4 -1 -5 28.89
    4 1 5 28.17
    4 1 5 25.15
    -5 -1 -5 0.82
    -5 -1 -5 0.45
    -5 -1 -5 1.43
    5 1 5 1.11
    5 1 5 0.47
    -6 -1 -5 8.79
    -6 -1 -5 9.04
    -6 -1 -5 11.6
    6 1 5 6.61
    6 1 5 13.04
    -7 -1 -5 27.65
    -7 -1 -5 25.8
    -7 -1 -5 24.51
    7 1 5 27.29
    7 1 5 23.06
    -8 -1 -5 22.55
    -8 -1 -5 25.04
    -8 -1 -5 24.59
    8 1 5 22.33
    8 1 5 24.84
    -9 -1 -5 0.45
    -9 -1 -5 -0.43
    -9 -1 -5 0.16
    9 1 5 -0.2
    -10 -1 -5 32.21
    10 1 5 28.75
    10 -2 -5 -0.24
    10 -2 -5 0.46
    -10 2 5 -0.7
    9 -2 -5 21.41
    9 -2 -5 19.83
    -9 2 5 22.71
    8 -2 -5 0.19
    8 -2 -5 0.09
    -8 2 5 0.37
    -8 2 5 0.18
    7 -2 -5 34.29
    7 -2 -5 35.26
    -7 2 5 31.95
    -7 2 5 31.57
    -7 2 5 36.69
    6 -2 -5 0.92
    6 -2 -5 0.41
    6 -2 -5 1.02
    -6 2 5 1.05
    -6 2 5 1.04
    -6 2 5 0.54
    5 -2 -5 1.71
    5 -2 -5 0.65
    5 -2 -5 0.46
    -5 2 5 0.02
    -5 2 5 0.41
    -5 2 5 0.23
    4 -2 -5 18.73
    4 -2 -5 17.86
    4 -2 -5 18.56
    -4 2 5 17.38
    -4 2 5 18.41
    3 -2 -5 11.55
    3 -2 -5 12.01
    3 -2 -5 9.4
    -3 2 5 12.06
    -3 2 5 10.74
    2 -2 -5 63.52
    2 -2 -5 64.91
    2 -2 -5 60.36
    2 -2 -5 65.12
    -2 2 5 65.38
    -2 2 5 67.82
    1 -2 -5 0.04
    1 -2 -5 0.03
    1 -2 -5 -0.12
    1 -2 -5 0.08
    -1 2 5 -0.01
    -1 2 5 -0.05
    0 -2 -5 1.5
    0 -2 -5 1.58
    0 -2 -5 1.26
    0 -2 -5 2.6
    0 -2 -5 1.89
    0 -2 -5 1.98
    0 2 5 2.03
    -1 -2 -5 28.53
    -1 -2 -5 25.24
    -1 -2 -5 27.91
    -1 -2 -5 26.83
    -1 -2 -5 25.75
    -1 -2 -5 27.87
    1 2 5 25.21
    -2 -2 -5 34.08
    -2 -2 -5 37.45
    -2 -2 -5 39.03
    -2 -2 -5 36.82
    -2 -2 -5 37.45
    -2 -2 -5 35.5
    2 2 5 35.7
    2 2 5 35.66
    -3 -2 -5 3.2
    -3 -2 -5 2.75
    -3 -2 -5 1.43
    -3 -2 -5 3.5
    3 2 5 1.74
    3 2 5 2.67
    3 2 5 1.26
    -4 -2 -5 0.25
    -4 -2 -5 0.27
    -4 -2 -5 -0.1
    -4 -2 -5 -0.04
    4 2 5 0.05
    4 2 5 0.35
    4 2 5 0.21
    -5 -2 -5 6.27
    -5 -2 -5 6.95
    -5 -2 -5 5.67
    5 2 5 6.49
    5 2 5 5.11
    -6 -2 -5 3.29
    -6 -2 -5 2.04
    -6 -2 -5 2.39
    6 2 5 1.96
    6 2 5 1.02
    -7 -2 -5 1.09
    -7 -2 -5 1.13
    -7 -2 -5 1.06
    7 2 5 0.91
    7 2 5 0.51
    -8 -2 -5 10.33
    -8 -2 -5 7.34
    -8 -2 -5 5.05
    8 2 5 6.72
    8 2 5 9.01
    -9 -2 -5 19.82
    -9 -2 -5 18.61
    9 2 5 20.38
    9 2 5 20.65
    -10 -2 -5 4.6
    10 2 5 3.57
    9 -3 -5 21.8
    9 -3 -5 19.99
    -9 3 5 16.69
    8 -3 -5 16.03
    8 -3 -5 18.8
    -8 3 5 15.92
    7 -3 -5 0.63
    7 -3 -5 0.75
    7 -3 -5 0.34
    -7 3 5 0.44
    -7 3 5 0.1
    6 -3 -5 22.24
    6 -3 -5 22.99
    6 -3 -5 19.74
    -6 3 5 20.01
    -6 3 5 21.28
    -6 3 5 21.37
    5 -3 -5 1.42
    5 -3 -5 1.97
    5 -3 -5 0.95
    -5 3 5 0.03
    -5 3 5 2.15
    -5 3 5 0.55
    4 -3 -5 2.16
    4 -3 -5 1.54
    4 -3 -5 2.72
    4 -3 -5 1.32
    -4 3 5 2.51
    -4 3 5 1.19
    -4 3 5 1.61
    3 -3 -5 67.19
    3 -3 -5 68.79
    3 -3 -5 64.1
    3 -3 -5 62.56
    -3 3 5 70.41
    -3 3 5 70.7
    -3 3 5 62.76
    2 -3 -5 13.75
    2 -3 -5 12.66
    2 -3 -5 14.97
    2 -3 -5 15.99
    -2 3 5 14.73
    -2 3 5 13.26
    -2 3 5 15.39
    1 -3 -5 10.29
    1 -3 -5 10.07
    1 -3 -5 9.99
    1 -3 -5 9.65
    -1 3 5 9.36
    -1 3 5 10.8
    -1 3 5 10.22
    0 -3 -5 12.38
    0 -3 -5 9.56
    0 -3 -5 11.95
    0 -3 -5 11.2
    0 -3 -5 9.82
    0 3 5 9.37
    0 3 5 10.99
    -1 -3 -5 0.84
    -1 -3 -5 1.12
    -1 -3 -5 0.81
    -1 -3 -5 1.58
    -1 -3 -5 1.76
    1 3 5 0.7
    1 3 5 1.08
    -2 -3 -5 83.51
    -2 -3 -5 85.02
    -2 -3 -5 86.51
    -2 -3 -5 78.6
    2 3 5 83.49
    2 3 5 84.62
    -3 -3 -5 20.98
    -3 -3 -5 21.7
    -3 -3 -5 21.72
    3 3 5 22.59
    3 3 5 21.07
    -4 -3 -5 29.27
    -4 -3 -5 28.21
    -4 -3 -5 27.88
    -4 -3 -5 29.77
    4 3 5 30.58
    4 3 5 31.53
    4 3 5 29.68
    -5 -3 -5 0.26
    -5 -3 -5 0.39
    -5 -3 -5 0.14
    -5 -3 -5 0.23
    5 3 5 0.52
    5 3 5 0.28
    -6 -3 -5 1.62
    -6 -3 -5 0.81
    -6 -3 -5 0.82
    6 3 5 0.29
    6 3 5 0.59
    -7 -3 -5 7.96
    -7 -3 -5 8.21
    7 3 5 9.47
    7 3 5 11.34
    -8 -3 -5 9.34
    -8 -3 -5 8.58
    8 3 5 9.32
    8 3 5 8.98
    -9 -3 -5 7.46
    -9 -3 -5 7.37
    9 3 5 8.74
    9 3 5 8.11
    -10 -3 -5 0.29
    10 3 5 1.3
    10 3 5 -0.73
    9 -4 -5 1.71
    9 -4 -5 0.55
    -9 4 5 0.2
    8 -4 -5 41.81
    8 -4 -5 42.92
    -8 4 5 38.13
    7 -4 -5 0.09
    7 -4 -5 0.17
    -7 4 5 0.01
    -7 4 5 0.22
    6 -4 -5 41.34
    6 -4 -5 41.55
    -6 4 5 44.09
    -6 4 5 38.89
    5 -4 -5 14.14
    5 -4 -5 11.38
    5 -4 -5 13.06
    -5 4 5 10.04
    -5 4 5 15.09
    4 -4 -5 16.02
    4 -4 -5 15.94
    4 -4 -5 15.66
    4 -4 -5 17.53
    -4 4 5 15.79
    -4 4 5 15.77
    -4 4 5 16.95
    3 -4 -5 10.43
    3 -4 -5 9.71
    3 -4 -5 11.8
    3 -4 -5 10.25
    -3 4 5 10.34
    -3 4 5 10.92
    -3 4 5 10.66
    2 -4 -5 48.77
    2 -4 -5 46.18
    2 -4 -5 47.77
    2 -4 -5 49.27
    -2 4 5 50.88
    -2 4 5 49.02
    -2 4 5 47.43
    1 -4 -5 0.17
    1 -4 -5 -0.05
    1 -4 -5 0.16
    -1 4 5 0.31
    -1 4 5 -0.18
    0 -4 -5 37.43
    0 -4 -5 36.27
    0 -4 -5 37.68
    0 -4 -5 37.87
    0 4 5 36.57
    0 4 5 44.94
    -1 -4 -5 27.92
    -1 -4 -5 22.9
    -1 -4 -5 24.38
    -1 -4 -5 23.58
    1 4 5 25.11
    1 4 5 25.96
    1 4 5 25.79
    -2 -4 -5 34.74
    -2 -4 -5 33.8
    -2 -4 -5 33.34
    -2 -4 -5 33.41
    2 4 5 36.97
    2 4 5 32.09
    -3 -4 -5 51.32
    -3 -4 -5 49.96
    -3 -4 -5 45.1
    3 4 5 50.5
    3 4 5 52.99
    -4 -4 -5 17.73
    -4 -4 -5 16.21
    -4 -4 -5 19.4
    -4 -4 -5 17.48
    4 4 5 17.27
    4 4 5 18.26
    4 4 5 16.68
    -5 -4 -5 1.11
    -5 -4 -5 0.56
    -5 -4 -5 0.95
    5 4 5 0.44
    5 4 5 0.54
    -6 -4 -5 8.1
    -6 -4 -5 4.79
    -6 -4 -5 6.41
    6 4 5 4.87
    6 4 5 8.09
    -7 -4 -5 1.66
    -7 -4 -5 3
    7 4 5 1.36
    7 4 5 1.71
    -8 -4 -5 -0.01
    -8 -4 -5 0.11
    8 4 5 0.43
    8 4 5 0.88
    -9 -4 -5 0.12
    -9 -4 -5 0.55
    9 4 5 -0.09
    9 4 5 -0.14
    -10 -4 -5 1.29
    10 4 5 0.5
    10 4 5 1.36
    9 -5 -5 11.95
    -9 5 5 13.13
    8 -5 -5 41.82
    8 -5 -5 41.57
    -8 5 5 44.55
    7 -5 -5 4.63
    7 -5 -5 2.08
    -7 5 5 5.28
    -7 5 5 5.28
    6 -5 -5 19.01
    6 -5 -5 17.57
    -6 5 5 17.58
    -6 5 5 20.22
    5 -5 -5 30.92
    5 -5 -5 31.58
    -5 5 5 28.48
    -5 5 5 33.62
    4 -5 -5 117.63
    4 -5 -5 115.88
    4 -5 -5 117.8
    -4 5 5 118.54
    -4 5 5 111.04
    3 -5 -5 5.62
    3 -5 -5 5.05
    3 -5 -5 5.05
    -3 5 5 3.44
    -3 5 5 5.36
    2 -5 -5 43.87
    2 -5 -5 46.75
    2 -5 -5 49.73
    -2 5 5 51.41
    -2 5 5 45.89
    1 -5 -5 0.78
    1 -5 -5 1.8
    1 -5 -5 1.43
    -1 5 5 1.8
    -1 5 5 1.38
    0 -5 -5 4.21
    0 -5 -5 4.69
    0 -5 -5 4.11
    0 -5 -5 4.51
    0 5 5 5.23
    0 5 5 4.9
    -1 -5 -5 70.11
    -1 -5 -5 69.61
    -1 -5 -5 65.86
    -1 -5 -5 65.64
    1 5 5 67.91
    1 5 5 67.2
    1 5 5 65.83
    -2 -5 -5 1.99
    -2 -5 -5 2.23
    -2 -5 -5 1.73
    -2 -5 -5 2.69
    2 5 5 1.6
    2 5 5 2.27
    -3 -5 -5 4.89
    -3 -5 -5 5.56
    -3 -5 -5 4.16
    3 5 5 4.23
    3 5 5 5.98
    -4 -5 -5 29.7
    -4 -5 -5 30.22
    -4 -5 -5 32.12
    4 5 5 30.64
    4 5 5 30.09
    -5 -5 -5 9.56
    -5 -5 -5 12.23
    -5 -5 -5 11.92
    5 5 5 8.25
    5 5 5 11.29
    -6 -5 -5 8.23
    -6 -5 -5 3.97
    -6 -5 -5 7.46
    6 5 5 7.34
    6 5 5 4.41
    -7 -5 -5 0.22
    -7 -5 -5 -0.23
    7 5 5 0.04
    7 5 5 0.23
    -8 -5 -5 0.44
    -8 -5 -5 2.2
    8 5 5 0.41
    8 5 5 1.09
    -9 -5 -5 -0.28
    -9 -5 -5 -0.01
    9 5 5 -0.67
    9 5 5 0.17
    -10 -5 -5 -0.04
    10 5 5 0.89
    10 5 5 -0.79
    8 -6 -5 20.01
    -8 6 5 22.94
    7 -6 -5 12.57
    7 -6 -5 11.66
    -7 6 5 14.59
    -7 6 5 12.37
    6 -6 -5 1.22
    6 -6 -5 1.7
    -6 6 5 0.61
    -6 6 5 0.5
    5 -6 -5 96.57
    5 -6 -5 98.41
    -5 6 5 98.72
    -5 6 5 108.98
    4 -6 -5 10.06
    4 -6 -5 10.1
    4 -6 -5 9.7
    -4 6 5 9.45
    -4 6 5 10
    3 -6 -5 69.46
    3 -6 -5 64.5
    3 -6 -5 66.25
    -3 6 5 69.64
    2 -6 -5 39.47
    2 -6 -5 42.64
    2 -6 -5 36.21
    -2 6 5 41.62
    -2 6 5 38.44
    1 -6 -5 60.2
    1 -6 -5 60.22
    1 -6 -5 62.46
    -1 6 5 60.67
    -1 6 5 62.57
    0 -6 -5 38.08
    0 -6 -5 30.71
    0 -6 -5 35.73
    0 -6 -5 34.26
    0 6 5 34.28
    0 6 5 35.19
    0 6 5 39.72
    -1 -6 -5 41.74
    -1 -6 -5 40.96
    -1 -6 -5 38.27
    -1 -6 -5 36.83
    1 6 5 41.87
    1 6 5 38.64
    1 6 5 41.73
    -2 -6 -5 0.1
    -2 -6 -5 0.22
    -2 -6 -5 -0.11
    2 6 5 -0.14
    2 6 5 0.31
    -3 -6 -5 48.07
    -3 -6 -5 46.65
    3 6 5 49.44
    3 6 5 42.74
    -4 -6 -5 8.17
    -4 -6 -5 8.76
    -4 -6 -5 8.16
    4 6 5 9.04
    4 6 5 7.67
    -5 -6 -5 -0.09
    -5 -6 -5 -0.02
    -5 -6 -5 -0.05
    5 6 5 0.05
    5 6 5 -0.25
    -6 -6 -5 1.35
    -6 -6 -5 1.13
    -6 -6 -5 1.51
    6 6 5 1.81
    6 6 5 3.2
    -7 -6 -5 8.64
    -7 -6 -5 10.98
    -7 -6 -5 10.5
    7 6 5 9.24
    7 6 5 8.35
    -8 -6 -5 1
    -8 -6 -5 1.19
    8 6 5 0.5
    8 6 5 2.48
    -9 -6 -5 6.22
    -9 -6 -5 4.21
    9 6 5 2.92
    9 6 5 2.41
    8 -7 -5 2.28
    -8 7 5 3.47
    7 -7 -5 30.8
    -7 7 5 35.41
    -7 7 5 34.22
    6 -7 -5 11.66
    6 -7 -5 11.71
    -6 7 5 11.38
    -6 7 5 11.16
    5 -7 -5 57.55
    5 -7 -5 67.57
    -5 7 5 57.87
    -5 7 5 64.91
    4 -7 -5 5.9
    4 -7 -5 4.21
    4 -7 -5 5.41
    -4 7 5 3.89
    -4 7 5 5.23
    3 -7 -5 58.75
    3 -7 -5 55.25
    3 -7 -5 67.84
    -3 7 5 65.04
    -3 7 5 62.19
    2 -7 -5 0.16
    2 -7 -5 -0.17
    2 -7 -5 -0.08
    -2 7 5 0.15
    -2 7 5 0.18
    1 -7 -5 92.75
    1 -7 -5 93.31
    1 -7 -5 86.51
    -1 7 5 91.22
    -1 7 5 92.01
    0 -7 -5 0.05
    0 -7 -5 0.16
    0 -7 -5 -0.08
    0 7 5 -0.01
    0 7 5 0.55
    0 7 5 0.09
    -1 -7 -5 38.75
    -1 -7 -5 41.3
    -1 -7 -5 44.07
    -1 -7 -5 41.96
    1 7 5 41.48
    1 7 5 43.76
    -2 -7 -5 0.06
    -2 -7 -5 -0.25
    -2 -7 -5 0.14
    2 7 5 -0.03
    2 7 5 0.11
    -3 -7 -5 33.74
    -3 -7 -5 36.51
    -3 -7 -5 35.98
    3 7 5 32.73
    3 7 5 34.49
    -4 -7 -5 46.98
    -4 -7 -5 41.47
    -4 -7 -5 43.42
    4 7 5 41.36
    4 7 5 43.49
    -5 -7 -5 8.66
    -5 -7 -5 9.93
    -5 -7 -5 8.48
    5 7 5 9.01
    -6 -7 -5 1.23
    -6 -7 -5 0.79
    -6 -7 -5 0.64
    6 7 5 0.04
    6 7 5 1.05
    -7 -7 -5 14.83
    -7 -7 -5 11.8
    -7 -7 -5 12.47
    7 7 5 11.53
    7 7 5 11.78
    -8 -7 -5 0.91
    -8 -7 -5 0.87
    8 7 5 2.34
    8 7 5 -0.76
    -9 -7 -5 0.69
    -9 -7 -5 0.48
    9 7 5 0.97
    9 7 5 0.36
    7 -8 -5 10.81
    -7 8 5 14.06
    -7 8 5 11.38
    6 -8 -5 52.62
    -6 8 5 45.66
    -6 8 5 43.14
    5 -8 -5 12.76
    5 -8 -5 5.86
    -5 8 5 9.83
    -5 8 5 13.95
    4 -8 -5 26.93
    4 -8 -5 25.47
    4 -8 -5 24.82
    -4 8 5 22.72
    -4 8 5 25.6
    3 -8 -5 33.99
    3 -8 -5 39.88
    3 -8 -5 44.58
    -3 8 5 44.28
    -3 8 5 43.65
    2 -8 -5 112.81
    2 -8 -5 112.88
    2 -8 -5 125.44
    -2 8 5 115.04
    -2 8 5 110.9
    1 -8 -5 46.39
    1 -8 -5 42.83
    1 -8 -5 40.81
    -1 8 5 39.41
    -1 8 5 42.62
    -1 8 5 38.03
    0 -8 -5 21.28
    0 -8 -5 21.62
    0 -8 -5 21.46
    0 8 5 22.01
    0 8 5 21.06
    -1 -8 -5 51.15
    -1 -8 -5 49.68
    -1 -8 -5 48.34
    1 8 5 53.7
    1 8 5 47.65
    -2 -8 -5 6.42
    -2 -8 -5 6.64
    -2 -8 -5 5.8
    2 8 5 8.98
    2 8 5 7.72
    -3 -8 -5 69.97
    -3 -8 -5 66.21
    -3 -8 -5 66.12
    3 8 5 68.13
    3 8 5 76.6
    -4 -8 -5 1.78
    -4 -8 -5 1
    -4 -8 -5 2.41
    4 8 5 2.66
    4 8 5 1.53
    -5 -8 -5 23.55
    -5 -8 -5 22.93
    -5 -8 -5 23.97
    5 8 5 28.13
    -6 -8 -5 6.67
    -6 -8 -5 9.82
    -6 -8 -5 9.19
    6 8 5 6.62
    6 8 5 6.54
    -7 -8 -5 9.32
    -7 -8 -5 9.46
    -7 -8 -5 8.13
    7 8 5 3.9
    7 8 5 5.81
    -8 -8 -5 0.04
    -8 -8 -5 3.03
    8 8 5 0.63
    8 8 5 1.37
    7 -9 -5 2.4
    -7 9 5 0.29
    -7 9 5 2.55
    6 -9 -5 56.87
    -6 9 5 54.19
    -6 9 5 59.41
    5 -9 -5 0.14
    -5 9 5 0.46
    -5 9 5 0.6
    4 -9 -5 85.45
    4 -9 -5 83.06
    4 -9 -5 81.85
    -4 9 5 85.28
    -4 9 5 81.85
    3 -9 -5 3.34
    3 -9 -5 5.35
    3 -9 -5 4.07
    -3 9 5 3.55
    -3 9 5 4.15
    2 -9 -5 104.89
    2 -9 -5 102.32
    2 -9 -5 98.36
    -2 9 5 97.48
    -2 9 5 106.69
    -2 9 5 92.18
    1 -9 -5 1.67
    1 -9 -5 2.77
    1 -9 -5 2.34
    -1 9 5 2.81
    -1 9 5 1.31
    0 -9 -5 42.2
    0 -9 -5 40.78
    0 -9 -5 40.9
    0 9 5 41.83
    0 9 5 38.39
    -1 -9 -5 3.3
    -1 -9 -5 2.36
    1 9 5 1.01
    1 9 5 2.19
    -2 -9 -5 44.99
    -2 -9 -5 37.93
    2 9 5 39.68
    2 9 5 43.03
    -3 -9 -5 16.23
    -3 -9 -5 10.88
    3 9 5 11.47
    3 9 5 12.24
    -4 -9 -5 40.72
    -4 -9 -5 41.83
    -4 -9 -5 47.02
    4 9 5 35.88
    4 9 5 40.85
    -5 -9 -5 3.44
    -5 -9 -5 2.93
    -5 -9 -5 2.92
    5 9 5 3.31
    -6 -9 -5 6.97
    -6 -9 -5 6.48
    -6 -9 -5 4.78
    6 9 5 5.51
    6 9 5 6.53
    -7 -9 -5 0.12
    -7 -9 -5 1.44
    -7 -9 -5 1.07
    7 9 5 0.25
    7 9 5 1.61
    -8 -9 -5 0.03
    -8 -9 -5 0.44
    -8 -9 -5 0.57
    8 9 5 -0.02
    8 9 5 0.45
    6 -10 -5 32.06
    -6 10 5 38.34
    -6 10 5 35.53
    5 -10 -5 31.65
    -5 10 5 35.28
    -5 10 5 37.17
    4 -10 -5 68.98
    4 -10 -5 73.16
    -4 10 5 77.87
    -4 10 5 68.81
    3 -10 -5 33.23
    3 -10 -5 31.92
    3 -10 -5 32.67
    -3 10 5 29.48
    2 -10 -5 42.74
    2 -10 -5 52.76
    2 -10 -5 45.73
    -2 10 5 38.11
    -2 10 5 41.32
    1 -10 -5 14.2
    1 -10 -5 19.85
    1 -10 -5 15.13
    -1 10 5 18.27
    -1 10 5 17.69
    0 -10 -5 28.88
    0 -10 -5 28.36
    0 -10 -5 29.46
    0 10 5 27.41
    0 10 5 31.86
    -1 -10 -5 8.23
    -1 -10 -5 9.71
    1 10 5 6.45
    1 10 5 6.89
    -2 -10 -5 91.96
    -2 -10 -5 86.34
    2 10 5 89.2
    2 10 5 84.88
    -3 -10 -5 30.6
    -3 -10 -5 30.54
    3 10 5 29.65
    3 10 5 33.1
    -4 -10 -5 27.56
    -4 -10 -5 31.58
    4 10 5 25.69
    4 10 5 26.65
    -5 -10 -5 0.48
    -5 -10 -5 0.61
    5 10 5 0.97
    -6 -10 -5 11.45
    -6 -10 -5 6.57
    -6 -10 -5 7.94
    6 10 5 6.27
    6 10 5 13.87
    -7 -10 -5 1.06
    -7 -10 -5 1.13
    7 10 5 0.43
    7 10 5 0.13
    5 -11 -5 58.77
    -5 11 5 49.68
    -5 11 5 57.16
    4 -11 -5 -0.4
    -4 11 5 0.01
    3 -11 -5 76.85
    3 -11 -5 74.36
    -3 11 5 70.32
    2 -11 -5 18.48
    2 -11 -5 19.48
    2 -11 -5 20.48
    -2 11 5 19.6
    -2 11 5 18.96
    1 -11 -5 25.03
    1 -11 -5 23.27
    1 -11 -5 23.39
    -1 11 5 23.63
    -1 11 5 22.48
    0 -11 -5 7.25
    0 -11 -5 3.89
    0 11 5 5.56
    0 11 5 5.66
    -1 -11 -5 57.77
    -1 -11 -5 57.55
    1 11 5 61.71
    1 11 5 53.23
    -2 -11 -5 3.49
    -2 -11 -5 4.66
    2 11 5 8.33
    2 11 5 4.9
    -3 -11 -5 44.37
    -3 -11 -5 45.07
    3 11 5 43.48
    3 11 5 42.86
    -4 -11 -5 1.59
    -4 -11 -5 1.14
    4 11 5 0.97
    4 11 5 1.04
    -5 -11 -5 16.24
    -5 -11 -5 12.53
    5 11 5 17.09
    -6 -11 -5 12.93
    6 11 5 9.68
    6 11 5 6.93
    3 -12 -5 61.53
    3 -12 -5 57.12
    -3 12 5 54.05
    2 -12 -5 5.23
    2 -12 -5 7.59
    -2 12 5 7.03
    1 -12 -5 58.89
    1 -12 -5 54.78
    -1 12 5 54.07
    -1 12 5 59.87
    0 -12 -5 2.99
    0 -12 -5 2.36
    0 12 5 4.02
    0 12 5 4.39
    -1 -12 -5 53.49
    -1 -12 -5 47.83
    1 12 5 54.84
    1 12 5 49.01
    -2 -12 -5 4.91
    -2 -12 -5 3.56
    2 12 5 3.68
    2 12 5 3.34
    -3 -12 -5 12.55
    -3 -12 -5 17.18
    3 12 5 11.97
    3 12 5 15.43
    -4 -12 -5 0.75
    4 12 5 1.61
    4 12 5 1.52
    -5 -12 -5 32.92
    5 12 5 34.93
    1 -13 -5 12.39
    1 -13 -5 14.47
    -1 13 5 13.3
    0 -13 -5 48.77
    0 -13 -5 41.94
    0 13 5 38.56
    0 13 5 43.35
    -1 -13 -5 5.89
    -1 -13 -5 2.78
    1 13 5 5.82
    1 13 5 2.55
    -2 -13 -5 11.01
    2 13 5 8.3
    2 13 5 8.64
    1 12 -6 0.83
    -1 -12 6 2.22
    0 12 -6 12.27
    0 -12 6 14.22
    -1 12 -6 -0.17
    1 -12 6 0.71
    4 11 -6 0.17
    -4 -11 6 0.24
    -4 -11 6 0.51
    3 11 -6 5.89
    -3 -11 6 3.13
    -3 -11 6 5.18
    2 11 -6 -0.66
    -2 -11 6 0.62
    -2 -11 6 -0.15
    1 11 -6 9.35
    -1 -11 6 10.85
    -1 -11 6 13.32
    0 11 -6 9.8
    0 -11 6 11.51
    -1 11 -6 13.53
    1 -11 6 15.91
    -2 11 -6 1.67
    -2 11 -6 0.91
    2 -11 6 1.61
    -3 11 -6 5.72
    -3 11 -6 3.23
    3 -11 6 0.9
    -4 11 -6 0.01
    -4 11 -6 1.37
    4 -11 6 1.16
    5 10 -6 5.62
    5 10 -6 7.8
    -5 -10 6 6.86
    -5 -10 6 5.9
    4 10 -6 1.82
    4 10 -6 2.34
    -4 -10 6 1.13
    -4 -10 6 1.14
    3 10 -6 8.96
    -3 -10 6 12.72
    -3 -10 6 10.79
    2 10 -6 1.27
    -2 -10 6 1.25
    -2 -10 6 1.58
    1 10 -6 11.82
    -1 -10 6 14.79
    -1 -10 6 13.32
    0 10 -6 6.73
    0 -10 6 4.15
    0 -10 6 6.26
    -1 10 -6 10.12
    -1 10 -6 10.67
    1 -10 6 7.13
    1 -10 6 11.49
    -2 10 -6 7.72
    -2 10 -6 6.35
    2 -10 6 7.47
    -3 10 -6 4.49
    -3 10 -6 6.63
    3 -10 6 5
    -4 10 -6 0.71
    -4 10 -6 -0.09
    4 -10 6 -0.69
    -5 10 -6 5.8
    -5 10 -6 3.51
    5 -10 6 4.25
    6 9 -6 25.45
    6 9 -6 28.25
    -6 -9 6 26.09
    5 9 -6 0.06
    5 9 -6 0.07
    -5 -9 6 0.66
    -5 -9 6 -0.12
    4 9 -6 15.38
    4 9 -6 12.56
    -4 -9 6 12.26
    -4 -9 6 13.71
    3 9 -6 16.93
    3 9 -6 15.88
    -3 -9 6 12.06
    -3 -9 6 15.13
    2 9 -6 47.57
    2 9 -6 54.08
    -2 -9 6 53.99
    -2 -9 6 58.98
    1 9 -6 6.06
    -1 -9 6 8.71
    -1 -9 6 6.36
    0 9 -6 45.2
    0 9 -6 44.04
    0 -9 6 48.35
    0 -9 6 50.98
    -1 9 -6 0.4
    -1 9 -6 1.24
    1 -9 6 0.23
    1 -9 6 -0.06
    -2 9 -6 5.92
    -2 9 -6 6.22
    2 -9 6 5.59
    2 -9 6 4.21
    -3 9 -6 0.07
    -3 9 -6 0.27
    3 -9 6 0.73
    3 -9 6 0.5
    -4 9 -6 11.17
    -4 9 -6 9.73
    4 -9 6 12.15
    -5 9 -6 20.54
    -5 9 -6 16.73
    5 -9 6 20.86
    -6 9 -6 7.71
    6 -9 6 10.5
    6 -9 6 8.14
    7 8 -6 5.62
    -7 -8 6 6.97
    6 8 -6 37.92
    6 8 -6 31.74
    -6 -8 6 31.84
    5 8 -6 4.17
    5 8 -6 5.12
    -5 -8 6 3.7
    -5 -8 6 3.08
    4 8 -6 61.37
    4 8 -6 65.64
    -4 -8 6 61.9
    -4 -8 6 62.02
    3 8 -6 12.39
    3 8 -6 15.27
    -3 -8 6 10.39
    -3 -8 6 10.48
    2 8 -6 122.1
    2 8 -6 105.14
    2 8 -6 115.07
    -2 -8 6 115.17
    -2 -8 6 119.69
    1 8 -6 21.65
    1 8 -6 20.31
    1 8 -6 16.3
    -1 -8 6 18.42
    -1 -8 6 19.64
    0 8 -6 83.01
    0 8 -6 89.5
    0 -8 6 86.84
    0 -8 6 90.85
    -1 8 -6 8.92
    -1 8 -6 9.2
    1 -8 6 9.23
    1 -8 6 10.96
    -2 8 -6 25.69
    -2 8 -6 19.27
    -2 8 -6 22.52
    2 -8 6 25.04
    2 -8 6 25.1
    -3 8 -6 0
    -3 8 -6 0.63
    -3 8 -6 0.12
    3 -8 6 -0.53
    3 -8 6 0.23
    -4 8 -6 78.64
    -4 8 -6 78.19
    -4 8 -6 79.92
    4 -8 6 73.55
    4 -8 6 75.58
    4 -8 6 73.5
    -5 8 -6 0.23
    -5 8 -6 -0.34
    5 -8 6 -0.22
    5 -8 6 0.25
    -6 8 -6 32.94
    6 -8 6 30.24
    6 -8 6 35.96
    -7 8 -6 -0.13
    7 -8 6 -0.31
    7 -8 6 0.2
    8 7 -6 0.18
    -8 -7 6 0.44
    7 7 -6 39.49
    -7 -7 6 39.66
    6 7 -6 7.08
    6 7 -6 9.87
    -6 -7 6 9.17
    5 7 -6 61.1
    5 7 -6 63.47
    -5 -7 6 59.83
    -5 -7 6 55
    4 7 -6 34.74
    4 7 -6 40.16
    -4 -7 6 36.3
    -4 -7 6 33.07
    -4 -7 6 34.11
    3 7 -6 154.16
    3 7 -6 163.2
    3 7 -6 150.95
    -3 -7 6 164.29
    -3 -7 6 149.26
    2 7 -6 7.58
    2 7 -6 6.43
    2 7 -6 8.23
    -2 -7 6 7.73
    -2 -7 6 8.67
    1 7 -6 77.94
    1 7 -6 66.87
    1 7 -6 73.26
    -1 -7 6 73.71
    -1 -7 6 74.75
    0 7 -6 40.72
    0 7 -6 45.63
    0 7 -6 47.66
    0 -7 6 46.76
    0 -7 6 52.96
    -1 7 -6 70.28
    -1 7 -6 61.67
    1 -7 6 68.29
    1 -7 6 71.7
    -2 7 -6 38.16
    -2 7 -6 41.24
    -2 7 -6 43.64
    2 -7 6 39.3
    2 -7 6 35.76
    -3 7 -6 28.87
    -3 7 -6 28.06
    -3 7 -6 30.56
    3 -7 6 26.69
    3 -7 6 37.67
    3 -7 6 30.88
    -4 7 -6 39.87
    -4 7 -6 36.08
    -4 7 -6 38.55
    4 -7 6 36.7
    4 -7 6 34.1
    -5 7 -6 61.26
    -5 7 -6 55.47
    -5 7 -6 54.05
    5 -7 6 59.47
    5 -7 6 60.63
    -6 7 -6 28.31
    -6 7 -6 28.96
    6 -7 6 25.92
    6 -7 6 28.79
    -7 7 -6 5.3
    7 -7 6 3.91
    7 -7 6 5.22
    -8 7 -6 9.51
    8 -7 6 13.85
    8 -7 6 8.29
    8 6 -6 12.1
    -8 -6 6 11.69
    7 6 -6 56.07
    -7 -6 6 49.63
    6 6 -6 6.12
    6 6 -6 7.98
    -6 -6 6 9.45
    5 6 -6 126.79
    5 6 -6 120.57
    -5 -6 6 117.32
    -5 -6 6 118.18
    4 6 -6 10.79
    4 6 -6 10.84
    4 6 -6 11.37
    -4 -6 6 9.23
    -4 -6 6 8.62
    -4 -6 6 10.67
    3 6 -6 75.29
    3 6 -6 81.98
    3 6 -6 75.46
    -3 -6 6 78.12
    -3 -6 6 73.04
    2 6 -6 20.51
    2 6 -6 19.78
    2 6 -6 18.57
    -2 -6 6 20.11
    -2 -6 6 18.57
    1 6 -6 126.21
    1 6 -6 129.6
    1 6 -6 117.13
    -1 -6 6 131.14
    -1 -6 6 117.7
    0 6 -6 1.34
    0 6 -6 1.1
    0 6 -6 0.76
    0 -6 6 1.25
    0 -6 6 2.99
    -1 6 -6 146.88
    -1 6 -6 152.57
    -1 6 -6 167.22
    1 -6 6 148.67
    1 -6 6 143.78
    1 -6 6 152.83
    -2 6 -6 9.26
    -2 6 -6 8.17
    -2 6 -6 8.95
    2 -6 6 9.56
    2 -6 6 7.73
    2 -6 6 7.5
    -3 6 -6 87.62
    -3 6 -6 87.4
    -3 6 -6 82.16
    3 -6 6 89.58
    3 -6 6 91.06
    -4 6 -6 0
    -4 6 -6 -0.24
    -4 6 -6 0.29
    4 -6 6 -0.1
    4 -6 6 0.66
    -5 6 -6 51.8
    -5 6 -6 58.08
    -5 6 -6 57.19
    5 -6 6 53.79
    5 -6 6 55.67
    -6 6 -6 0.88
    -6 6 -6 -0.39
    6 -6 6 0.29
    6 -6 6 0.68
    -7 6 -6 26.42
    -7 6 -6 27.08
    7 -6 6 27.03
    7 -6 6 25.51
    -8 6 -6 8.4
    8 -6 6 4.26
    8 -6 6 3.84
    9 5 -6 22.32
    -9 -5 6 22
    8 5 -6 53.39
    -8 -5 6 65.51
    7 5 -6 14.04
    -7 -5 6 11.75
    6 5 -6 92.51
    6 5 -6 102.01
    -6 -5 6 98.21
    -6 -5 6 102.51
    5 5 -6 48.58
    5 5 -6 51.69
    -5 -5 6 49.54
    -5 -5 6 51.46
    4 5 -6 131.13
    4 5 -6 131.1
    4 5 -6 137.94
    -4 -5 6 135.74
    -4 -5 6 144.07
    -4 -5 6 138.31
    3 5 -6 28.96
    3 5 -6 24.41
    3 5 -6 25.79
    -3 -5 6 26.25
    -3 -5 6 21.14
    2 5 -6 47.87
    2 5 -6 45.37
    2 5 -6 41.47
    -2 -5 6 44.05
    -2 -5 6 43.62
    1 5 -6 77.49
    1 5 -6 74.03
    1 5 -6 77.82
    -1 -5 6 77.41
    -1 -5 6 84.46
    0 5 -6 98.74
    0 5 -6 95.32
    0 5 -6 90.63
    0 -5 6 95.57
    0 -5 6 94.74
    0 -5 6 93.9
    -1 5 -6 77.08
    -1 5 -6 78.5
    -1 5 -6 76.86
    -1 5 -6 76.1
    1 -5 6 78.84
    1 -5 6 75.09
    1 -5 6 76.6
    -2 5 -6 67.75
    -2 5 -6 66.03
    -2 5 -6 68.34
    2 -5 6 69.22
    2 -5 6 70.14
    -3 5 -6 40.63
    -3 5 -6 36.78
    -3 5 -6 40.24
    3 -5 6 38.81
    3 -5 6 40.98
    -4 5 -6 27.18
    -4 5 -6 25.9
    -4 5 -6 23.6
    4 -5 6 23.56
    4 -5 6 28.1
    -5 5 -6 44.79
    -5 5 -6 44.18
    -5 5 -6 42.06
    5 -5 6 44.29
    5 -5 6 40.9
    -6 5 -6 15.14
    -6 5 -6 15.89
    6 -5 6 15.76
    6 -5 6 16.59
    -7 5 -6 35.39
    -7 5 -6 34.51
    7 -5 6 39.26
    7 -5 6 43.28
    -8 5 -6 12.22
    -8 5 -6 10.71
    8 -5 6 8.46
    8 -5 6 13.64
    -9 5 -6 21.92
    -9 5 -6 29.63
    9 -5 6 28.49
    9 -5 6 30.65
    9 4 -6 0.57
    -9 -4 6 -0.05
    8 4 -6 145.48
    -8 -4 6 138.76
    -8 -4 6 134.97
    7 4 -6 10.27
    -7 -4 6 12.71
    -7 -4 6 12.77
    6 4 -6 139.46
    6 4 -6 136.3
    -6 -4 6 127.58
    -6 -4 6 132.6
    5 4 -6 34.96
    5 4 -6 30.56
    -5 -4 6 37.04
    -5 -4 6 35.65
    4 4 -6 162.9
    4 4 -6 168.08
    4 4 -6 164.71
    -4 -4 6 164.22
    -4 -4 6 171.49
    -4 -4 6 164.15
    3 4 -6 5.28
    3 4 -6 5.4
    3 4 -6 5.59
    -3 -4 6 5.28
    -3 -4 6 5.22
    -3 -4 6 2.68
    2 4 -6 372.3
    2 4 -6 360.26
    2 4 -6 367.56
    -2 -4 6 369.37
    -2 -4 6 369.14
    1 4 -6 5.38
    1 4 -6 5.57
    1 4 -6 4.84
    -1 -4 6 5.07
    -1 -4 6 4.76
    0 4 -6 284.87
    0 4 -6 282.92
    0 4 -6 276.38
    0 4 -6 279.41
    0 -4 6 272.6
    0 -4 6 269.15
    0 -4 6 287.52
    -1 4 -6 1.81
    -1 4 -6 1.6
    -1 4 -6 1.79
    -1 4 -6 1.4
    1 -4 6 1.12
    1 -4 6 2.27
    1 -4 6 1.51
    -2 4 -6 113.01
    -2 4 -6 118.7
    -2 4 -6 115.96
    2 -4 6 108.93
    2 -4 6 116.77
    -3 4 -6 5.65
    -3 4 -6 5.95
    -3 4 -6 5.6
    3 -4 6 4.92
    3 -4 6 4.07
    -4 4 -6 173.29
    -4 4 -6 167.14
    -4 4 -6 172.73
    4 -4 6 173.28
    4 -4 6 175.14
    -5 4 -6 7.4
    -5 4 -6 5.95
    -5 4 -6 7.77
    5 -4 6 7.19
    5 -4 6 7.51
    -6 4 -6 70.57
    6 -4 6 73.99
    6 -4 6 72.22
    -7 4 -6 0.66
    -7 4 -6 1.71
    7 -4 6 1.03
    7 -4 6 3.09
    -8 4 -6 43.01
    -8 4 -6 44.42
    8 -4 6 43.63
    8 -4 6 41.44
    -9 4 -6 -0.08
    -9 4 -6 -0.72
    9 -4 6 -0.2
    9 -4 6 -0.63
    9 3 -6 61.43
    -9 -3 6 60.24
    -9 -3 6 60.21
    8 3 -6 27.96
    -8 -3 6 28.3
    -8 -3 6 29.31
    7 3 -6 70.9
    -7 -3 6 72.22
    -7 -3 6 74.06
    6 3 -6 32.51
    6 3 -6 29.13
    -6 -3 6 29.49
    -6 -3 6 35.89
    5 3 -6 89.46
    5 3 -6 86.93
    5 3 -6 90.53
    -5 -3 6 84.23
    -5 -3 6 86.92
    4 3 -6 41.9
    4 3 -6 41.78
    4 3 -6 40.74
    4 3 -6 42.37
    -4 -3 6 41.78
    -4 -3 6 41.63
    -4 -3 6 39.73
    3 3 -6 111.61
    3 3 -6 104.99
    3 3 -6 112.38
    3 3 -6 113.04
    -3 -3 6 110.22
    -3 -3 6 112.26
    -3 -3 6 112.86
    2 3 -6 500.2
    2 3 -6 493.57
    2 3 -6 511.66
    -2 -3 6 490.17
    -2 -3 6 491.01
    1 3 -6 234.22
    1 3 -6 227.22
    1 3 -6 226.95
    -1 -3 6 233.31
    -1 -3 6 235.78
    0 3 -6 193.68
    0 3 -6 183.54
    0 3 -6 187.79
    0 3 -6 193.71
    0 -3 6 182.16
    0 -3 6 197.06
    0 -3 6 199.61
    -1 3 -6 219.67
    -1 3 -6 226.82
    -1 3 -6 229.29
    -1 3 -6 225.39
    1 -3 6 235.27
    1 -3 6 225.7
    -2 3 -6 234.72
    -2 3 -6 218.39
    -2 3 -6 219.75
    2 -3 6 232.91
    2 -3 6 232.61
    -3 3 -6 13.15
    -3 3 -6 12.64
    -3 3 -6 12.69
    3 -3 6 13.02
    3 -3 6 13.09
    -4 3 -6 191.55
    -4 3 -6 194.67
    -4 3 -6 179.96
    4 -3 6 195.11
    4 -3 6 199.64
    -5 3 -6 28.72
    -5 3 -6 26.33
    -5 3 -6 28.36
    5 -3 6 28.54
    5 -3 6 26.28
    -6 3 -6 113.96
    -6 3 -6 114.06
    6 -3 6 125.11
    6 -3 6 115.85
    -7 3 -6 25.44
    -7 3 -6 24.64
    7 -3 6 21.46
    7 -3 6 24.43
    -8 3 -6 19.42
    -8 3 -6 20.17
    8 -3 6 16.33
    8 -3 6 18.21
    -9 3 -6 2.4
    -9 3 -6 2.05
    9 -3 6 2.18
    9 -3 6 1.62
    -10 3 -6 40.16
    -10 3 -6 41.06
    10 -3 6 40.63
    10 -3 6 40.8
    9 2 -6 79.63
    -9 -2 6 84.93
    -9 -2 6 84.16
    8 2 -6 8.48
    -8 -2 6 12.32
    -8 -2 6 10.84
    7 2 -6 114.74
    7 2 -6 104.15
    7 2 -6 116.62
    -7 -2 6 113.99
    -7 -2 6 112.45
    6 2 -6 16.55
    6 2 -6 21
    6 2 -6 17.85
    -6 -2 6 15.91
    -6 -2 6 19.6
    5 2 -6 90.66
    5 2 -6 95.1
    5 2 -6 93.08
    -5 -2 6 96.23
    -5 -2 6 93.74
    4 2 -6 2.92
    4 2 -6 1.97
    4 2 -6 3.41
    -4 -2 6 2.01
    -4 -2 6 3.51
    -4 -2 6 0.49
    3 2 -6 340.95
    3 2 -6 333.34
    3 2 -6 340.84
    3 2 -6 337.53
    -3 -2 6 336.29
    -3 -2 6 343.37
    -3 -2 6 346.34
    2 2 -6 9.67
    2 2 -6 10.79
    2 2 -6 10.32
    2 2 -6 10.15
    -2 -2 6 11.04
    -2 -2 6 9.74
    1 2 -6 730.59
    1 2 -6 735.51
    1 2 -6 727.3
    -1 -2 6 749.24
    -1 -2 6 747.52
    0 2 -6 0.04
    0 2 -6 1.5
    0 2 -6 0.52
    0 -2 6 0.14
    0 -2 6 0.4
    0 -2 6 -0.35
    -1 2 -6 240.65
    -1 2 -6 229.66
    -1 2 -6 226.59
    -1 2 -6 238.74
    1 -2 6 238.33
    1 -2 6 246.56
    -2 2 -6 158.3
    -2 2 -6 144.98
    -2 2 -6 157.11
    2 -2 6 153.15
    2 -2 6 153.3
    -3 2 -6 257.25
    -3 2 -6 259.53
    -3 2 -6 255.19
    -3 2 -6 269.9
    3 -2 6 263.18
    3 -2 6 266.24
    -4 2 -6 4.94
    -4 2 -6 5.51
    -4 2 -6 6.79
    -4 2 -6 4.13
    4 -2 6 6.76
    4 -2 6 6.3
    4 -2 6 7.09
    -5 2 -6 218.33
    -5 2 -6 218.7
    -5 2 -6 222.79
    -5 2 -6 219.14
    5 -2 6 227.4
    5 -2 6 223.13
    -6 2 -6 70.34
    -6 2 -6 78.18
    -6 2 -6 72.33
    6 -2 6 76.54
    6 -2 6 69.55
    -7 2 -6 74.82
    -7 2 -6 70.96
    -7 2 -6 73.42
    7 -2 6 79.82
    7 -2 6 65.1
    -8 2 -6 9.19
    -8 2 -6 7.99
    -8 2 -6 5.33
    8 -2 6 7.45
    8 -2 6 7.09
    -9 2 -6 8.03
    -9 2 -6 7.78
    -9 2 -6 8.91
    9 -2 6 9.71
    9 -2 6 8.32
    -10 2 -6 5.53
    -10 2 -6 8.45
    10 -2 6 13.01
    10 -2 6 8.15
    9 1 -6 9.71
    -9 -1 6 9.49
    -9 -1 6 11.23
    8 1 -6 102.57
    8 1 -6 99.3
    -8 -1 6 98.36
    -8 -1 6 105.47
    7 1 -6 59.53
    7 1 -6 57.32
    7 1 -6 58.33
    -7 -1 6 56.84
    -7 -1 6 61.55
    6 1 -6 26.46
    6 1 -6 23.92
    6 1 -6 28.91
    -6 -1 6 25.35
    -6 -1 6 27.29
    5 1 -6 227.57
    5 1 -6 231.07
    5 1 -6 223.5
    -5 -1 6 224.1
    -5 -1 6 221.66
    4 1 -6 80.44
    4 1 -6 82.81
    4 1 -6 80.59
    -4 -1 6 76.61
    -4 -1 6 72.45
    3 1 -6 256.67
    3 1 -6 255.62
    3 1 -6 250.53
    3 1 -6 262.91
    -3 -1 6 258.56
    -3 -1 6 255.12
    -3 -1 6 254.9
    2 1 -6 156.33
    2 1 -6 151.01
    2 1 -6 150.35
    2 1 -6 144.9
    -2 -1 6 147.66
    -2 -1 6 143.69
    -2 -1 6 150.67
    1 1 -6 133.97
    1 1 -6 130.89
    1 1 -6 133.46
    1 1 -6 136.21
    -1 -1 6 136.6
    -1 -1 6 131.26
    0 1 -6 38.68
    0 1 -6 37.33
    0 1 -6 36.33
    0 1 -6 39.11
    0 1 -6 38.54
    0 -1 6 38.06
    0 -1 6 38.16
    -1 1 -6 318.11
    -1 1 -6 308.57
    -1 1 -6 293.12
    -1 1 -6 324.25
    -1 1 -6 312.46
    1 -1 6 308.22
    1 -1 6 320.95
    -2 1 -6 16.87
    -2 1 -6 18.04
    -2 1 -6 16.87
    -2 1 -6 16.88
    -2 1 -6 18.18
    2 -1 6 17.27
    2 -1 6 14.59
    2 -1 6 17.51
    -3 1 -6 328.24
    -3 1 -6 328.62
    -3 1 -6 318.67
    -3 1 -6 330.73
    3 -1 6 329.9
    3 -1 6 329.65
    -4 1 -6 119.09
    -4 1 -6 113.22
    -4 1 -6 114.47
    -4 1 -6 122.1
    4 -1 6 118.98
    4 -1 6 123.07
    4 -1 6 122.95
    -5 1 -6 206.89
    -5 1 -6 191.48
    -5 1 -6 197.06
    5 -1 6 197.06
    5 -1 6 176.66
    5 -1 6 199.23
    -6 1 -6 2.74
    -6 1 -6 1.61
    -6 1 -6 -0.02
    6 -1 6 1.77
    6 -1 6 0.46
    -7 1 -6 128.05
    -7 1 -6 127.41
    -7 1 -6 133.04
    7 -1 6 122.38
    7 -1 6 126.81
    -8 1 -6 0.35
    -8 1 -6 0.07
    -8 1 -6 0.32
    8 -1 6 0.63
    8 -1 6 -0.33
    -9 1 -6 50.5
    -9 1 -6 49.91
    -9 1 -6 48.13
    9 -1 6 52.96
    9 -1 6 50.42
    -10 1 -6 0.97
    -10 1 -6 1.7
    10 -1 6 2.74
    10 -1 6 1.05
    -10 0 6 54.04
    9 0 -6 -0.24
    9 0 -6 0.09
    -9 0 6 1.07
    -9 0 6 0.1
    8 0 -6 95.56
    8 0 -6 94.38
    -8 0 6 89.21
    -8 0 6 92.05
    7 0 -6 1.18
    7 0 -6 3.65
    7 0 -6 2.11
    -7 0 6 3.15
    -7 0 6 1.78
    6 0 -6 327.43
    6 0 -6 323.01
    6 0 -6 327.07
    -6 0 6 326.87
    -6 0 6 322.87
    5 0 -6 14.9
    5 0 -6 17.75
    5 0 -6 19.32
    -5 0 6 15.36
    -5 0 6 18.64
    4 0 -6 248.28
    4 0 -6 239.76
    4 0 -6 249.42
    -4 0 6 251.92
    -4 0 6 256.3
    3 0 -6 38.99
    3 0 -6 38.38
    3 0 -6 38.96
    -3 0 6 39.7
    -3 0 6 40.41
    2 0 -6 404.18
    2 0 -6 418.78
    2 0 -6 416.49
    2 0 -6 408.65
    -2 0 6 413.99
    -2 0 6 408.07
    1 0 -6 11.13
    1 0 -6 10.16
    1 0 -6 10.79
    1 0 -6 10.62
    -1 0 6 11.36
    -1 0 6 9.74
    0 0 -6 348.65
    0 0 -6 349.38
    0 0 -6 348.03
    0 0 -6 345.09
    0 0 -6 338.41
    0 0 -6 338.26
    0 0 6 347.43
    0 0 6 352.23
    -1 0 -6 130.64
    -1 0 -6 141.93
    -1 0 -6 133.76
    -1 0 -6 133.16
    -1 0 -6 135.26
    -1 0 -6 136.24
    -2 0 -6 192.57
    -2 0 -6 191.09
    -2 0 -6 185.7
    -2 0 -6 183.08
    -2 0 -6 191.74
    -2 0 -6 192.92
    2 0 6 191.19
    2 0 6 193.93
    -3 0 -6 11.98
    -3 0 -6 13.17
    -3 0 -6 12.27
    -3 0 -6 12.3
    3 0 6 12.67
    -4 0 -6 220.52
    -4 0 -6 211.75
    -4 0 -6 215.43
    -4 0 -6 221.02
    4 0 6 218.65
    4 0 6 223.95
    -5 0 -6 16.93
    -5 0 -6 15.5
    -5 0 -6 19.65
    5 0 6 15.81
    5 0 6 21.61
    -6 0 -6 147.59
    -6 0 -6 140.9
    -6 0 -6 150.07
    6 0 6 144.98
    6 0 6 149.56
    -7 0 -6 35.82
    -7 0 -6 36.87
    -7 0 -6 38.45
    -8 0 -6 76.75
    -8 0 -6 81.92
    -8 0 -6 82.69
    8 0 6 74.68
    -9 0 -6 31.59
    -9 0 -6 38.26
    -9 0 -6 35.24
    9 0 6 29.74
    9 0 6 33.76
    -10 0 -6 33.89
    -10 0 -6 37.8
    10 0 6 36.32
    10 0 6 40.22
    9 -1 -6 19.25
    9 -1 -6 15.42
    -9 1 6 20.89
    -9 1 6 16.99
    8 -1 -6 90.51
    8 -1 -6 85.65
    -8 1 6 78.08
    -8 1 6 83.39
    7 -1 -6 34.46
    7 -1 -6 35.8
    7 -1 -6 32.21
    -7 1 6 30.88
    -7 1 6 36.24
    6 -1 -6 109.03
    6 -1 -6 109.36
    6 -1 -6 101.81
    -6 1 6 109.79
    -6 1 6 106.81
    5 -1 -6 115.89
    5 -1 -6 114.18
    5 -1 -6 119.71
    -5 1 6 119.78
    -5 1 6 120.22
    4 -1 -6 201.43
    4 -1 -6 202.91
    4 -1 -6 192.35
    -4 1 6 202.52
    -4 1 6 199.88
    3 -1 -6 125.54
    3 -1 -6 123.13
    3 -1 -6 125.05
    -3 1 6 124.36
    -3 1 6 121.58
    2 -1 -6 296.07
    2 -1 -6 299.27
    2 -1 -6 297.96
    -2 1 6 311.53
    -2 1 6 314.2
    1 -1 -6 14.67
    1 -1 -6 15.09
    1 -1 -6 14.4
    1 -1 -6 15.95
    1 -1 -6 14.06
    -1 1 6 14.89
    -1 1 6 14.84
    0 -1 -6 297.71
    0 -1 -6 301.02
    0 -1 -6 296.55
    0 -1 -6 297.81
    0 -1 -6 305.9
    0 -1 -6 302.11
    -1 -1 -6 132.17
    -1 -1 -6 133.77
    -1 -1 -6 128.78
    -1 -1 -6 140.41
    -1 -1 -6 133.75
    -1 -1 -6 132.97
    -2 -1 -6 279.82
    -2 -1 -6 279.04
    -2 -1 -6 289.01
    -2 -1 -6 271.83
    -2 -1 -6 302.9
    -2 -1 -6 285.92
    2 1 6 300.73
    -3 -1 -6 5.48
    -3 -1 -6 5.44
    -3 -1 -6 5.21
    -3 -1 -6 4.99
    -3 -1 -6 5.32
    3 1 6 5.93
    3 1 6 4.63
    -4 -1 -6 178.3
    -4 -1 -6 175.28
    -4 -1 -6 172.83
    4 1 6 173.99
    4 1 6 177.84
    -5 -1 -6 0.83
    -5 -1 -6 1.62
    -5 -1 -6 0.91
    5 1 6 0.66
    5 1 6 1.13
    -6 -1 -6 151.46
    -6 -1 -6 163.27
    -6 -1 -6 147.88
    6 1 6 160.3
    6 1 6 154.13
    -7 -1 -6 7.73
    -7 -1 -6 6.81
    -7 -1 -6 7.66
    7 1 6 9.51
    7 1 6 5.97
    -8 -1 -6 126.19
    -8 -1 -6 129.32
    -8 -1 -6 118.15
    8 1 6 121.99
    8 1 6 121.33
    -9 -1 -6 -0.76
    -9 -1 -6 0.2
    -9 -1 -6 0.61
    9 1 6 -0.15
    -10 -1 -6 87.9
    -10 -1 -6 93.15
    10 1 6 83.89
    9 -2 -6 51.46
    9 -2 -6 47.32
    -9 2 6 44.16
    8 -2 -6 36.62
    8 -2 -6 35.44
    -8 2 6 32.58
    7 -2 -6 84.86
    7 -2 -6 76.45
    7 -2 -6 81.8
    -7 2 6 80.04
    -7 2 6 85.41
    -7 2 6 81.09
    6 -2 -6 9.32
    6 -2 -6 12.33
    6 -2 -6 12.08
    -6 2 6 11.59
    -6 2 6 8.21
    -6 2 6 10.17
    5 -2 -6 157.37
    5 -2 -6 153.31
    5 -2 -6 146.3
    -5 2 6 154.23
    -5 2 6 146.48
    4 -2 -6 17.49
    4 -2 -6 16.38
    4 -2 -6 17.54
    -4 2 6 17
    -4 2 6 17.82
    3 -2 -6 281.55
    3 -2 -6 290.66
    3 -2 -6 278.44
    -3 2 6 274.68
    -3 2 6 289.48
    2 -2 -6 120.37
    2 -2 -6 116.41
    2 -2 -6 119.2
    2 -2 -6 117.8
    -2 2 6 115.37
    -2 2 6 115.01
    1 -2 -6 201.21
    1 -2 -6 208.86
    1 -2 -6 204.75
    1 -2 -6 207.65
    -1 2 6 214.97
    -1 2 6 201.89
    0 -2 -6 24.34
    0 -2 -6 25.27
    0 -2 -6 23.23
    0 -2 -6 23.63
    0 -2 -6 24.16
    0 -2 -6 23.2
    0 2 6 24.46
    -1 -2 -6 298.87
    -1 -2 -6 296.86
    -1 -2 -6 297.21
    -1 -2 -6 304.81
    -1 -2 -6 291.87
    -1 -2 -6 298.85
    -2 -2 -6 22.72
    -2 -2 -6 23.53
    -2 -2 -6 22.48
    -2 -2 -6 22.88
    -2 -2 -6 25.04
    -2 -2 -6 22.53
    2 2 6 22.86
    2 2 6 23.51
    -3 -2 -6 228.09
    -3 -2 -6 213.09
    -3 -2 -6 207.38
    -3 -2 -6 214.28
    3 2 6 219.91
    3 2 6 222.09
    3 2 6 217.14
    -4 -2 -6 184.09
    -4 -2 -6 195.28
    -4 -2 -6 186.46
    -4 -2 -6 193.34
    4 2 6 189.66
    4 2 6 184.27
    4 2 6 185.33
    -5 -2 -6 137.99
    -5 -2 -6 140.09
    -5 -2 -6 139.95
    5 2 6 125.84
    5 2 6 154.81
    -6 -2 -6 78.11
    -6 -2 -6 74.25
    -6 -2 -6 80.47
    6 2 6 81.47
    6 2 6 78.94
    -7 -2 -6 107.35
    -7 -2 -6 99.14
    -7 -2 -6 103.61
    7 2 6 109.58
    7 2 6 100.55
    -8 -2 -6 43.06
    -8 -2 -6 42.79
    8 2 6 36.51
    8 2 6 40.91
    -9 -2 -6 34.63
    -9 -2 -6 34.18
    9 2 6 32.21
    9 2 6 32.05
    -10 -2 -6 40.34
    -10 -2 -6 44.33
    10 2 6 42.12
    9 -3 -6 53.31
    9 -3 -6 50.09
    -9 3 6 54.12
    8 -3 -6 9.47
    8 -3 -6 12
    -8 3 6 12.3
    7 -3 -6 61.59
    7 -3 -6 63.71
    7 -3 -6 66.01
    -7 3 6 70.93
    -7 3 6 75.84
    6 -3 -6 18.43
    6 -3 -6 19.44
    6 -3 -6 16.6
    -6 3 6 18.27
    -6 3 6 19.63
    -6 3 6 19.31
    5 -3 -6 68.3
    5 -3 -6 72.49
    5 -3 -6 74.63
    -5 3 6 73.34
    -5 3 6 68.13
    -5 3 6 67.62
    4 -3 -6 8.39
    4 -3 -6 9.73
    4 -3 -6 6.73
    -4 3 6 10.38
    -4 3 6 10.28
    -4 3 6 9.19
    3 -3 -6 253.85
    3 -3 -6 250.79
    3 -3 -6 248.66
    3 -3 -6 251.69
    -3 3 6 247.63
    -3 3 6 256.95
    -3 3 6 249.88
    2 -3 -6 116.12
    2 -3 -6 111.43
    2 -3 -6 105.61
    2 -3 -6 117.67
    -2 3 6 108.56
    -2 3 6 112.29
    -2 3 6 108.82
    1 -3 -6 743.35
    1 -3 -6 715.24
    1 -3 -6 739.83
    1 -3 -6 747.34
    -1 3 6 740.43
    -1 3 6 767.75
    -1 3 6 766.36
    0 -3 -6 0.1
    0 -3 -6 0.27
    0 -3 -6 -0.04
    0 -3 -6 -0.14
    0 -3 -6 0.06
    0 3 6 0.04
    0 3 6 0.27
    -1 -3 -6 303.42
    -1 -3 -6 296.61
    -1 -3 -6 291.54
    -1 -3 -6 293.61
    -1 -3 -6 310.05
    -1 -3 -6 302.34
    1 3 6 303
    1 3 6 300.19
    -2 -3 -6 44.85
    -2 -3 -6 43.92
    -2 -3 -6 45.87
    -2 -3 -6 45.02
    -2 -3 -6 44.49
    2 3 6 47.22
    2 3 6 41.68
    -3 -3 -6 439.54
    -3 -3 -6 456.37
    -3 -3 -6 443.33
    -3 -3 -6 469.93
    3 3 6 491.57
    3 3 6 443.72
    -4 -3 -6 17.12
    -4 -3 -6 14.31
    -4 -3 -6 13.87
    -4 -3 -6 14.91
    4 3 6 15.35
    4 3 6 15.93
    4 3 6 15.1
    -5 -3 -6 260.82
    -5 -3 -6 263.17
    -5 -3 -6 267.79
    -5 -3 -6 253.13
    5 3 6 260.81
    5 3 6 260.14
    -6 -3 -6 10.72
    -6 -3 -6 13.31
    -6 -3 -6 11.26
    6 3 6 11.39
    6 3 6 9
    -7 -3 -6 115.12
    -7 -3 -6 121.86
    7 3 6 113.38
    7 3 6 111.95
    -8 -3 -6 2.59
    -8 -3 -6 4.83
    8 3 6 4.31
    8 3 6 2.23
    -9 -3 -6 59.61
    -9 -3 -6 52.67
    9 3 6 57.73
    9 3 6 57.6
    -10 -3 -6 0.55
    -10 -3 -6 0.05
    10 3 6 0.37
    9 -4 -6 1.9
    9 -4 -6 0.04
    -9 4 6 -0.07
    8 -4 -6 70.17
    8 -4 -6 78.44
    -8 4 6 72.91
    7 -4 -6 21.22
    7 -4 -6 20.52
    -7 4 6 19.21
    -7 4 6 23.15
    6 -4 -6 69.4
    6 -4 -6 68.16
    6 -4 -6 62.95
    -6 4 6 65.63
    -6 4 6 68.15
    5 -4 -6 58.73
    5 -4 -6 62.66
    5 -4 -6 64.32
    -5 4 6 63.11
    -5 4 6 58.82
    4 -4 -6 72.56
    4 -4 -6 68.51
    4 -4 -6 66.18
    4 -4 -6 69.06
    -4 4 6 67.06
    -4 4 6 71.4
    3 -4 -6 23.54
    3 -4 -6 26.87
    3 -4 -6 25.94
    3 -4 -6 27.21
    -3 4 6 27.2
    -3 4 6 25.61
    -3 4 6 26.24
    2 -4 -6 595.97
    2 -4 -6 593.03
    2 -4 -6 618.21
    2 -4 -6 598.01
    -2 4 6 607.92
    -2 4 6 602.58
    -2 4 6 599.51
    1 -4 -6 129.15
    1 -4 -6 126.99
    1 -4 -6 130.93
    1 -4 -6 129.54
    -1 4 6 127.94
    -1 4 6 130.28
    0 -4 -6 220.06
    0 -4 -6 218.73
    0 -4 -6 219.4
    0 -4 -6 223.24
    0 4 6 226.33
    0 4 6 224.34
    -1 -4 -6 243.08
    -1 -4 -6 229.52
    -1 -4 -6 219.18
    -1 -4 -6 230.29
    1 4 6 239.75
    1 4 6 235.82
    -2 -4 -6 334.61
    -2 -4 -6 341.28
    -2 -4 -6 347.87
    -2 -4 -6 335.34
    -2 -4 -6 336.81
    2 4 6 340.71
    2 4 6 351.37
    2 4 6 336.31
    -3 -4 -6 79.95
    -3 -4 -6 78.95
    -3 -4 -6 81.06
    3 4 6 79.44
    3 4 6 76.19
    -4 -4 -6 169.9
    -4 -4 -6 169.02
    -4 -4 -6 179.79
    -4 -4 -6 175.43
    4 4 6 164.58
    4 4 6 174.45
    4 4 6 176.05
    -5 -4 -6 106.77
    -5 -4 -6 101.75
    -5 -4 -6 109.98
    5 4 6 109.67
    5 4 6 106.37
    -6 -4 -6 127.95
    -6 -4 -6 128.79
    -6 -4 -6 130.57
    6 4 6 126.33
    6 4 6 119.8
    -7 -4 -6 106.32
    -7 -4 -6 103.18
    7 4 6 107.49
    7 4 6 101.6
    -8 -4 -6 16.86
    -8 -4 -6 14.02
    8 4 6 16.34
    8 4 6 18.99
    -9 -4 -6 17.97
    -9 -4 -6 18.58
    9 4 6 18.04
    9 4 6 17.62
    -10 -4 -6 26.89
    -10 -4 -6 28.74
    10 4 6 30.08
    10 4 6 31.77
    9 -5 -6 21.58
    -9 5 6 20.07
    8 -5 -6 52.7
    8 -5 -6 51.05
    -8 5 6 44.96
    7 -5 -6 2.25
    7 -5 -6 3.26
    -7 5 6 3.77
    -7 5 6 1.89
    6 -5 -6 116.27
    6 -5 -6 115.23
    -6 5 6 123.5
    -6 5 6 125.24
    5 -5 -6 -0.14
    5 -5 -6 0.12
    -5 5 6 0.52
    -5 5 6 0.15
    4 -5 -6 142.51
    4 -5 -6 143.19
    4 -5 -6 137.56
    -4 5 6 142.09
    -4 5 6 144.46
    3 -5 -6 10.43
    3 -5 -6 9.13
    3 -5 -6 11.16
    -3 5 6 11.04
    -3 5 6 13.67
    2 -5 -6 268.37
    2 -5 -6 273.09
    2 -5 -6 279.74
    -2 5 6 274.3
    -2 5 6 268.49
    1 -5 -6 24.27
    1 -5 -6 27.16
    1 -5 -6 26.52
    -1 5 6 29.32
    -1 5 6 29.65
    0 -5 -6 280.91
    0 -5 -6 278.05
    0 -5 -6 290.21
    0 -5 -6 295.06
    0 5 6 306.88
    0 5 6 296.6
    -1 -5 -6 2.17
    -1 -5 -6 2.18
    -1 -5 -6 1.57
    -1 -5 -6 2.85
    1 5 6 1.58
    1 5 6 1.95
    1 5 6 1.51
    -2 -5 -6 155.95
    -2 -5 -6 156.41
    -2 -5 -6 157.78
    -2 -5 -6 158.3
    2 5 6 152.9
    2 5 6 158.73
    2 5 6 155.58
    -3 -5 -6 2.63
    -3 -5 -6 1.94
    -3 -5 -6 3.7
    3 5 6 2.79
    3 5 6 1.64
    -4 -5 -6 284.93
    -4 -5 -6 307.44
    -4 -5 -6 302.28
    4 5 6 289.42
    4 5 6 295.77
    -5 -5 -6 1.01
    -5 -5 -6 0.69
    -5 -5 -6 0.8
    5 5 6 0.69
    5 5 6 1.25
    -6 -5 -6 121.06
    -6 -5 -6 120.36
    -6 -5 -6 121.41
    6 5 6 121.03
    6 5 6 123.49
    -7 -5 -6 18.87
    -7 -5 -6 19.76
    7 5 6 19.93
    7 5 6 20.98
    -8 -5 -6 76.14
    -8 -5 -6 75.62
    8 5 6 74.23
    8 5 6 77.71
    -9 -5 -6 1.62
    -9 -5 -6 1.96
    9 5 6 1.54
    9 5 6 3.67
    -10 -5 -6 69.16
    -10 -5 -6 62.13
    10 5 6 60.81
    10 5 6 67.64
    8 -6 -6 3.05
    -8 6 6 5.46
    7 -6 -6 31.76
    7 -6 -6 32.74
    -7 6 6 34.23
    -7 6 6 34.63
    6 -6 -6 16.27
    6 -6 -6 10.91
    -6 6 6 13.97
    -6 6 6 12.1
    5 -6 -6 100.5
    5 -6 -6 107.4
    -5 6 6 108.66
    -5 6 6 107.19
    4 -6 -6 55.22
    4 -6 -6 59.44
    4 -6 -6 63.78
    -4 6 6 62.44
    -4 6 6 56.34
    3 -6 -6 32.87
    3 -6 -6 30.9
    3 -6 -6 29.82
    -3 6 6 24.75
    -3 6 6 29.07
    2 -6 -6 24.33
    2 -6 -6 22.58
    2 -6 -6 23.69
    -2 6 6 21.73
    -2 6 6 21.07
    1 -6 -6 63.61
    1 -6 -6 65.68
    1 -6 -6 64.13
    -1 6 6 62.89
    -1 6 6 66.73
    0 -6 -6 71.45
    0 -6 -6 73.27
    0 -6 -6 75.28
    0 -6 -6 76.39
    0 6 6 75.14
    0 6 6 77.91
    -1 -6 -6 109.46
    -1 -6 -6 101.39
    -1 -6 -6 108.7
    -1 -6 -6 106.3
    1 6 6 114.21
    1 6 6 110.59
    1 6 6 105.86
    -2 -6 -6 59.93
    -2 -6 -6 58.88
    -2 -6 -6 58.27
    -2 -6 -6 63.03
    2 6 6 62.09
    2 6 6 59.7
    -3 -6 -6 59.5
    -3 -6 -6 54.6
    -3 -6 -6 56.43
    3 6 6 57.81
    3 6 6 55.69
    -4 -6 -6 105.69
    -4 -6 -6 100.94
    -4 -6 -6 105.49
    4 6 6 108.18
    4 6 6 107.78
    -5 -6 -6 29.09
    -5 -6 -6 24.84
    -5 -6 -6 31.38
    5 6 6 27.67
    5 6 6 26.84
    -6 -6 -6 79.29
    -6 -6 -6 77.14
    -6 -6 -6 82.5
    6 6 6 86.75
    6 6 6 81.07
    -7 -6 -6 44.22
    -7 -6 -6 46.58
    -7 -6 -6 48.98
    7 6 6 51.02
    7 6 6 41.37
    -8 -6 -6 91.27
    -8 -6 -6 90.93
    8 6 6 94.66
    8 6 6 85.43
    -9 -6 -6 14.19
    -9 -6 -6 13.65
    9 6 6 16.09
    9 6 6 14.65
    8 -7 -6 0.3
    -8 7 6 0.32
    7 -7 -6 21.05
    -7 7 6 20.74
    -7 7 6 22.94
    6 -7 -6 0.76
    6 -7 -6 -0.27
    -6 7 6 0.44
    -6 7 6 -0.5
    5 -7 -6 47.59
    5 -7 -6 51.9
    -5 7 6 49.23
    -5 7 6 47.23
    4 -7 -6 3.85
    4 -7 -6 2.18
    -4 7 6 2.51
    -4 7 6 2.01
    3 -7 -6 121.69
    3 -7 -6 117.6
    3 -7 -6 120.49
    -3 7 6 120.53
    -3 7 6 116.28
    2 -7 -6 10.36
    2 -7 -6 11.85
    2 -7 -6 10.68
    -2 7 6 11.66
    -2 7 6 12.31
    1 -7 -6 134.46
    1 -7 -6 135.9
    1 -7 -6 131.07
    -1 7 6 132.88
    -1 7 6 134.26
    0 -7 -6 2.38
    0 -7 -6 0.96
    0 -7 -6 1.05
    0 7 6 2.86
    0 7 6 3.12
    0 7 6 1.22
    -1 -7 -6 158.24
    -1 -7 -6 159.5
    -1 -7 -6 161.28
    1 7 6 162.01
    1 7 6 158.55
    -2 -7 -6 0.23
    -2 -7 -6 0.42
    -2 -7 -6 0.51
    2 7 6 0.79
    2 7 6 0.93
    -3 -7 -6 131.08
    -3 -7 -6 133.53
    3 7 6 131.96
    -4 -7 -6 20.4
    -4 -7 -6 18.36
    -4 -7 -6 20.35
    4 7 6 20.78
    4 7 6 19.52
    -5 -7 -6 86.17
    -5 -7 -6 87.46
    -5 -7 -6 86.56
    5 7 6 89.17
    -6 -7 -6 3.09
    -6 -7 -6 2.17
    -6 -7 -6 4.42
    6 7 6 4.87
    6 7 6 3.64
    -7 -7 -6 90.97
    -7 -7 -6 103.32
    -7 -7 -6 94.51
    7 7 6 98.37
    7 7 6 98.74
    -8 -7 -6 6.71
    -8 -7 -6 8.76
    8 7 6 10.76
    8 7 6 9.18
    -9 -7 -6 62.75
    -9 -7 -6 62.35
    9 7 6 62.47
    9 7 6 56.82
    7 -8 -6 4.96
    -7 8 6 6.36
    -7 8 6 2.5
    6 -8 -6 16.1
    -6 8 6 10.6
    -6 8 6 14.12
    5 -8 -6 8.49
    5 -8 -6 8.89
    -5 8 6 8.22
    -5 8 6 8.35
    4 -8 -6 53.17
    4 -8 -6 60.62
    -4 8 6 63.81
    -4 8 6 55.75
    3 -8 -6 102.28
    3 -8 -6 93.58
    3 -8 -6 101.37
    -3 8 6 97.62
    -3 8 6 101.74
    2 -8 -6 31.48
    2 -8 -6 35.33
    2 -8 -6 34.11
    -2 8 6 35.97
    -2 8 6 37.96
    1 -8 -6 74.79
    1 -8 -6 82.5
    1 -8 -6 84.19
    -1 8 6 79.99
    -1 8 6 78.45
    0 -8 -6 52.67
    0 -8 -6 51.45
    0 -8 -6 54.25
    0 8 6 55.75
    0 8 6 53.3
    -1 -8 -6 101.02
    -1 -8 -6 102.97
    -1 -8 -6 99.6
    1 8 6 97.49
    1 8 6 97.71
    -2 -8 -6 66.58
    -2 -8 -6 69.67
    2 8 6 67.39
    -3 -8 -6 88.85
    -3 -8 -6 86.64
    -3 -8 -6 86.65
    3 8 6 93.75
    3 8 6 92.32
    -4 -8 -6 24.18
    -4 -8 -6 22.34
    -4 -8 -6 26.86
    4 8 6 27.75
    4 8 6 28.02
    -5 -8 -6 146.23
    -5 -8 -6 145.54
    -5 -8 -6 143.52
    5 8 6 145.49
    -6 -8 -6 15
    -6 -8 -6 12.91
    -6 -8 -6 15.86
    6 8 6 13.24
    6 8 6 12.61
    -7 -8 -6 47.87
    -7 -8 -6 53.12
    -7 -8 -6 50.94
    7 8 6 51.95
    7 8 6 55.02
    -8 -8 -6 20.29
    -8 -8 -6 25.8
    8 8 6 20.97
    8 8 6 20.99
    7 -9 -6 -0.44
    -7 9 6 0.24
    -7 9 6 0.67
    6 -9 -6 8.01
    -6 9 6 10.67
    -6 9 6 5.48
    5 -9 -6 0.59
    -5 9 6 0.6
    -5 9 6 0.68
    4 -9 -6 17.39
    4 -9 -6 25.67
    -4 9 6 26.3
    -4 9 6 29.01
    3 -9 -6 -0.4
    3 -9 -6 -0.11
    3 -9 -6 -0.08
    -3 9 6 -0.1
    -3 9 6 0.06
    2 -9 -6 107.25
    2 -9 -6 102.7
    2 -9 -6 105.64
    -2 9 6 115.55
    1 -9 -6 10.51
    1 -9 -6 12.07
    1 -9 -6 9.42
    -1 9 6 8.12
    -1 9 6 8.84
    0 -9 -6 115.9
    0 -9 -6 109.92
    0 -9 -6 115.29
    0 9 6 110.09
    0 9 6 112.01
    -1 -9 -6 9.38
    -1 -9 -6 9.85
    -1 -9 -6 8.41
    1 9 6 10.32
    1 9 6 13.98
    -2 -9 -6 37.65
    -2 -9 -6 40.13
    2 9 6 33.33
    2 9 6 37.44
    -3 -9 -6 4.91
    -3 -9 -6 5.97
    3 9 6 5.19
    3 9 6 9.21
    -4 -9 -6 158.26
    -4 -9 -6 165.38
    4 9 6 162.72
    4 9 6 155.24
    -5 -9 -6 16.91
    -5 -9 -6 22.94
    -5 -9 -6 19.62
    5 9 6 18.31
    -6 -9 -6 69.16
    -6 -9 -6 67.06
    -6 -9 -6 66.41
    6 9 6 68.95
    6 9 6 65.16
    -7 -9 -6 1.76
    -7 -9 -6 2.72
    -7 -9 -6 3.95
    7 9 6 2.06
    7 9 6 2.8
    -8 -9 -6 36.01
    -8 -9 -6 35.53
    -8 -9 -6 34.95
    8 9 6 35.66
    8 9 6 36.09
    6 -10 -6 9.86
    -6 10 6 2.33
    -6 10 6 5.2
    5 -10 -6 -0.29
    -5 10 6 -0.11
    -5 10 6 0.51
    4 -10 -6 4.49
    -4 10 6 4.44
    -4 10 6 4.71
    3 -10 -6 11.03
    3 -10 -6 17.6
    3 -10 -6 15.77
    -3 10 6 14.07
    2 -10 -6 18.06
    2 -10 -6 20.72
    2 -10 -6 16
    -2 10 6 20.2
    -2 10 6 18.24
    1 -10 -6 11.3
    1 -10 -6 9.81
    1 -10 -6 9.6
    -1 10 6 9.36
    -1 10 6 10.75
    0 -10 -6 52.31
    0 -10 -6 50.29
    0 -10 -6 52.32
    0 10 6 46.65
    0 10 6 45.7
    -1 -10 -6 1.12
    -1 -10 -6 1.72
    1 10 6 0.44
    1 10 6 1
    -2 -10 -6 26.81
    -2 -10 -6 26.56
    2 10 6 26.95
    2 10 6 29.13
    -3 -10 -6 2.99
    -3 -10 -6 4.68
    3 10 6 3.9
    3 10 6 4.5
    -4 -10 -6 61.55
    -4 -10 -6 54.68
    4 10 6 59.27
    4 10 6 53.42
    -5 -10 -6 10.24
    -5 -10 -6 11.92
    5 10 6 8.08
    -6 -10 -6 51.68
    -6 -10 -6 45.84
    6 10 6 49.63
    6 10 6 48.93
    -7 -10 -6 0.92
    -7 -10 -6 0.56
    -7 -10 -6 1.44
    7 10 6 1.02
    7 10 6 1.39
    5 -11 -6 3.25
    -5 11 6 5.31
    4 -11 -6 -0.08
    -4 11 6 0.9
    3 -11 -6 4.06
    3 -11 -6 2.95
    -3 11 6 3.83
    -3 11 6 3.15
    2 -11 -6 1.29
    2 -11 -6 1.61
    2 -11 -6 1.97
    -2 11 6 2
    -2 11 6 3.4
    1 -11 -6 14.05
    1 -11 -6 12.23
    1 -11 -6 14.52
    -1 11 6 10.13
    -1 11 6 12.6
    0 -11 -6 0.05
    0 -11 -6 0.07
    0 -11 -6 0.89
    0 11 6 0.05
    0 11 6 1.23
    -1 -11 -6 11.22
    -1 -11 -6 8
    1 11 6 12.11
    1 11 6 11.69
    -2 -11 -6 12.5
    -2 -11 -6 11.69
    2 11 6 11.92
    2 11 6 11.95
    -3 -11 -6 14.57
    -3 -11 -6 11.13
    3 11 6 10.58
    3 11 6 13.08
    -4 -11 -6 3.21
    -4 -11 -6 1.95
    4 11 6 2.16
    4 11 6 3.1
    -5 -11 -6 32.74
    -5 -11 -6 36.65
    5 11 6 32.24
    -6 -11 -6 10.06
    -6 -11 -6 9.92
    6 11 6 13.37
    6 11 6 7.09
    3 -12 -6 1.74
    3 -12 -6 1.71
    -3 12 6 1.97
    2 -12 -6 0.23
    2 -12 -6 1.26
    -2 12 6 0.41
    -2 12 6 -0.08
    1 -12 -6 7.33
    1 -12 -6 8.6
    1 -12 -6 7.65
    -1 12 6 6.29
    -1 12 6 6.39
    0 -12 -6 6.22
    0 -12 -6 5.13
    0 12 6 5.55
    0 12 6 8.05
    -1 -12 -6 20.53
    -1 -12 -6 20.92
    1 12 6 26.26
    1 12 6 22.65
    -2 -12 -6 1.47
    -2 -12 -6 2.66
    2 12 6 1.52
    2 12 6 1.36
    -3 -12 -6 18.23
    -3 -12 -6 20.28
    3 12 6 20.74
    3 12 6 20.64
    -4 -12 -6 2.93
    -4 -12 -6 4.54
    4 12 6 2.77
    4 12 6 3.81
    -5 -12 -6 14.99
    5 12 6 17.79
    1 -13 -6 1.59
    1 -13 -6 3.18
    -1 13 6 1.85
    0 -13 -6 15.88
    0 -13 -6 14.46
    0 13 6 17.13
    0 13 6 13.33
    -1 -13 -6 0.53
    -1 -13 -6 0.39
    1 13 6 0.61
    1 13 6 -0.06
    -2 -13 -6 16.2
    -2 -13 -6 14.07
    2 13 6 17.84
    2 13 6 15.24
    3 11 -7 28.1
    -3 -11 7 22.05
    -3 -11 7 24.22
    2 11 -7 1.09
    -2 -11 7 0.3
    -2 -11 7 0.58
    1 11 -7 19.27
    -1 -11 7 20.84
    -1 -11 7 17.8
    0 11 -7 8.07
    0 -11 7 9.82
    -1 11 -7 36.06
    1 -11 7 38.02
    -2 11 -7 9.5
    -2 11 -7 6.34
    2 -11 7 7.58
    -3 11 -7 35.28
    -3 11 -7 38.55
    3 -11 7 34.14
    5 10 -7 24.42
    5 10 -7 26.35
    -5 -10 7 29.9
    4 10 -7 -0.25
    4 10 -7 -0.52
    -4 -10 7 -0.09
    -4 -10 7 0.18
    3 10 -7 14.35
    -3 -10 7 17.05
    -3 -10 7 19.11
    2 10 -7 12.12
    -2 -10 7 10.57
    -2 -10 7 13.46
    1 10 -7 24.89
    -1 -10 7 31.59
    -1 -10 7 27.79
    0 10 -7 0.79
    0 -10 7 0.39
    0 -10 7 0.46
    -1 10 -7 79.01
    -1 10 -7 82.73
    1 -10 7 89.69
    1 -10 7 95.14
    -2 10 -7 1.15
    -2 10 -7 -0.22
    2 -10 7 0.87
    2 -10 7 0.68
    -3 10 -7 23.78
    -3 10 -7 23.88
    3 -10 7 25.87
    -4 10 -7 1.92
    -4 10 -7 2.88
    4 -10 7 1.63
    -5 10 -7 60.68
    -5 10 -7 50.06
    5 -10 7 62.58
    6 9 -7 20.17
    6 9 -7 23.31
    -6 -9 7 23.03
    5 9 -7 2.97
    5 9 -7 2.37
    -5 -9 7 4.45
    4 9 -7 2.21
    4 9 -7 2.97
    -4 -9 7 1.04
    -4 -9 7 1.71
    3 9 -7 4.42
    3 9 -7 5.23
    -3 -9 7 4.46
    -3 -9 7 6.71
    2 9 -7 31.67
    -2 -9 7 32.46
    -2 -9 7 35.3
    1 9 -7 6.83
    1 9 -7 7.59
    -1 -9 7 6.57
    -1 -9 7 5.57
    0 9 -7 35.44
    0 9 -7 41.31
    0 -9 7 35.15
    0 -9 7 37.98
    -1 9 -7 53.84
    -1 9 -7 60.44
    1 -9 7 63.91
    1 -9 7 60.26
    -2 9 -7 33.03
    -2 9 -7 31.47
    2 -9 7 37.37
    2 -9 7 33.93
    -3 9 -7 26.14
    -3 9 -7 30.19
    3 -9 7 28.6
    3 -9 7 23.69
    -4 9 -7 7.92
    -4 9 -7 9.11
    4 -9 7 9.43
    -5 9 -7 14.9
    -5 9 -7 16.59
    5 -9 7 20.63
    -6 9 -7 73.21
    6 -9 7 72.15
    7 8 -7 7.41
    -7 -8 7 3.33
    6 8 -7 1.65
    6 8 -7 4.43
    -6 -8 7 0.78
    5 8 -7 1.23
    5 8 -7 2.3
    -5 -8 7 -0.68
    4 8 -7 16.26
    4 8 -7 18.7
    -4 -8 7 13.01
    -4 -8 7 14.69
    3 8 -7 0.42
    3 8 -7 0.51
    -3 -8 7 0.41
    -3 -8 7 0.39
    2 8 -7 39.23
    2 8 -7 38.17
    2 8 -7 40.46
    -2 -8 7 40.57
    -2 -8 7 37.51
    1 8 -7 8.95
    1 8 -7 9.09
    -1 -8 7 11.17
    -1 -8 7 10.25
    0 8 -7 42.57
    0 8 -7 44.43
    0 -8 7 46.74
    0 -8 7 46.31
    -1 8 -7 7.31
    -1 8 -7 6.53
    1 -8 7 8.49
    1 -8 7 4.68
    -2 8 -7 138.11
    -2 8 -7 125.88
    -2 8 -7 143.16
    2 -8 7 143.9
    2 -8 7 136.4
    -3 8 -7 5.72
    -3 8 -7 4.29
    -3 8 -7 6.62
    3 -8 7 6.08
    3 -8 7 6.15
    -4 8 -7 49.38
    -4 8 -7 49.71
    -4 8 -7 54.59
    4 -8 7 55.34
    4 -8 7 52.32
    -5 8 -7 -0.08
    -5 8 -7 -0.14
    5 -8 7 0.64
    -6 8 -7 57.28
    6 -8 7 53.12
    6 -8 7 57.04
    -7 8 -7 0.04
    7 -8 7 0.6
    7 -8 7 1.09
    7 7 -7 1.34
    -7 -7 7 3.09
    6 7 -7 0.35
    6 7 -7 1.4
    -6 -7 7 -0.62
    5 7 -7 11.67
    5 7 -7 10.99
    -5 -7 7 8.17
    4 7 -7 8.65
    4 7 -7 5.47
    -4 -7 7 7.31
    -4 -7 7 11.33
    -4 -7 7 9.93
    3 7 -7 32.63
    3 7 -7 37.55
    3 7 -7 36.18
    -3 -7 7 37.48
    -3 -7 7 34.69
    2 7 -7 1.6
    2 7 -7 2.5
    2 7 -7 1.96
    -2 -7 7 1.96
    -2 -7 7 1.23
    1 7 -7 27.27
    1 7 -7 27.64
    1 7 -7 28.98
    -1 -7 7 27.87
    -1 -7 7 28.97
    0 7 -7 0.63
    0 7 -7 -0.2
    0 -7 7 0.19
    0 -7 7 1.03
    -1 7 -7 88.48
    -1 7 -7 81.87
    -1 7 -7 81.76
    1 -7 7 80.68
    1 -7 7 77.61
    -2 7 -7 12
    -2 7 -7 13.36
    -2 7 -7 10.04
    2 -7 7 12.82
    2 -7 7 13.67
    -3 7 -7 36.31
    -3 7 -7 34.6
    -3 7 -7 35.75
    3 -7 7 30.85
    3 -7 7 28.48
    -4 7 -7 71.12
    -4 7 -7 65.32
    -4 7 -7 77.54
    4 -7 7 74.64
    4 -7 7 70.1
    -5 7 -7 14.11
    -5 7 -7 15.47
    -5 7 -7 14.83
    5 -7 7 14.49
    5 -7 7 13.88
    -6 7 -7 9.18
    -6 7 -7 13.05
    6 -7 7 8.57
    6 -7 7 8.62
    -7 7 -7 11.53
    7 -7 7 8.79
    7 -7 7 11.94
    -8 7 -7 38.3
    8 -7 7 42.41
    8 -7 7 38.4
    8 6 -7 0.43
    -8 -6 7 0.48
    7 6 -7 0.68
    -7 -6 7 0.5
    6 6 -7 2.26
    6 6 -7 0.78
    -6 -6 7 0.25
    5 6 -7 39.48
    5 6 -7 32.47
    5 6 -7 34.12
    -5 -6 7 33.15
    -5 -6 7 37
    4 6 -7 7.74
    4 6 -7 8.28
    4 6 -7 10.35
    -4 -6 7 5.93
    -4 -6 7 7.39
    -4 -6 7 9.79
    3 6 -7 41.21
    3 6 -7 41.44
    3 6 -7 42.96
    -3 -6 7 44.18
    -3 -6 7 49.91
    2 6 -7 0.19
    2 6 -7 0.85
    2 6 -7 1.05
    -2 -6 7 -0.45
    -2 -6 7 1.07
    1 6 -7 39.38
    1 6 -7 34.32
    1 6 -7 37.77
    -1 -6 7 38.2
    -1 -6 7 38.38
    0 6 -7 2.57
    0 6 -7 3.43
    0 6 -7 3.58
    0 -6 7 1.85
    0 -6 7 3.81
    -1 6 -7 33.18
    -1 6 -7 33.47
    -1 6 -7 31.54
    1 -6 7 34.94
    1 -6 7 35.41
    -2 6 -7 3.31
    -2 6 -7 2.66
    -2 6 -7 3.1
    2 -6 7 3.51
    2 -6 7 4.31
    2 -6 7 2.63
    -3 6 -7 72.4
    -3 6 -7 75.69
    -3 6 -7 72.67
    3 -6 7 78.58
    3 -6 7 79.97
    -4 6 -7 4.52
    -4 6 -7 7.29
    -4 6 -7 5.02
    4 -6 7 6.08
    4 -6 7 6.58
    -5 6 -7 60.81
    -5 6 -7 55.91
    -5 6 -7 54.41
    5 -6 7 60.34
    5 -6 7 53.23
    -6 6 -7 2.35
    -6 6 -7 1.33
    6 -6 7 -0.03
    6 -6 7 2.48
    -7 6 -7 41.58
    -7 6 -7 40.75
    7 -6 7 38.23
    7 -6 7 40.07
    -8 6 -7 9.67
    -8 6 -7 11.64
    8 -6 7 8.11
    8 -6 7 13.62
    8 5 -7 -0.62
    -8 -5 7 -0.27
    7 5 -7 -0.69
    7 5 -7 0.55
    -7 -5 7 -0.31
    -7 -5 7 0.12
    6 5 -7 0.69
    6 5 -7 0.49
    -6 -5 7 0.39
    -6 -5 7 0.41
    5 5 -7 27.68
    5 5 -7 24.53
    5 5 -7 26.77
    -5 -5 7 26.27
    -5 -5 7 25.86
    4 5 -7 71.12
    4 5 -7 60.02
    4 5 -7 70.14
    -4 -5 7 67.14
    -4 -5 7 67.34
    -4 -5 7 64.97
    3 5 -7 1.11
    3 5 -7 0.95
    3 5 -7 1
    -3 -5 7 1.71
    -3 -5 7 0.16
    2 5 -7 1.38
    2 5 -7 1.41
    2 5 -7 1.13
    -2 -5 7 0.77
    -2 -5 7 0.71
    1 5 -7 30.78
    1 5 -7 32.83
    1 5 -7 34.33
    -1 -5 7 35.64
    -1 -5 7 33.36
    0 5 -7 41.9
    0 5 -7 42.29
    0 5 -7 41.58
    0 -5 7 43.31
    0 -5 7 40.93
    -1 5 -7 77.36
    -1 5 -7 71.12
    -1 5 -7 76.78
    -1 5 -7 75.33
    1 -5 7 78.88
    1 -5 7 78.25
    1 -5 7 72.95
    -2 5 -7 9.54
    -2 5 -7 12.32
    -2 5 -7 11.96
    2 -5 7 16.35
    2 -5 7 10.19
    2 -5 7 12.69
    -3 5 -7 23.91
    -3 5 -7 21.04
    -3 5 -7 20.95
    3 -5 7 19.38
    3 -5 7 21.27
    -4 5 -7 25.1
    -4 5 -7 28.08
    -4 5 -7 23.68
    4 -5 7 24.08
    4 -5 7 26.36
    -5 5 -7 65.26
    -5 5 -7 67.63
    -5 5 -7 61.07
    5 -5 7 73.24
    5 -5 7 66.73
    -6 5 -7 8.53
    -6 5 -7 7.85
    6 -5 7 10.14
    6 -5 7 8.75
    -7 5 -7 71.67
    -7 5 -7 75.11
    7 -5 7 72.97
    7 -5 7 70.86
    -8 5 -7 15.86
    -8 5 -7 13.69
    8 -5 7 10.38
    8 -5 7 8.45
    -9 5 -7 27.86
    -9 5 -7 33.92
    9 -5 7 34.42
    9 -5 7 33.66
    9 4 -7 0.27
    -9 -4 7 0.68
    8 4 -7 1.46
    -8 -4 7 2.87
    -8 -4 7 2.84
    7 4 -7 0.2
    7 4 -7 0.83
    -7 -4 7 0.48
    -7 -4 7 0.1
    6 4 -7 6.35
    6 4 -7 5.7
    -6 -4 7 5.28
    -6 -4 7 6.14
    5 4 -7 4.28
    5 4 -7 2.94
    -5 -4 7 4.37
    -5 -4 7 3.35
    4 4 -7 54.76
    4 4 -7 49.95
    4 4 -7 54.66
    -4 -4 7 55.29
    -4 -4 7 53.9
    -4 -4 7 51.71
    3 4 -7 14.15
    3 4 -7 12.92
    3 4 -7 15.87
    -3 -4 7 15.17
    -3 -4 7 10.72
    2 4 -7 2.5
    2 4 -7 2.76
    2 4 -7 1.8
    -2 -4 7 1.79
    -2 -4 7 3.49
    1 4 -7 5.47
    1 4 -7 4.29
    1 4 -7 4.7
    -1 -4 7 4.18
    -1 -4 7 3.47
    0 4 -7 110.96
    0 4 -7 113.58
    0 4 -7 109.2
    0 4 -7 114.23
    0 -4 7 117.36
    0 -4 7 113.91
    0 -4 7 114.04
    -1 4 -7 47.43
    -1 4 -7 44.9
    -1 4 -7 47.79
    -1 4 -7 46.09
    1 -4 7 45.22
    1 -4 7 44.63
    1 -4 7 48.55
    -2 4 -7 37.86
    -2 4 -7 39.97
    -2 4 -7 38.83
    2 -4 7 39.06
    2 -4 7 41.11
    -3 4 -7 10.43
    -3 4 -7 12.47
    -3 4 -7 12.69
    3 -4 7 11.83
    3 -4 7 10.23
    -4 4 -7 50
    -4 4 -7 49.33
    -4 4 -7 53.98
    4 -4 7 50.48
    4 -4 7 52.2
    -5 4 -7 0.17
    -5 4 -7 0.48
    -5 4 -7 -0.07
    5 -4 7 0.13
    5 -4 7 0.01
    -6 4 -7 73.5
    -6 4 -7 79.48
    6 -4 7 76.65
    6 -4 7 78.27
    -7 4 -7 16.01
    -7 4 -7 17.38
    7 -4 7 17.97
    7 -4 7 17.56
    -8 4 -7 95.65
    -8 4 -7 92.03
    8 -4 7 89.73
    8 -4 7 98.19
    -9 4 -7 2.92
    -9 4 -7 3.12
    9 -4 7 3.93
    9 -4 7 6.68
    9 3 -7 4.17
    -9 -3 7 0.66
    -9 -3 7 2.69
    8 3 -7 -0.1
    -8 -3 7 3.09
    -8 -3 7 2.18
    7 3 -7 0.42
    7 3 -7 0.79
    -7 -3 7 0.1
    -7 -3 7 0.8
    6 3 -7 -0.21
    6 3 -7 0.07
    -6 -3 7 0.59
    -6 -3 7 0.03
    5 3 -7 10.6
    5 3 -7 11.64
    -5 -3 7 11
    -5 -3 7 10.94
    4 3 -7 4.52
    4 3 -7 5.66
    4 3 -7 4.51
    -4 -3 7 5.36
    -4 -3 7 4.1
    3 3 -7 8.73
    3 3 -7 8.5
    3 3 -7 8.53
    -3 -3 7 6.73
    -3 -3 7 7.74
    -3 -3 7 8.21
    2 3 -7 3.61
    2 3 -7 3.22
    2 3 -7 3.17
    -2 -3 7 2.22
    -2 -3 7 2.05
    1 3 -7 15.65
    1 3 -7 17.03
    1 3 -7 16.51
    -1 -3 7 15.34
    -1 -3 7 15.12
    0 3 -7 40.07
    0 3 -7 44.49
    0 3 -7 46.82
    0 3 -7 42.21
    0 -3 7 45.86
    0 -3 7 44.25
    0 -3 7 40.58
    -1 3 -7 15.33
    -1 3 -7 17.21
    -1 3 -7 14.42
    -1 3 -7 16.11
    1 -3 7 14.22
    1 -3 7 17.48
    1 -3 7 17.03
    -2 3 -7 10.21
    -2 3 -7 10.7
    -2 3 -7 10.67
    2 -3 7 10.93
    2 -3 7 11.64
    -3 3 -7 0.31
    -3 3 -7 -0.05
    -3 3 -7 0.68
    3 -3 7 0.11
    3 -3 7 0.67
    -4 3 -7 27.99
    -4 3 -7 25.33
    -4 3 -7 22.74
    4 -3 7 27.32
    4 -3 7 27.58
    -5 3 -7 15.66
    -5 3 -7 13.46
    -5 3 -7 14.6
    5 -3 7 13.32
    5 -3 7 12.57
    -6 3 -7 34.78
    -6 3 -7 27.31
    6 -3 7 29.04
    6 -3 7 27.15
    -7 3 -7 36.09
    -7 3 -7 36
    7 -3 7 34.56
    7 -3 7 31.24
    -8 3 -7 64.41
    -8 3 -7 71.99
    8 -3 7 71.73
    8 -3 7 67.66
    -9 3 -7 0.76
    -9 3 -7 0.75
    9 -3 7 -0.4
    9 -3 7 -0.15
    -10 3 -7 20.22
    10 -3 7 16.27
    10 -3 7 15.46
    9 2 -7 1.33
    -9 -2 7 0.52
    -9 -2 7 -0.08
    8 2 -7 1.09
    -8 -2 7 2.28
    -8 -2 7 2.02
    7 2 -7 0.19
    7 2 -7 0.41
    -7 -2 7 0.39
    -7 -2 7 0.25
    6 2 -7 3.04
    6 2 -7 3.88
    -6 -2 7 3.51
    -6 -2 7 3.66
    5 2 -7 0
    5 2 -7 -0.01
    5 2 -7 0.13
    -5 -2 7 0.17
    -5 -2 7 -0.18
    4 2 -7 0.27
    4 2 -7 0.5
    4 2 -7 -0.04
    4 2 -7 0.1
    -4 -2 7 0.38
    -4 -2 7 0.2
    3 2 -7 18.27
    3 2 -7 21.49
    3 2 -7 19.9
    3 2 -7 20.39
    -3 -2 7 21.59
    -3 -2 7 16.5
    -3 -2 7 22.05
    2 2 -7 2.55
    2 2 -7 3.95
    2 2 -7 2.16
    -2 -2 7 3.34
    -2 -2 7 2.62
    1 2 -7 0.58
    1 2 -7 0.06
    1 2 -7 0.64
    -1 -2 7 0.5
    -1 -2 7 1.07
    0 2 -7 50.84
    0 2 -7 45.64
    0 2 -7 50.31
    0 2 -7 48.5
    0 -2 7 45.57
    0 -2 7 47.03
    0 -2 7 48.72
    -1 2 -7 103.53
    -1 2 -7 105.97
    -1 2 -7 110.26
    -1 2 -7 104.16
    1 -2 7 107.27
    1 -2 7 103.63
    -2 2 -7 1.28
    -2 2 -7 1.33
    -2 2 -7 1.23
    -2 2 -7 0.87
    2 -2 7 1.23
    2 -2 7 2.08
    2 -2 7 1.2
    -3 2 -7 54.76
    -3 2 -7 55.13
    -3 2 -7 59.61
    -3 2 -7 53.86
    3 -2 7 56.44
    3 -2 7 56.83
    -4 2 -7 20.67
    -4 2 -7 20.04
    -4 2 -7 21.76
    -4 2 -7 17.68
    4 -2 7 19.07
    4 -2 7 18.56
    -5 2 -7 0.66
    -5 2 -7 0.83
    -5 2 -7 0.76
    5 -2 7 0.36
    5 -2 7 0.64
    -6 2 -7 2.02
    -6 2 -7 1.49
    -6 2 -7 1.61
    6 -2 7 1.62
    6 -2 7 1.86
    -7 2 -7 61.49
    -7 2 -7 54.39
    -7 2 -7 58.04
    7 -2 7 58.91
    7 -2 7 59.62
    -8 2 -7 1.18
    -8 2 -7 1.67
    -8 2 -7 0.68
    8 -2 7 1.83
    8 -2 7 0.85
    -9 2 -7 7.52
    -9 2 -7 8.26
    -9 2 -7 9.39
    9 -2 7 11.02
    9 -2 7 5.7
    -10 2 -7 39.38
    -10 2 -7 32.92
    -10 2 -7 33.46
    10 -2 7 29.25
    10 -2 7 33.5
    9 1 -7 0.96
    -9 -1 7 1.48
    -9 -1 7 1.83
    8 1 -7 5.3
    -8 -1 7 4.41
    -8 -1 7 5.06
    7 1 -7 0.24
    7 1 -7 0.04
    7 1 -7 -0.46
    -7 -1 7 -0.2
    -7 -1 7 0.01
    6 1 -7 9.63
    6 1 -7 8.62
    6 1 -7 5.3
    -6 -1 7 8.31
    -6 -1 7 8.92
    5 1 -7 0.43
    5 1 -7 0.42
    5 1 -7 0.53
    -5 -1 7 -0.08
    -5 -1 7 0.78
    4 1 -7 0.25
    4 1 -7 0.27
    4 1 -7 0.46
    -4 -1 7 0.18
    -4 -1 7 0.15
    3 1 -7 11.94
    3 1 -7 9.5
    3 1 -7 11.58
    3 1 -7 11.47
    -3 -1 7 9.49
    -3 -1 7 10.41
    -3 -1 7 12.17
    2 1 -7 0.8
    2 1 -7 1.24
    2 1 -7 0.88
    2 1 -7 0.42
    -2 -1 7 0.56
    -2 -1 7 0.43
    -2 -1 7 1.44
    1 1 -7 29.4
    1 1 -7 25.67
    1 1 -7 29.04
    1 1 -7 28.95
    -1 -1 7 29.31
    -1 -1 7 26.57
    0 1 -7 59.07
    0 1 -7 61.58
    0 1 -7 59.44
    0 1 -7 62.91
    0 1 -7 58.88
    0 -1 7 60.45
    0 -1 7 61.9
    -1 1 -7 14.96
    -1 1 -7 16.59
    -1 1 -7 15.37
    -1 1 -7 14.23
    -1 1 -7 13.55
    -1 1 -7 15.8
    1 -1 7 15.57
    1 -1 7 14.14
    -2 1 -7 23.04
    -2 1 -7 25.4
    -2 1 -7 21.65
    -2 1 -7 23.87
    2 -1 7 25.25
    2 -1 7 21.17
    -3 1 -7 74.6
    -3 1 -7 78.14
    -3 1 -7 75.55
    -3 1 -7 74.69
    3 -1 7 77.21
    3 -1 7 81.42
    -4 1 -7 2.97
    -4 1 -7 2.53
    -4 1 -7 2.93
    -4 1 -7 2.31
    4 -1 7 3.49
    4 -1 7 4.47
    4 -1 7 3.24
    -5 1 -7 20.41
    -5 1 -7 22.7
    -5 1 -7 23.69
    5 -1 7 25.31
    5 -1 7 23.16
    -6 1 -7 0.86
    -6 1 -7 1.6
    -6 1 -7 0.7
    6 -1 7 0.31
    6 -1 7 1.33
    -7 1 -7 14.88
    -7 1 -7 13.39
    -7 1 -7 12.23
    7 -1 7 13.84
    7 -1 7 11.02
    -8 1 -7 3.44
    -8 1 -7 4.94
    -8 1 -7 2.41
    8 -1 7 0.32
    8 -1 7 2.39
    -9 1 -7 31.99
    -9 1 -7 35.82
    -9 1 -7 32.49
    9 -1 7 30.44
    9 -1 7 32
    -10 1 -7 4.25
    -10 1 -7 3.31
    -10 1 -7 3.38
    10 -1 7 4.22
    10 -1 7 3.01
    9 0 -7 -0.25
    -9 0 7 0.5
    -9 0 7 0.96
    8 0 -7 15.98
    8 0 -7 17.29
    -8 0 7 15.27
    -8 0 7 12.24
    7 0 -7 14.69
    7 0 -7 14.05
    7 0 -7 14.9
    -7 0 7 18.21
    -7 0 7 12.87
    6 0 -7 21.69
    6 0 -7 19.47
    6 0 -7 20.95
    -6 0 7 21.22
    -6 0 7 21
    5 0 -7 9.98
    5 0 -7 10.38
    5 0 -7 11.45
    -5 0 7 10.21
    -5 0 7 9.88
    4 0 -7 8.52
    4 0 -7 7.8
    4 0 -7 7.75
    -4 0 7 8.57
    -4 0 7 5.87
    3 0 -7 37.5
    3 0 -7 37.27
    3 0 -7 34.41
    -3 0 7 33.76
    -3 0 7 39.26
    2 0 -7 3.1
    2 0 -7 1.86
    2 0 -7 0.8
    2 0 -7 1.53
    -2 0 7 1.3
    -2 0 7 2.16
    -2 0 7 2.61
    1 0 -7 69.09
    1 0 -7 67.91
    1 0 -7 64.24
    1 0 -7 69.96
    -1 0 7 68.64
    -1 0 7 71.63
    0 0 -7 4.1
    0 0 -7 4.34
    0 0 -7 3.59
    0 0 -7 4.29
    0 0 -7 3.27
    0 0 -7 4
    0 0 7 3.72
    0 0 7 3.68
    -1 0 -7 0.67
    -1 0 -7 0.26
    -1 0 -7 0.25
    -1 0 -7 0.28
    -1 0 -7 0.12
    -1 0 -7 0.26
    -2 0 -7 14.4
    -2 0 -7 13.93
    -2 0 -7 14.2
    -2 0 -7 15.67
    -2 0 -7 14.61
    -2 0 -7 13.52
    2 0 7 14.69
    2 0 7 14.99
    -3 0 -7 11.63
    -3 0 -7 12.04
    -3 0 -7 11.45
    -3 0 -7 13.01
    3 0 7 11.95
    3 0 7 12.42
    -4 0 -7 29.29
    -4 0 -7 30.95
    -4 0 -7 34.09
    -4 0 -7 33.35
    4 0 7 31.02
    4 0 7 31.12
    -5 0 -7 8.02
    -5 0 -7 7.32
    -5 0 -7 7.69
    5 0 7 8.31
    5 0 7 7.53
    -6 0 -7 24.51
    -6 0 -7 24.8
    -6 0 -7 22.43
    6 0 7 24.64
    6 0 7 21.05
    -7 0 -7 10.98
    -7 0 -7 6.67
    -7 0 -7 9.89
    7 0 7 10.66
    -8 0 -7 21.89
    -8 0 -7 23.94
    -8 0 -7 23.02
    8 0 7 17.86
    -9 0 -7 8.66
    -9 0 -7 11.44
    -9 0 -7 13.4
    9 0 7 8.48
    9 0 7 10.48
    -10 0 -7 16.86
    -10 0 -7 25.35
    10 0 7 22.02
    10 0 7 19.01
    9 -1 -7 6.28
    9 -1 -7 3.38
    -9 1 7 4.35
    8 -1 -7 17.08
    8 -1 -7 17.6
    -8 1 7 17.84
    -8 1 7 20.21
    7 -1 -7 40.61
    7 -1 -7 40.56
    7 -1 -7 43.03
    -7 1 7 39.87
    -7 1 7 36.33
    6 -1 -7 2.87
    6 -1 -7 2.44
    6 -1 -7 1.13
    -6 1 7 1.01
    -6 1 7 3.41
    5 -1 -7 14.94
    5 -1 -7 18.68
    5 -1 -7 16.21
    -5 1 7 19.22
    -5 1 7 17.32
    4 -1 -7 1.43
    4 -1 -7 0.83
    4 -1 -7 0.89
    -4 1 7 1.57
    -4 1 7 1.66
    3 -1 -7 36.31
    3 -1 -7 33.44
    3 -1 -7 36.13
    -3 1 7 33.82
    2 -1 -7 1.33
    2 -1 -7 1.42
    2 -1 -7 1.7
    2 -1 -7 1.55
    -2 1 7 1.9
    -2 1 7 1.46
    1 -1 -7 104.58
    1 -1 -7 102.71
    1 -1 -7 98.16
    1 -1 -7 100.85
    1 -1 -7 106.68
    -1 1 7 104.04
    -1 1 7 107.58
    0 -1 -7 0.19
    0 -1 -7 -0.12
    0 -1 -7 -0.06
    0 -1 -7 -0.19
    0 -1 -7 -0.28
    0 -1 -7 0.18
    -1 -1 -7 3.76
    -1 -1 -7 2.77
    -1 -1 -7 2.56
    -1 -1 -7 2.99
    -1 -1 -7 3.13
    -1 -1 -7 3.4
    -2 -1 -7 0.61
    -2 -1 -7 0.51
    -2 -1 -7 0.55
    -2 -1 -7 0.5
    -2 -1 -7 0.99
    -2 -1 -7 0.41
    2 1 7 0.26
    -3 -1 -7 0.04
    -3 -1 -7 0.4
    -3 -1 -7 0.29
    -3 -1 -7 0.63
    -3 -1 -7 -0.06
    3 1 7 0.67
    3 1 7 -0.08
    -4 -1 -7 3.93
    -4 -1 -7 2.83
    -4 -1 -7 5.38
    -4 -1 -7 4.4
    -4 -1 -7 4.37
    4 1 7 4.35
    4 1 7 3.75
    4 1 7 4.99
    -5 -1 -7 0.69
    -5 -1 -7 0.42
    -5 -1 -7 0.26
    5 1 7 0.57
    5 1 7 0.39
    -6 -1 -7 20.18
    -6 -1 -7 19.54
    -6 -1 -7 19.57
    6 1 7 19.5
    6 1 7 21.69
    -7 -1 -7 4.47
    -7 -1 -7 5.34
    -7 -1 -7 3.72
    7 1 7 5.85
    7 1 7 4.12
    -8 -1 -7 27.11
    -8 -1 -7 24.47
    -8 -1 -7 28.18
    8 1 7 30.67
    -9 -1 -7 7.19
    -9 -1 -7 9.3
    9 1 7 7.56
    -10 -1 -7 19.21
    -10 -1 -7 18.65
    10 1 7 22.42
    9 -2 -7 32.82
    9 -2 -7 30.13
    -9 2 7 27.53
    8 -2 -7 0
    8 -2 -7 -0.27
    -8 2 7 0.54
    7 -2 -7 24.33
    7 -2 -7 29.41
    7 -2 -7 26.38
    -7 2 7 23.8
    -7 2 7 26.18
    -7 2 7 21.48
    6 -2 -7 -0.15
    6 -2 -7 0.53
    6 -2 -7 -0.12
    -6 2 7 0.46
    -6 2 7 0.52
    5 -2 -7 52.3
    5 -2 -7 44.66
    5 -2 -7 50.57
    -5 2 7 48.8
    -5 2 7 49.32
    4 -2 -7 9.01
    4 -2 -7 10.04
    4 -2 -7 12.96
    -4 2 7 11.94
    -4 2 7 11.98
    3 -2 -7 48.23
    3 -2 -7 54.48
    3 -2 -7 51.97
    -3 2 7 55.18
    -3 2 7 53.44
    2 -2 -7 0.31
    2 -2 -7 0.01
    2 -2 -7 0.01
    -2 2 7 0.01
    -2 2 7 0.25
    1 -2 -7 17.35
    1 -2 -7 18.19
    1 -2 -7 17.23
    1 -2 -7 16.5
    1 -2 -7 13.9
    -1 2 7 18.22
    -1 2 7 16.4
    0 -2 -7 64.47
    0 -2 -7 67.88
    0 -2 -7 69.5
    0 -2 -7 64.88
    0 -2 -7 64.47
    0 -2 -7 64.46
    0 2 7 75.13
    -1 -2 -7 2.86
    -1 -2 -7 2.77
    -1 -2 -7 4.08
    -1 -2 -7 2.68
    -1 -2 -7 3.38
    -1 -2 -7 3.92
    -2 -2 -7 6.12
    -2 -2 -7 6.37
    -2 -2 -7 6.41
    -2 -2 -7 7.3
    -2 -2 -7 6.5
    -2 -2 -7 7.12
    2 2 7 6.04
    2 2 7 7.16
    -3 -2 -7 7.18
    -3 -2 -7 7.59
    -3 -2 -7 7.51
    -3 -2 -7 8.91
    -3 -2 -7 7.71
    3 2 7 6.9
    3 2 7 8.1
    3 2 7 8.08
    -4 -2 -7 0.62
    -4 -2 -7 1.94
    -4 -2 -7 0.77
    -4 -2 -7 0.8
    4 2 7 1.47
    4 2 7 1
    4 2 7 2.65
    -5 -2 -7 0.19
    -5 -2 -7 0.03
    -5 -2 -7 -0.23
    5 2 7 0.38
    5 2 7 -0.16
    -6 -2 -7 1.02
    -6 -2 -7 1.5
    -6 -2 -7 1.22
    6 2 7 1.55
    6 2 7 0.62
    -7 -2 -7 22.76
    -7 -2 -7 18.33
    -7 -2 -7 23.19
    7 2 7 22.53
    7 2 7 23.84
    -8 -2 -7 4.31
    -8 -2 -7 2.29
    8 2 7 4.48
    8 2 7 3.15
    -9 -2 -7 3.45
    -9 -2 -7 3.73
    9 2 7 3.38
    -10 -2 -7 5.64
    -10 -2 -7 7.97
    10 2 7 4.81
    9 -3 -7 19.75
    9 -3 -7 19.35
    -9 3 7 23.79
    8 -3 -7 12.85
    8 -3 -7 18.71
    -8 3 7 15.3
    7 -3 -7 34.37
    7 -3 -7 41.37
    7 -3 -7 32.94
    -7 3 7 38.13
    -7 3 7 40.8
    6 -3 -7 2.41
    6 -3 -7 2.39
    6 -3 -7 2.74
    -6 3 7 3.19
    -6 3 7 1.68
    5 -3 -7 38.49
    5 -3 -7 39.1
    5 -3 -7 38.82
    -5 3 7 36.94
    -5 3 7 40.47
    -5 3 7 40.88
    4 -3 -7 0.52
    4 -3 -7 0.64
    4 -3 -7 0.53
    -4 3 7 1.61
    -4 3 7 0.51
    -4 3 7 1.21
    3 -3 -7 85.33
    3 -3 -7 82.51
    3 -3 -7 80.99
    3 -3 -7 84.64
    -3 3 7 81.67
    -3 3 7 85
    -3 3 7 86.03
    2 -3 -7 15.53
    2 -3 -7 12.86
    2 -3 -7 13.77
    2 -3 -7 13.72
    -2 3 7 13.68
    -2 3 7 15.53
    -2 3 7 15.19
    1 -3 -7 9.37
    1 -3 -7 10.4
    1 -3 -7 8.59
    1 -3 -7 9.92
    -1 3 7 11.44
    -1 3 7 10.41
    -1 3 7 11.16
    0 -3 -7 43.87
    0 -3 -7 43.9
    0 -3 -7 39.91
    0 -3 -7 43.28
    0 -3 -7 40.99
    0 -3 -7 40.52
    0 3 7 43.3
    0 3 7 46.27
    -1 -3 -7 50.17
    -1 -3 -7 46.95
    -1 -3 -7 47.48
    -1 -3 -7 49.33
    -1 -3 -7 44.92
    -1 -3 -7 46.52
    1 3 7 48.22
    1 3 7 51.77
    -2 -3 -7 8.18
    -2 -3 -7 7.82
    -2 -3 -7 7.62
    -2 -3 -7 7.41
    -2 -3 -7 8.27
    -2 -3 -7 8.17
    2 3 7 7.48
    2 3 7 7.7
    -3 -3 -7 4.76
    -3 -3 -7 5.7
    -3 -3 -7 4.12
    -3 -3 -7 5.02
    3 3 7 4.03
    3 3 7 6.33
    -4 -3 -7 7.35
    -4 -3 -7 7.87
    -4 -3 -7 8.53
    -4 -3 -7 7.69
    4 3 7 6.16
    4 3 7 7.57
    4 3 7 6.56
    -5 -3 -7 12.34
    -5 -3 -7 11.98
    -5 -3 -7 11.76
    -5 -3 -7 12.33
    5 3 7 12.36
    5 3 7 10.58
    -6 -3 -7 7.06
    -6 -3 -7 5.33
    -6 -3 -7 6.88
    6 3 7 4.98
    6 3 7 5.41
    -7 -3 -7 18.83
    -7 -3 -7 16.16
    7 3 7 15.89
    7 3 7 14.7
    -8 -3 -7 0.1
    -8 -3 -7 -0.14
    8 3 7 2.09
    8 3 7 1.11
    -9 -3 -7 1.15
    -9 -3 -7 1.43
    9 3 7 1.23
    9 3 7 0.57
    -10 -3 -7 2.86
    -10 -3 -7 7.81
    10 3 7 3.23
    9 -4 -7 -0.2
    9 -4 -7 -0.59
    -9 4 7 0.75
    8 -4 -7 51.12
    8 -4 -7 51.57
    -8 4 7 52.81
    7 -4 -7 14.34
    7 -4 -7 15.85
    7 -4 -7 13.81
    -7 4 7 18.19
    -7 4 7 20.23
    6 -4 -7 43.52
    6 -4 -7 44.21
    6 -4 -7 46.11
    -6 4 7 38.02
    -6 4 7 44.59
    5 -4 -7 24.21
    5 -4 -7 22.17
    5 -4 -7 22.57
    -5 4 7 20.87
    -5 4 7 20.46
    4 -4 -7 65.34
    4 -4 -7 61.38
    4 -4 -7 64.77
    -4 4 7 62.88
    -4 4 7 63.73
    3 -4 -7 8.14
    3 -4 -7 8.27
    3 -4 -7 8.35
    3 -4 -7 8.1
    -3 4 7 6.8
    -3 4 7 7.85
    2 -4 -7 6.09
    2 -4 -7 7.11
    2 -4 -7 7.88
    2 -4 -7 6.63
    -2 4 7 6.09
    -2 4 7 5.25
    -2 4 7 7.17
    1 -4 -7 11.79
    1 -4 -7 11.9
    1 -4 -7 9.48
    1 -4 -7 12.3
    -1 4 7 11.73
    -1 4 7 11.62
    -1 4 7 12.03
    0 -4 -7 26.38
    0 -4 -7 23.04
    0 -4 -7 25.95
    0 -4 -7 25.57
    0 -4 -7 23.95
    0 4 7 28.35
    0 4 7 27.06
    -1 -4 -7 20.66
    -1 -4 -7 20
    -1 -4 -7 18.53
    -1 -4 -7 19.97
    1 4 7 19.99
    1 4 7 18.51
    -2 -4 -7 1.38
    -2 -4 -7 1.52
    -2 -4 -7 1.16
    -2 -4 -7 1.25
    -2 -4 -7 2.53
    2 4 7 1.27
    2 4 7 1.87
    2 4 7 1.83
    -3 -4 -7 0.3
    -3 -4 -7 0.87
    -3 -4 -7 0.81
    -3 -4 -7 0.6
    3 4 7 0.23
    3 4 7 0.21
    -4 -4 -7 0.2
    -4 -4 -7 0.62
    -4 -4 -7 0.32
    -4 -4 -7 0.25
    4 4 7 1.1
    4 4 7 1.31
    -5 -4 -7 15.3
    -5 -4 -7 14.67
    -5 -4 -7 12.18
    5 4 7 14.13
    5 4 7 13.32
    -6 -4 -7 31.04
    -6 -4 -7 30.61
    -6 -4 -7 31.76
    6 4 7 26.83
    6 4 7 26.53
    -7 -4 -7 8.18
    -7 -4 -7 5.27
    7 4 7 5.24
    7 4 7 4.16
    -8 -4 -7 2.54
    -8 -4 -7 2.72
    8 4 7 0.69
    8 4 7 2.82
    -9 -4 -7 1.75
    -9 -4 -7 2.53
    9 4 7 1.32
    9 4 7 1.77
    -10 -4 -7 1.69
    -10 -4 -7 0.91
    10 4 7 0.54
    10 4 7 0.91
    9 -5 -7 1.79
    -9 5 7 2.39
    8 -5 -7 47.79
    8 -5 -7 65.67
    -8 5 7 59
    7 -5 -7 0.94
    7 -5 -7 -0.14
    -7 5 7 1.18
    -7 5 7 0.6
    6 -5 -7 53.76
    6 -5 -7 46.09
    -6 5 7 46.14
    -6 5 7 50.91
    5 -5 -7 19.35
    5 -5 -7 15.67
    -5 5 7 19.42
    -5 5 7 18.11
    4 -5 -7 136.73
    4 -5 -7 139.19
    4 -5 -7 141.9
    -4 5 7 141.42
    -4 5 7 141.86
    3 -5 -7 12.3
    3 -5 -7 13.02
    3 -5 -7 15.5
    3 -5 -7 14.22
    -3 5 7 11.6
    -3 5 7 11.78
    2 -5 -7 16.97
    2 -5 -7 15.12
    2 -5 -7 14.13
    -2 5 7 16.06
    1 -5 -7 6.49
    1 -5 -7 5.51
    1 -5 -7 5.59
    -1 5 7 7.14
    -1 5 7 7.26
    0 -5 -7 98.83
    0 -5 -7 100.97
    0 -5 -7 105.61
    0 -5 -7 107.88
    0 5 7 108.32
    0 5 7 117.22
    -1 -5 -7 40.81
    -1 -5 -7 40.68
    -1 -5 -7 40.24
    1 5 7 37.88
    1 5 7 40.36
    1 5 7 38.2
    -2 -5 -7 9.23
    -2 -5 -7 7.7
    -2 -5 -7 8.71
    -2 -5 -7 7.73
    2 5 7 8.96
    2 5 7 8.76
    2 5 7 7.74
    -3 -5 -7 3.57
    -3 -5 -7 2.93
    -3 -5 -7 2.93
    3 5 7 3.52
    3 5 7 5.1
    -4 -5 -7 0.34
    -4 -5 -7 1.06
    -4 -5 -7 0.65
    4 5 7 0.85
    4 5 7 0.91
    -5 -5 -7 4.58
    -5 -5 -7 3.71
    -5 -5 -7 6.64
    5 5 7 5.96
    5 5 7 4.23
    -6 -5 -7 1.3
    -6 -5 -7 1.52
    -6 -5 -7 1.11
    6 5 7 3.19
    6 5 7 1.54
    -7 -5 -7 1.33
    -7 -5 -7 0.65
    7 5 7 1.34
    7 5 7 0.64
    -8 -5 -7 2.09
    -8 -5 -7 3.14
    8 5 7 2.56
    8 5 7 2.36
    -9 -5 -7 1.35
    -9 -5 -7 2.68
    9 5 7 2.06
    9 5 7 2.21
    -10 -5 -7 5.08
    -10 -5 -7 7.92
    10 5 7 5.9
    10 5 7 5.78
    8 -6 -7 21.68
    8 -6 -7 20.66
    -8 6 7 20.98
    7 -6 -7 25.47
    7 -6 -7 27.75
    -7 6 7 26.61
    -7 6 7 23.13
    6 -6 -7 18.36
    6 -6 -7 10.85
    -6 6 7 14.74
    -6 6 7 15.54
    5 -6 -7 99.05
    5 -6 -7 99.38
    -5 6 7 100.83
    -5 6 7 94.67
    4 -6 -7 92.91
    4 -6 -7 90.99
    -4 6 7 95.78
    -4 6 7 97.79
    3 -6 -7 7.32
    3 -6 -7 5.86
    3 -6 -7 7.21
    -3 6 7 5.85
    -3 6 7 5.91
    2 -6 -7 6.12
    2 -6 -7 10.69
    2 -6 -7 7.8
    -2 6 7 9.02
    -2 6 7 5.51
    1 -6 -7 33.68
    1 -6 -7 33.72
    1 -6 -7 39.44
    -1 6 7 37.7
    -1 6 7 40.63
    0 -6 -7 17.17
    0 -6 -7 19.04
    0 -6 -7 20.63
    0 6 7 20.7
    0 6 7 18.76
    -1 -6 -7 52.33
    -1 -6 -7 54.04
    -1 -6 -7 56.36
    -1 -6 -7 54.31
    1 6 7 57.49
    1 6 7 54.03
    1 6 7 58.55
    -2 -6 -7 6.19
    -2 -6 -7 5.56
    -2 -6 -7 7.61
    -2 -6 -7 7.88
    2 6 7 6.88
    2 6 7 6.7
    -3 -6 -7 5.41
    -3 -6 -7 5.24
    -3 -6 -7 6.58
    3 6 7 5.02
    3 6 7 5.04
    -4 -6 -7 11.15
    -4 -6 -7 13.9
    -4 -6 -7 12.24
    4 6 7 12.19
    4 6 7 13.26
    -5 -6 -7 0.58
    -5 -6 -7 0.44
    -5 -6 -7 1.28
    5 6 7 -0.48
    5 6 7 1.25
    -6 -6 -7 1.12
    -6 -6 -7 1.59
    -6 -6 -7 1.71
    6 6 7 3.25
    6 6 7 2.01
    -7 -6 -7 2.32
    -7 -6 -7 3.57
    -7 -6 -7 3.77
    7 6 7 3.67
    7 6 7 2.77
    -8 -6 -7 5.93
    -8 -6 -7 5.28
    8 6 7 5.67
    8 6 7 2.76
    -9 -6 -7 -0.05
    -9 -6 -7 0.17
    9 6 7 0.32
    9 6 7 0.48
    8 -7 -7 1.39
    -8 7 7 0.41
    7 -7 -7 37.19
    7 -7 -7 35.05
    -7 7 7 37
    -7 7 7 35.41
    6 -7 -7 -0.06
    6 -7 -7 0.2
    -6 7 7 -0.35
    -6 7 7 0.44
    5 -7 -7 101.06
    5 -7 -7 100.43
    -5 7 7 94.3
    -5 7 7 102.22
    4 -7 -7 0.78
    4 -7 -7 2.58
    -4 7 7 1.81
    -4 7 7 1.49
    3 -7 -7 93.72
    3 -7 -7 102.9
    3 -7 -7 92.78
    -3 7 7 86.53
    -3 7 7 98.31
    2 -7 -7 0.93
    2 -7 -7 2.59
    2 -7 -7 1.71
    -2 7 7 1.09
    -2 7 7 1.54
    1 -7 -7 73.3
    1 -7 -7 68.77
    1 -7 -7 69.2
    -1 7 7 72.96
    -1 7 7 72.62
    0 -7 -7 11.27
    0 -7 -7 11.44
    0 -7 -7 13.24
    0 7 7 12.33
    0 7 7 8.33
    -1 -7 -7 24.96
    -1 -7 -7 27.01
    -1 -7 -7 25.83
    1 7 7 28.01
    1 7 7 20.66
    -2 -7 -7 0.63
    -2 -7 -7 1.59
    -2 -7 -7 1.15
    -2 -7 -7 0.99
    2 7 7 0.84
    2 7 7 0.43
    -3 -7 -7 12.78
    -3 -7 -7 10.58
    -3 -7 -7 13.77
    3 7 7 14.74
    3 7 7 10.83
    -4 -7 -7 0.67
    -4 -7 -7 1.53
    -4 -7 -7 1.12
    4 7 7 2.04
    4 7 7 1.56
    -5 -7 -7 12.72
    -5 -7 -7 13.3
    -5 -7 -7 15.93
    5 7 7 16.12
    -6 -7 -7 0.03
    -6 -7 -7 0.59
    -6 -7 -7 0.26
    6 7 7 -0.25
    6 7 7 0.46
    -7 -7 -7 4.5
    -7 -7 -7 5.25
    -7 -7 -7 4.83
    7 7 7 5.2
    7 7 7 5.18
    -8 -7 -7 0.26
    -8 -7 -7 0.54
    8 7 7 0.31
    8 7 7 -0.46
    -9 -7 -7 1.73
    -9 -7 -7 2.55
    9 7 7 0.7
    9 7 7 0.56
    7 -8 -7 16.48
    -7 8 7 20.36
    -7 8 7 21.88
    6 -8 -7 11.69
    6 -8 -7 9.8
    -6 8 7 10.17
    -6 8 7 10.64
    5 -8 -7 21.51
    5 -8 -7 17.84
    -5 8 7 23.78
    -5 8 7 26.46
    4 -8 -7 44.82
    4 -8 -7 45.81
    -4 8 7 44.01
    -4 8 7 49.72
    3 -8 -7 60.98
    3 -8 -7 63.71
    3 -8 -7 58.8
    -3 8 7 56.17
    -3 8 7 59.9
    2 -8 -7 25.39
    2 -8 -7 25.47
    2 -8 -7 27.61
    -2 8 7 27.66
    -2 8 7 28.12
    1 -8 -7 28.66
    1 -8 -7 22.15
    1 -8 -7 27.05
    -1 8 7 27.71
    0 -8 -7 -0.16
    0 -8 -7 0.03
    0 -8 -7 -0.07
    0 8 7 0.21
    0 8 7 -0.04
    -1 -8 -7 51.26
    -1 -8 -7 51.46
    -1 -8 -7 54.69
    1 8 7 49.79
    1 8 7 48.92
    -2 -8 -7 0.37
    -2 -8 -7 -0.19
    -2 -8 -7 -0.14
    2 8 7 0.14
    2 8 7 0.55
    -3 -8 -7 27.78
    -3 -8 -7 31.89
    3 8 7 27.82
    3 8 7 29.99
    -4 -8 -7 14.16
    -4 -8 -7 16.05
    -4 -8 -7 13.03
    4 8 7 13.01
    4 8 7 12.03
    -5 -8 -7 0.77
    -5 -8 -7 0.37
    -5 -8 -7 0.11
    5 8 7 1.01
    -6 -8 -7 0.27
    -6 -8 -7 -0.08
    -6 -8 -7 -0.08
    6 8 7 0.03
    6 8 7 0.29
    -7 -8 -7 1.21
    -7 -8 -7 1.48
    -7 -8 -7 0.25
    7 8 7 3.14
    7 8 7 1.48
    -8 -8 -7 -0.35
    -8 -8 -7 0.44
    -8 -8 -7 0.77
    8 8 7 -0.36
    8 8 7 0.34
    6 -9 -7 47.08
    -6 9 7 44.85
    -6 9 7 44.14
    5 -9 -7 -0.07
    5 -9 -7 -0.22
    -5 9 7 -0.64
    -5 9 7 -0.01
    4 -9 -7 54.41
    4 -9 -7 59.53
    -4 9 7 58.12
    -4 9 7 48.6
    3 -9 -7 -0.14
    3 -9 -7 0.22
    3 -9 -7 -0.37
    -3 9 7 -0.19
    -3 9 7 0.18
    2 -9 -7 51.5
    2 -9 -7 53.43
    2 -9 -7 53.06
    -2 9 7 52.1
    1 -9 -7 13.31
    1 -9 -7 10.22
    1 -9 -7 13.01
    -1 9 7 11.47
    -1 9 7 12.56
    0 -9 -7 33.3
    0 -9 -7 31.88
    0 -9 -7 33.13
    0 9 7 32.58
    0 9 7 27.97
    -1 -9 -7 25.56
    -1 -9 -7 26.6
    -1 -9 -7 24.79
    1 9 7 27.74
    1 9 7 20.38
    -2 -9 -7 90.86
    -2 -9 -7 89.34
    2 9 7 84.88
    2 9 7 84.02
    -3 -9 -7 0.92
    -3 -9 -7 0.83
    3 9 7 0.6
    3 9 7 0.09
    -4 -9 -7 23.06
    -4 -9 -7 19.88
    4 9 7 23.4
    4 9 7 25.32
    -5 -9 -7 1.19
    -5 -9 -7 0.81
    -5 -9 -7 0.52
    5 9 7 1.75
    -6 -9 -7 0.32
    -6 -9 -7 0.06
    -6 -9 -7 0.13
    6 9 7 0.17
    6 9 7 0.75
    -7 -9 -7 2.14
    -7 -9 -7 0.72
    -7 -9 -7 1.38
    7 9 7 1.13
    7 9 7 1.85
    -8 -9 -7 5.09
    -8 -9 -7 2.69
    -8 -9 -7 1.9
    8 9 7 4.34
    8 9 7 3.47
    6 -10 -7 56.08
    -6 10 7 53.65
    -6 10 7 58.13
    5 -10 -7 22.02
    -5 10 7 22.35
    -5 10 7 17.56
    4 -10 -7 12.9
    4 -10 -7 15.43
    -4 10 7 12.17
    -4 10 7 13.47
    3 -10 -7 11.17
    3 -10 -7 11.54
    3 -10 -7 12.83
    -3 10 7 8.24
    2 -10 -7 56.84
    2 -10 -7 45.8
    2 -10 -7 53.73
    -2 10 7 51.84
    -2 10 7 51.82
    1 -10 -7 6.33
    1 -10 -7 4.09
    1 -10 -7 6.44
    -1 10 7 4.71
    -1 10 7 5.98
    0 -10 -7 37.47
    0 -10 -7 42.83
    0 -10 -7 43.04
    0 10 7 35.47
    0 10 7 41.09
    -1 -10 -7 40.98
    -1 -10 -7 38.79
    -1 -10 -7 40.66
    1 10 7 40.67
    1 10 7 34.72
    -2 -10 -7 59.43
    -2 -10 -7 64.74
    2 10 7 64.3
    2 10 7 74.42
    -3 -10 -7 15.9
    -3 -10 -7 18.45
    3 10 7 21.12
    3 10 7 20.72
    -4 -10 -7 7.88
    -4 -10 -7 5.5
    4 10 7 5.59
    4 10 7 6.15
    -5 -10 -7 0.2
    -5 -10 -7 -0.46
    5 10 7 0.06
    -6 -10 -7 19.49
    -6 -10 -7 19.72
    6 10 7 22.51
    6 10 7 15.01
    -7 -10 -7 0.13
    -7 -10 -7 0.08
    7 10 7 0.94
    7 10 7 0.65
    -5 11 7 56.23
    4 -11 -7 0.52
    -4 11 7 0.41
    3 -11 -7 46.29
    3 -11 -7 36.42
    -3 11 7 42.59
    -3 11 7 42.04
    2 -11 -7 23.94
    2 -11 -7 23.61
    2 -11 -7 21.6
    -2 11 7 20.6
    -2 11 7 24.64
    1 -11 -7 27.12
    1 -11 -7 28.47
    1 -11 -7 28.85
    -1 11 7 26.59
    -1 11 7 26.33
    0 -11 -7 2.21
    0 -11 -7 2.63
    0 -11 -7 2.49
    0 11 7 2.06
    0 11 7 2.57
    -1 -11 -7 113.28
    -1 -11 -7 112.58
    1 11 7 104.21
    1 11 7 108.34
    -2 -11 -7 0.15
    -2 -11 -7 0.09
    2 11 7 0.53
    2 11 7 0.98
    -3 -11 -7 10.41
    -3 -11 -7 13.52
    3 11 7 12.52
    3 11 7 12.75
    -4 -11 -7 1.58
    -4 -11 -7 3.75
    4 11 7 3.65
    4 11 7 4.05
    -5 -11 -7 9.39
    -5 -11 -7 9.21
    5 11 7 6.35
    -6 -11 -7 18.44
    -6 -11 -7 19.48
    6 11 7 18.2
    3 -12 -7 56.29
    -3 12 7 57.6
    2 -12 -7 3.29
    2 -12 -7 1.81
    -2 12 7 1.96
    -2 12 7 1.61
    1 -12 -7 34.04
    1 -12 -7 40.68
    1 -12 -7 36.47
    -1 12 7 37.89
    -1 12 7 32.15
    0 -12 -7 12.39
    0 -12 -7 13.41
    0 12 7 13.24
    0 12 7 10.21
    -1 -12 -7 40.79
    -1 -12 -7 31.26
    1 12 7 38.54
    1 12 7 35.64
    -2 -12 -7 2.24
    -2 -12 -7 0.28
    2 12 7 2.72
    2 12 7 4.36
    -3 -12 -7 16.44
    -3 -12 -7 19.59
    3 12 7 12.53
    3 12 7 16.78
    -4 -12 -7 0.1
    -4 -12 -7 0.41
    4 12 7 0.16
    4 12 7 0.23
    0 -13 -7 15.38
    0 -13 -7 13.86
    0 13 7 14.34
    0 13 7 16.2
    -1 -13 -7 7.47
    -1 -13 -7 6.22
    1 13 7 7.68
    1 13 7 7.94
    -2 -13 -7 14.49
    -2 -13 -7 17.79
    2 13 7 13.64
    2 13 7 19.96
    2 11 -8 6.22
    -2 -11 8 5.48
    -2 -11 8 7.13
    1 11 -8 27.8
    -1 -11 8 33.7
    -1 -11 8 35.41
    0 11 -8 10.4
    0 -11 8 12.69
    0 -11 8 11.53
    -1 11 -8 14.54
    1 -11 8 17.07
    -2 11 -8 3.51
    -2 11 -8 2.48
    2 -11 8 1.51
    -3 11 -8 1.52
    -3 11 -8 2.19
    3 -11 8 1.51
    4 10 -8 0.16
    -4 -10 8 0.56
    -4 -10 8 0.07
    3 10 -8 22.55
    -3 -10 8 20.79
    -3 -10 8 28.4
    2 10 -8 1.24
    -2 -10 8 1.52
    -2 -10 8 1.24
    1 10 -8 33.6
    -1 -10 8 38.85
    -1 -10 8 39.39
    0 10 -8 2.4
    0 10 -8 2.8
    0 -10 8 1.45
    0 -10 8 3.75
    -1 10 -8 20.36
    -1 10 -8 19.81
    1 -10 8 23.64
    1 -10 8 17.29
    -2 10 -8 0.83
    -2 10 -8 1.4
    2 -10 8 2.01
    2 -10 8 0.5
    -3 10 -8 9.33
    -3 10 -8 6.59
    3 -10 8 4.41
    -4 10 -8 -0.19
    -4 10 -8 -0.07
    4 -10 8 -0.23
    -5 10 -8 8.86
    -5 10 -8 10.48
    5 -10 8 12.7
    5 9 -8 3.92
    5 9 -8 3.56
    -5 -9 8 7.09
    4 9 -8 24.96
    4 9 -8 25.4
    -4 -9 8 23.51
    -4 -9 8 26.93
    3 9 -8 21.15
    -3 -9 8 22.66
    -3 -9 8 18.45
    2 9 -8 62.7
    -2 -9 8 65.61
    -2 -9 8 61.07
    1 9 -8 0.94
    1 9 -8 3.57
    -1 -9 8 1.36
    -1 -9 8 0.95
    0 9 -8 21.55
    0 9 -8 20.48
    0 -9 8 20.38
    0 -9 8 20.93
    -1 9 -8 18.19
    -1 9 -8 17.45
    1 -9 8 18.95
    1 -9 8 15.48
    -2 9 -8 15.65
    -2 9 -8 16.56
    2 -9 8 12.09
    2 -9 8 12.6
    -3 9 -8 33.06
    -3 9 -8 31.63
    -3 9 -8 27.86
    3 -9 8 28.44
    3 -9 8 30.04
    -4 9 -8 10.56
    -4 9 -8 12.5
    4 -9 8 12.41
    4 -9 8 9.41
    -5 9 -8 3.33
    -5 9 -8 4.43
    5 -9 8 4.32
    -6 9 -8 0.5
    6 -9 8 1.38
    6 8 -8 43.42
    6 8 -8 44.87
    -6 -8 8 43.76
    5 8 -8 6.85
    5 8 -8 4.15
    -5 -8 8 3.87
    4 8 -8 61.15
    4 8 -8 65.23
    -4 -8 8 59.76
    -4 -8 8 67.14
    3 8 -8 0.9
    3 8 -8 0.49
    -3 -8 8 -0.2
    -3 -8 8 0.16
    2 8 -8 63.97
    2 8 -8 63.83
    -2 -8 8 65.47
    -2 -8 8 72.53
    1 8 -8 1.36
    1 8 -8 1.69
    -1 -8 8 0.33
    -1 -8 8 0.51
    0 8 -8 31.23
    0 8 -8 28.66
    0 -8 8 30.64
    0 -8 8 30.46
    -1 8 -8 0.41
    -1 8 -8 -0.24
    1 -8 8 -0.54
    1 -8 8 0.86
    -2 8 -8 67.22
    -2 8 -8 64.26
    -2 8 -8 60.94
    2 -8 8 58.76
    2 -8 8 65.29
    -3 8 -8 2.81
    -3 8 -8 3.05
    -3 8 -8 1.9
    3 -8 8 0.94
    3 -8 8 2.58
    -4 8 -8 54.86
    -4 8 -8 58.27
    -4 8 -8 55.52
    4 -8 8 58.92
    4 -8 8 60.04
    -5 8 -8 0.26
    -5 8 -8 -0.08
    -5 8 -8 -0.13
    5 -8 8 -0.87
    -6 8 -8 8.09
    6 -8 8 4.01
    -7 8 -8 1.07
    7 -8 8 1.01
    7 -8 8 1.86
    7 7 -8 37.88
    7 7 -8 36.39
    -7 -7 8 37.17
    6 7 -8 29.92
    6 7 -8 24.3
    -6 -7 8 26.75
    5 7 -8 75.68
    5 7 -8 68.8
    -5 -7 8 65.03
    4 7 -8 31.49
    4 7 -8 27.81
    4 7 -8 33.25
    -4 -7 8 32.68
    -4 -7 8 34.36
    -4 -7 8 33.99
    3 7 -8 41.26
    3 7 -8 38.62
    3 7 -8 39.65
    -3 -7 8 44.98
    -3 -7 8 41.61
    2 7 -8 37.05
    2 7 -8 36.82
    2 7 -8 36.99
    -2 -7 8 40.82
    -2 -7 8 36.1
    1 7 -8 18.75
    1 7 -8 19.62
    -1 -7 8 16.67
    -1 -7 8 19.1
    0 7 -8 82.38
    0 7 -8 85.73
    0 -7 8 82.76
    0 -7 8 80.88
    -1 7 -8 34.9
    -1 7 -8 33.2
    -1 7 -8 28.91
    1 -7 8 35.96
    1 -7 8 33.52
    -2 7 -8 50.12
    -2 7 -8 55.79
    -2 7 -8 54.82
    2 -7 8 56.89
    2 -7 8 52.22
    -3 7 -8 8.21
    -3 7 -8 10.82
    -3 7 -8 7.83
    3 -7 8 7.42
    3 -7 8 4.33
    -4 7 -8 17.9
    -4 7 -8 14.92
    -4 7 -8 17.3
    4 -7 8 15.07
    -5 7 -8 12.46
    -5 7 -8 11.93
    -5 7 -8 9.18
    5 -7 8 13.16
    5 -7 8 13.49
    -6 7 -8 23.04
    -6 7 -8 26.06
    6 -7 8 30.73
    6 -7 8 25.56
    -7 7 -8 0.23
    -7 7 -8 0.41
    7 -7 8 -0.37
    7 -7 8 0.81
    8 -7 8 8.66
    8 -7 8 12.74
    8 6 -8 2.23
    -8 -6 8 1.27
    7 6 -8 79.3
    7 6 -8 80.93
    -7 -6 8 78.19
    6 6 -8 1.9
    6 6 -8 1.49
    -6 -6 8 2.01
    -6 -6 8 2.18
    5 6 -8 89.94
    5 6 -8 93.92
    5 6 -8 90.1
    -5 -6 8 94.89
    -5 -6 8 92.37
    4 6 -8 0.56
    4 6 -8 0.43
    4 6 -8 0.26
    -4 -6 8 0.53
    -4 -6 8 0.73
    3 6 -8 39.11
    3 6 -8 40.17
    3 6 -8 38.07
    -3 -6 8 35.69
    -3 -6 8 40.47
    2 6 -8 0.24
    2 6 -8 0.16
    2 6 -8 -0.17
    -2 -6 8 0.19
    -2 -6 8 0.02
    1 6 -8 99.87
    1 6 -8 111.32
    1 6 -8 113.53
    -1 -6 8 104.99
    -1 -6 8 115.09
    0 6 -8 19.87
    0 6 -8 19.56
    0 -6 8 17.6
    0 -6 8 22.83
    -1 6 -8 148.18
    -1 6 -8 154.81
    -1 6 -8 161.4
    1 -6 8 158.26
    1 -6 8 171.95
    -2 6 -8 5.24
    -2 6 -8 7.2
    -2 6 -8 5.78
    2 -6 8 4.21
    2 -6 8 6
    -3 6 -8 13.74
    -3 6 -8 14.1
    -3 6 -8 14.07
    3 -6 8 13.26
    -4 6 -8 0.27
    -4 6 -8 0.83
    -4 6 -8 1.56
    4 -6 8 0.37
    4 -6 8 0.72
    -5 6 -8 75.83
    -5 6 -8 74.12
    -5 6 -8 73.21
    5 -6 8 72.95
    5 -6 8 81.73
    -6 6 -8 11.15
    -6 6 -8 14.31
    6 -6 8 12.25
    6 -6 8 12.5
    -7 6 -8 24.37
    -7 6 -8 23.58
    7 -6 8 23.43
    7 -6 8 20.85
    -8 6 -8 3.2
    -8 6 -8 3.69
    8 -6 8 1.93
    8 -6 8 4.48
    8 5 -8 74.59
    -8 -5 8 68.6
    7 5 -8 14.81
    7 5 -8 13.78
    -7 -5 8 13.45
    -7 -5 8 16.93
    6 5 -8 80.23
    6 5 -8 71.08
    -6 -5 8 78.19
    -6 -5 8 69.35
    5 5 -8 26.24
    5 5 -8 29.31
    5 5 -8 28.87
    -5 -5 8 28.25
    -5 -5 8 22
    4 5 -8 17.41
    4 5 -8 17.02
    4 5 -8 16.72
    -4 -5 8 18.8
    -4 -5 8 19.95
    3 5 -8 18.76
    3 5 -8 18.33
    3 5 -8 23.34
    -3 -5 8 22.54
    -3 -5 8 24.73
    2 5 -8 77.9
    2 5 -8 83.3
    2 5 -8 82.27
    -2 -5 8 78.69
    -2 -5 8 81.51
    1 5 -8 70.76
    1 5 -8 70.29
    1 5 -8 71.71
    -1 -5 8 67.79
    -1 -5 8 66.19
    0 5 -8 41.5
    0 5 -8 43.97
    0 5 -8 42.97
    0 -5 8 41.38
    0 -5 8 41.34
    -1 5 -8 43.07
    -1 5 -8 44.42
    -1 5 -8 37.32
    1 -5 8 42.79
    1 -5 8 40.36
    -2 5 -8 39.84
    -2 5 -8 38.38
    -2 5 -8 38.65
    2 -5 8 38.98
    2 -5 8 38.31
    2 -5 8 34.71
    -3 5 -8 17.38
    -3 5 -8 18.2
    -3 5 -8 18.57
    3 -5 8 19.1
    3 -5 8 14.06
    -4 5 -8 23.12
    -4 5 -8 22.19
    -4 5 -8 22.06
    4 -5 8 21.68
    4 -5 8 20.06
    -5 5 -8 52.79
    -5 5 -8 51.69
    -5 5 -8 50.37
    5 -5 8 55.65
    5 -5 8 53.92
    -6 5 -8 24.05
    -6 5 -8 21.67
    6 -5 8 22.68
    6 -5 8 21.21
    -7 5 -8 43.15
    -7 5 -8 44.62
    7 -5 8 46.5
    7 -5 8 44.23
    -8 5 -8 2.42
    -8 5 -8 2.04
    8 -5 8 2.02
    8 -5 8 0.26
    -9 5 -8 13.93
    -9 5 -8 11.05
    9 -5 8 12.35
    9 -5 8 12.35
    8 4 -8 66.59
    -8 -4 8 67.56
    -8 -4 8 70.85
    7 4 -8 18.25
    7 4 -8 13.5
    -7 -4 8 14.29
    -7 -4 8 15.93
    6 4 -8 93.2
    6 4 -8 91.16
    -6 -4 8 82.24
    -6 -4 8 92.17
    5 4 -8 1.73
    5 4 -8 1.25
    5 4 -8 1.29
    -5 -4 8 1.19
    -5 -4 8 0.86
    4 4 -8 87.95
    4 4 -8 94.89
    4 4 -8 89.51
    -4 -4 8 90.49
    -4 -4 8 91.31
    3 4 -8 -0.09
    3 4 -8 0.81
    3 4 -8 -0.17
    -3 -4 8 0.73
    -3 -4 8 0.38
    2 4 -8 100.75
    2 4 -8 107.89
    2 4 -8 110.15
    -2 -4 8 113.93
    -2 -4 8 107.14
    1 4 -8 2.81
    1 4 -8 3.48
    1 4 -8 2.24
    -1 -4 8 2.72
    -1 -4 8 1.99
    0 4 -8 159.92
    0 4 -8 165.19
    0 4 -8 162.56
    0 4 -8 161.74
    0 -4 8 166.78
    0 -4 8 165.89
    -1 4 -8 0.49
    -1 4 -8 0.33
    -1 4 -8 0.11
    -1 4 -8 0.69
    1 -4 8 -0.35
    1 -4 8 -0.04
    1 -4 8 0.2
    -2 4 -8 91.79
    -2 4 -8 95.83
    -2 4 -8 97.53
    2 -4 8 89.9
    2 -4 8 100.48
    -3 4 -8 28.61
    -3 4 -8 31.1
    -3 4 -8 26.81
    3 -4 8 31.52
    3 -4 8 28.42
    -4 4 -8 60.07
    -4 4 -8 59.58
    -4 4 -8 58.69
    4 -4 8 60.25
    4 -4 8 59.56
    -5 4 -8 0.11
    -5 4 -8 0.32
    5 -4 8 0.16
    5 -4 8 0.37
    -6 4 -8 88.42
    -6 4 -8 90.73
    6 -4 8 84.61
    6 -4 8 85.12
    -7 4 -8 7.27
    -7 4 -8 10.06
    7 -4 8 7.5
    7 -4 8 9.43
    -8 4 -8 48.86
    -8 4 -8 49.99
    8 -4 8 44.98
    8 -4 8 47.55
    -9 4 -8 11.91
    -9 4 -8 16.74
    9 -4 8 15.37
    9 -4 8 14.59
    9 3 -8 31.93
    -9 -3 8 37.69
    -9 -3 8 33.3
    8 3 -8 24.8
    -8 -3 8 26.8
    7 3 -8 64.08
    7 3 -8 60.99
    -7 -3 8 64.28
    -7 -3 8 65.3
    6 3 -8 29.38
    6 3 -8 33.78
    -6 -3 8 35.78
    -6 -3 8 33.92
    5 3 -8 53.85
    5 3 -8 54.85
    -5 -3 8 57.07
    -5 -3 8 55.84
    4 3 -8 150.52
    4 3 -8 142.68
    4 3 -8 151.85
    -4 -3 8 153.62
    -4 -3 8 154.81
    3 3 -8 124.24
    3 3 -8 125.04
    3 3 -8 125.53
    -3 -3 8 130.64
    -3 -3 8 129.94
    -3 -3 8 127.47
    2 3 -8 129.91
    2 3 -8 131.43
    2 3 -8 123.69
    -2 -3 8 124.37
    -2 -3 8 125.31
    1 3 -8 124.57
    1 3 -8 115.59
    1 3 -8 122.09
    -1 -3 8 123.1
    -1 -3 8 124.56
    0 3 -8 75.77
    0 3 -8 71.06
    0 3 -8 71.64
    0 3 -8 70.11
    0 -3 8 75.76
    0 -3 8 71.74
    0 -3 8 71.13
    -1 3 -8 25.56
    -1 3 -8 28.69
    -1 3 -8 29.65
    -1 3 -8 27.39
    1 -3 8 32.41
    1 -3 8 29.68
    1 -3 8 32.03
    -2 3 -8 264.3
    -2 3 -8 261.07
    -2 3 -8 255.95
    2 -3 8 267.2
    2 -3 8 253.96
    -3 3 -8 38.39
    -3 3 -8 33.36
    -3 3 -8 38.06
    3 -3 8 36.98
    3 -3 8 39.11
    -4 3 -8 92.73
    -4 3 -8 93.3
    -4 3 -8 95.74
    4 -3 8 87.65
    4 -3 8 94.65
    -5 3 -8 24.47
    -5 3 -8 24.73
    5 -3 8 22.68
    5 -3 8 23.88
    -6 3 -8 42.96
    -6 3 -8 47.97
    6 -3 8 43.97
    6 -3 8 44.6
    -7 3 -8 9.55
    -7 3 -8 10.07
    7 -3 8 8.72
    7 -3 8 9.01
    -8 3 -8 75.38
    -8 3 -8 69.88
    8 -3 8 71.55
    8 -3 8 74.99
    -9 3 -8 -0.02
    -9 3 -8 1.23
    9 -3 8 1.4
    9 -3 8 0.93
    9 2 -8 54.62
    -9 -2 8 50.89
    -9 -2 8 49.99
    8 2 -8 0.22
    -8 -2 8 0.35
    -8 -2 8 -0.21
    7 2 -8 81.62
    7 2 -8 79.44
    -7 -2 8 81.1
    -7 -2 8 86.25
    6 2 -8 4.4
    6 2 -8 5.04
    -6 -2 8 5.76
    -6 -2 8 2.07
    5 2 -8 281.34
    5 2 -8 285.08
    -5 -2 8 276.49
    -5 -2 8 282.17
    4 2 -8 0.11
    4 2 -8 0.29
    4 2 -8 0.32
    -4 -2 8 0.93
    -4 -2 8 0.25
    3 2 -8 270.92
    3 2 -8 261.71
    3 2 -8 263.94
    3 2 -8 270.26
    -3 -2 8 263.23
    -3 -2 8 274.67
    -3 -2 8 285.38
    2 2 -8 70.66
    2 2 -8 76.21
    2 2 -8 70.39
    -2 -2 8 70.8
    -2 -2 8 75.28
    1 2 -8 322.65
    1 2 -8 314.51
    1 2 -8 321.7
    -1 -2 8 325.03
    -1 -2 8 302.27
    0 2 -8 1.06
    0 2 -8 1.97
    0 2 -8 1.41
    0 2 -8 0.9
    0 -2 8 1.89
    0 -2 8 0.91
    0 -2 8 1.34
    -1 2 -8 420.36
    -1 2 -8 414.28
    -1 2 -8 396.6
    -1 2 -8 407.17
    1 -2 8 421.33
    1 -2 8 416.5
    -2 2 -8 152.03
    -2 2 -8 160.04
    -2 2 -8 153.93
    -2 2 -8 155.41
    2 -2 8 159.43
    2 -2 8 159.88
    -3 2 -8 234.83
    -3 2 -8 264.66
    -3 2 -8 253.09
    -3 2 -8 261.65
    3 -2 8 251.36
    3 -2 8 249.19
    -4 2 -8 11.13
    -4 2 -8 13.87
    -4 2 -8 11.68
    -4 2 -8 11.4
    4 -2 8 12.41
    4 -2 8 12.04
    -5 2 -8 55.24
    -5 2 -8 56.36
    -5 2 -8 59.18
    5 -2 8 58.55
    5 -2 8 56.07
    -6 2 -8 39.51
    -6 2 -8 34.8
    -6 2 -8 39.41
    6 -2 8 30.95
    6 -2 8 33.35
    -7 2 -8 46.29
    -7 2 -8 48.44
    -7 2 -8 53.89
    7 -2 8 48.45
    7 -2 8 53.81
    -8 2 -8 27.09
    -8 2 -8 27.27
    -8 2 -8 27.24
    8 -2 8 25.09
    8 -2 8 27.26
    -9 2 -8 40.5
    -9 2 -8 39.49
    -9 2 -8 43.66
    9 -2 8 33.88
    9 -2 8 36.27
    -10 2 -8 6.89
    -10 2 -8 5.54
    -10 2 -8 6.87
    10 -2 8 5.41
    10 -2 8 4.09
    9 1 -8 30.51
    -9 -1 8 33.06
    -9 -1 8 38.26
    8 1 -8 44.71
    -8 -1 8 36.37
    -8 -1 8 36.02
    7 1 -8 101.6
    7 1 -8 106.16
    -7 -1 8 102.56
    -7 -1 8 118.03
    6 1 -8 44.72
    6 1 -8 40.74
    6 1 -8 42.27
    -6 -1 8 49.21
    -6 -1 8 44.21
    5 1 -8 191.81
    5 1 -8 189.52
    5 1 -8 186.34
    -5 -1 8 188.53
    -5 -1 8 183.16
    4 1 -8 200.47
    4 1 -8 205.98
    4 1 -8 195.64
    -4 -1 8 217.35
    -4 -1 8 201.92
    3 1 -8 145.81
    3 1 -8 153.4
    3 1 -8 152.17
    3 1 -8 150.35
    -3 -1 8 152.57
    -3 -1 8 150.33
    2 1 -8 115.39
    2 1 -8 113.68
    2 1 -8 109.58
    2 1 -8 114.67
    -2 -1 8 108.62
    -2 -1 8 110.5
    -2 -1 8 111.85
    1 1 -8 321.57
    1 1 -8 308.94
    1 1 -8 319.08
    1 1 -8 329.64
    -1 -1 8 324.09
    -1 -1 8 327.36
    0 1 -8 224.47
    0 1 -8 220.59
    0 1 -8 223.23
    0 1 -8 209.27
    0 1 -8 207.65
    0 -1 8 213.13
    0 -1 8 215.52
    -1 1 -8 502.88
    -1 1 -8 510.4
    -1 1 -8 511.23
    -1 1 -8 517.11
    -1 1 -8 512.68
    -1 1 -8 501.59
    1 -1 8 502.91
    1 -1 8 524.54
    -2 1 -8 140.54
    -2 1 -8 144.99
    -2 1 -8 137.61
    -2 1 -8 140.1
    -2 1 -8 139.06
    2 -1 8 128.42
    2 -1 8 140.64
    -3 1 -8 202.45
    -3 1 -8 198.97
    -3 1 -8 201.54
    -3 1 -8 198.52
    3 -1 8 199.33
    3 -1 8 199.67
    3 -1 8 193.59
    -4 1 -8 75.35
    -4 1 -8 74.99
    -4 1 -8 81.81
    -4 1 -8 84.09
    4 -1 8 74.89
    4 -1 8 80.71
    4 -1 8 79.26
    -5 1 -8 89.76
    -5 1 -8 110.17
    -5 1 -8 106.15
    5 -1 8 104.27
    5 -1 8 111.72
    -6 1 -8 0.2
    -6 1 -8 0.56
    -6 1 -8 0.17
    6 -1 8 0.76
    6 -1 8 0.02
    -7 1 -8 131.65
    -7 1 -8 133.27
    -7 1 -8 133.03
    7 -1 8 135.25
    7 -1 8 136.96
    -8 1 -8 3.2
    -8 1 -8 3.97
    -8 1 -8 2.12
    8 -1 8 3.13
    8 -1 8 3.28
    -9 1 -8 34.98
    -9 1 -8 39.29
    -9 1 -8 32.19
    9 -1 8 34.63
    9 -1 8 29
    -10 1 -8 9.45
    -10 1 -8 10.79
    -10 1 -8 4.45
    10 -1 8 8.36
    10 -1 8 9.91
    9 0 -8 0.75
    -9 0 8 0.32
    -9 0 8 1.39
    8 0 -8 126.18
    -8 0 8 122.54
    -8 0 8 124.65
    7 0 -8 19.35
    7 0 -8 19.61
    7 0 -8 18.5
    -7 0 8 16.06
    -7 0 8 14.83
    6 0 -8 173.68
    6 0 -8 169.46
    6 0 -8 174.66
    -6 0 8 167.3
    -6 0 8 175.1
    5 0 -8 13.08
    5 0 -8 12.88
    5 0 -8 10.22
    -5 0 8 14.81
    -5 0 8 11.52
    4 0 -8 124.46
    4 0 -8 125.18
    4 0 -8 124.06
    -4 0 8 126.26
    -4 0 8 122.59
    3 0 -8 0.95
    3 0 -8 0.41
    3 0 -8 0.92
    3 0 -8 1.3
    -3 0 8 1.28
    -3 0 8 1.13
    2 0 -8 237.24
    2 0 -8 238.88
    2 0 -8 236.51
    2 0 -8 244.24
    -2 0 8 242.72
    -2 0 8 243.28
    -2 0 8 250.54
    1 0 -8 44.51
    1 0 -8 50.99
    1 0 -8 49.19
    1 0 -8 48.72
    -1 0 8 49.7
    -1 0 8 47.13
    0 0 -8 437.43
    0 0 -8 448.03
    0 0 -8 438.02
    0 0 -8 438.13
    0 0 -8 435.87
    0 0 -8 443.11
    0 0 8 450.25
    0 0 8 467.4
    -1 0 -8 58.73
    -1 0 -8 59.34
    -1 0 -8 61.9
    -1 0 -8 59.88
    -1 0 -8 59.09
    -1 0 -8 62.96
    1 0 8 60.47
    -2 0 -8 216.16
    -2 0 -8 222
    -2 0 -8 219.83
    -2 0 -8 214.62
    -2 0 -8 221.32
    -2 0 -8 220.81
    2 0 8 227.51
    -3 0 -8 35.75
    -3 0 -8 32.89
    -3 0 -8 31.68
    -3 0 -8 31.66
    3 0 8 33.41
    3 0 8 35.91
    -4 0 -8 166.29
    -4 0 -8 160.29
    -4 0 -8 168.47
    -4 0 -8 161.09
    4 0 8 169.91
    4 0 8 154.59
    -5 0 -8 42.45
    -5 0 -8 40.58
    -5 0 -8 38.34
    5 0 8 41.5
    5 0 8 42.19
    -6 0 -8 117.84
    -6 0 -8 104.88
    -6 0 -8 109
    6 0 8 114.51
    -7 0 -8 129.56
    -7 0 -8 131.59
    -7 0 -8 131.77
    7 0 8 132.33
    -8 0 -8 71.78
    -8 0 -8 77.51
    -8 0 -8 72.88
    8 0 8 73.14
    8 0 8 71.92
    -9 0 -8 15.93
    -9 0 -8 17.27
    -9 0 -8 16.13
    9 0 8 17.03
    9 0 8 14.29
    -10 0 -8 20.8
    -10 0 -8 22.66
    10 0 8 19.21
    10 0 8 19.97
    9 -1 -8 11.52
    -9 1 8 10.59
    8 -1 -8 79.44
    8 -1 -8 81.33
    -8 1 8 71.06
    -8 1 8 75.32
    7 -1 -8 69.96
    7 -1 -8 71.88
    7 -1 -8 67.27
    -7 1 8 65.17
    -7 1 8 65.18
    6 -1 -8 131.32
    6 -1 -8 134.62
    6 -1 -8 135.11
    -6 1 8 133.78
    -6 1 8 137.84
    5 -1 -8 24.21
    5 -1 -8 23.33
    5 -1 -8 25.29
    -5 1 8 24.59
    -5 1 8 22.05
    4 -1 -8 165.98
    4 -1 -8 183.65
    4 -1 -8 171.85
    -4 1 8 174.5
    -4 1 8 184.86
    3 -1 -8 1.23
    3 -1 -8 0.16
    3 -1 -8 1
    -3 1 8 0.49
    -3 1 8 0.96
    2 -1 -8 270.82
    2 -1 -8 272.72
    2 -1 -8 257.35
    2 -1 -8 286.97
    -2 1 8 276.61
    -2 1 8 281.77
    1 -1 -8 28.33
    1 -1 -8 27.33
    1 -1 -8 26.23
    1 -1 -8 26.96
    1 -1 -8 25.16
    -1 1 8 26.53
    -1 1 8 23.21
    0 -1 -8 498.21
    0 -1 -8 508.11
    0 -1 -8 511.94
    0 -1 -8 516.86
    0 -1 -8 525.6
    0 -1 -8 517.82
    0 1 8 525.77
    -1 -1 -8 15.68
    -1 -1 -8 15.37
    -1 -1 -8 15.6
    -1 -1 -8 12.96
    -1 -1 -8 14.54
    -1 -1 -8 15.06
    -2 -1 -8 216.05
    -2 -1 -8 209.91
    -2 -1 -8 208.53
    -2 -1 -8 206.59
    -2 -1 -8 213.49
    -2 -1 -8 217.03
    -3 -1 -8 6.5
    -3 -1 -8 5.57
    -3 -1 -8 5.88
    -3 -1 -8 6.6
    -3 -1 -8 5.99
    -3 -1 -8 6.32
    3 1 8 7.38
    3 1 8 6.91
    -4 -1 -8 337.51
    -4 -1 -8 341.16
    -4 -1 -8 352.57
    -4 -1 -8 351.24
    -4 -1 -8 341.53
    4 1 8 348.39
    4 1 8 343.21
    -5 -1 -8 3.29
    -5 -1 -8 3.34
    -5 -1 -8 2.86
    5 1 8 3.49
    5 1 8 3.65
    -6 -1 -8 306.77
    -6 -1 -8 315.49
    -6 -1 -8 309.6
    6 1 8 285.6
    6 1 8 320.97
    -7 -1 -8 1.01
    -7 -1 -8 0.73
    -7 -1 -8 1.21
    7 1 8 1.31
    -8 -1 -8 140.09
    -8 -1 -8 136.18
    -8 -1 -8 125.68
    8 1 8 123.29
    -9 -1 -8 4.03
    -9 -1 -8 2.23
    9 1 8 4.68
    -10 -1 -8 62.06
    -10 -1 -8 53.27
    10 1 8 61.19
    10 1 8 52.79
    9 -2 -8 39.72
    9 -2 -8 37
    -9 2 8 41.09
    8 -2 -8 4.55
    8 -2 -8 5.57
    -8 2 8 4.2
    7 -2 -8 71.98
    7 -2 -8 67.33
    7 -2 -8 70.87
    -7 2 8 67.63
    -7 2 8 69.23
    6 -2 -8 8.33
    6 -2 -8 8.12
    6 -2 -8 7.6
    -6 2 8 8.59
    -6 2 8 6.41
    5 -2 -8 210.91
    5 -2 -8 211.17
    5 -2 -8 218.81
    -5 2 8 209.72
    -5 2 8 217.31
    4 -2 -8 150.09
    4 -2 -8 155.65
    4 -2 -8 157.59
    -4 2 8 149.64
    -4 2 8 150.39
    3 -2 -8 110.09
    3 -2 -8 108.75
    3 -2 -8 111.32
    -3 2 8 108.28
    -3 2 8 111.16
    2 -2 -8 111.87
    2 -2 -8 109.45
    2 -2 -8 111.47
    -2 2 8 98.72
    -2 2 8 114.14
    1 -2 -8 251.78
    1 -2 -8 256.19
    1 -2 -8 243.24
    1 -2 -8 250.62
    1 -2 -8 258.91
    -1 2 8 250.16
    -1 2 8 245.26
    0 -2 -8 324.59
    0 -2 -8 318.31
    0 -2 -8 316.89
    0 -2 -8 320.1
    0 -2 -8 306.79
    0 -2 -8 314.29
    0 2 8 312.39
    -1 -2 -8 270.75
    -1 -2 -8 273.51
    -1 -2 -8 274.73
    -1 -2 -8 273.54
    -1 -2 -8 258.75
    -1 -2 -8 259.88
    -2 -2 -8 319.6
    -2 -2 -8 300.56
    -2 -2 -8 304.58
    -2 -2 -8 309.3
    -2 -2 -8 307.44
    -2 -2 -8 291.24
    2 2 8 301.86
    -3 -2 -8 114.78
    -3 -2 -8 106.17
    -3 -2 -8 106.43
    -3 -2 -8 108.5
    -3 -2 -8 106.43
    -3 -2 -8 106.09
    3 2 8 108.9
    3 2 8 112.05
    3 2 8 110.12
    -4 -2 -8 144.85
    -4 -2 -8 137.86
    -4 -2 -8 139.08
    -4 -2 -8 131.1
    4 2 8 135.15
    4 2 8 132.6
    4 2 8 141.23
    -5 -2 -8 56.21
    -5 -2 -8 57.58
    -5 -2 -8 51.58
    -5 -2 -8 51.91
    5 2 8 54.17
    5 2 8 52.19
    -6 -2 -8 86.24
    -6 -2 -8 86.43
    -6 -2 -8 85.97
    6 2 8 88.41
    6 2 8 80.78
    -7 -2 -8 138.49
    -7 -2 -8 142.62
    -7 -2 -8 143.73
    7 2 8 142.1
    7 2 8 124.35
    -8 -2 -8 113.21
    -8 -2 -8 114.1
    8 2 8 112.45
    -9 -2 -8 18.19
    -9 -2 -8 18.21
    9 2 8 19.09
    -10 -2 -8 55.76
    -10 -2 -8 57.06
    10 2 8 57.57
    9 -3 -8 50.98
    9 -3 -8 52.4
    -9 3 8 55.16
    8 -3 -8 6.12
    8 -3 -8 3.39
    -8 3 8 6.64
    7 -3 -8 56.73
    7 -3 -8 47.88
    7 -3 -8 56.15
    -7 3 8 50.12
    -7 3 8 51.84
    6 -3 -8 19.09
    6 -3 -8 19.15
    6 -3 -8 19.66
    -6 3 8 16.38
    -6 3 8 24.23
    5 -3 -8 232.48
    5 -3 -8 237.97
    5 -3 -8 237.89
    -5 3 8 235.32
    -5 3 8 239.31
    4 -3 -8 4.78
    4 -3 -8 5.17
    4 -3 -8 5.12
    -4 3 8 6.89
    -4 3 8 5.03
    -4 3 8 6.41
    3 -3 -8 313.69
    3 -3 -8 316.28
    3 -3 -8 318.97
    -3 3 8 308.72
    -3 3 8 316.04
    2 -3 -8 57.83
    2 -3 -8 51.52
    2 -3 -8 59.86
    2 -3 -8 60.84
    -2 3 8 59.74
    -2 3 8 59.3
    1 -3 -8 434.82
    1 -3 -8 439.32
    1 -3 -8 451.21
    1 -3 -8 424.68
    -1 3 8 450.82
    -1 3 8 457.78
    0 -3 -8 0.29
    0 -3 -8 0.93
    0 -3 -8 0.42
    0 -3 -8 0.7
    0 -3 -8 0.74
    0 -3 -8 1.02
    0 3 8 0.54
    0 3 8 0.62
    -1 -3 -8 686.68
    -1 -3 -8 701.9
    -1 -3 -8 694.26
    -1 -3 -8 682.62
    -1 -3 -8 674.36
    -1 -3 -8 694.9
    1 3 8 680.63
    1 3 8 701.16
    -2 -3 -8 5.81
    -2 -3 -8 3.4
    -2 -3 -8 4.26
    -2 -3 -8 4.93
    -2 -3 -8 3.85
    -2 -3 -8 5.43
    2 3 8 4.2
    2 3 8 4.92
    -3 -3 -8 355.32
    -3 -3 -8 356.33
    -3 -3 -8 359.94
    -3 -3 -8 346.73
    -3 -3 -8 355.71
    3 3 8 348.95
    3 3 8 353.18
    -4 -3 -8 11.97
    -4 -3 -8 11.82
    -4 -3 -8 10.49
    -4 -3 -8 11.38
    4 3 8 9.27
    4 3 8 11.97
    4 3 8 10.45
    -5 -3 -8 112.48
    -5 -3 -8 111.13
    -5 -3 -8 118.47
    -5 -3 -8 122.6
    5 3 8 114.22
    5 3 8 123.17
    -6 -3 -8 0.65
    -6 -3 -8 1.01
    6 3 8 1.45
    6 3 8 0.35
    -7 -3 -8 147.65
    -7 -3 -8 150.24
    7 3 8 146.99
    7 3 8 148.8
    -8 -3 -8 3.34
    -8 -3 -8 3.61
    8 3 8 1.25
    8 3 8 2.42
    -9 -3 -8 68.07
    -9 -3 -8 66.57
    9 3 8 66.22
    -10 -3 -8 3.1
    -10 -3 -8 0.74
    10 3 8 3.08
    9 -4 -8 7.72
    9 -4 -8 8.55
    -9 4 8 6.76
    8 -4 -8 27.36
    8 -4 -8 23.98
    -8 4 8 24.44
    7 -4 -8 49.26
    7 -4 -8 44.02
    7 -4 -8 41.81
    -7 4 8 47.23
    -7 4 8 47.37
    6 -4 -8 45.43
    6 -4 -8 47.45
    6 -4 -8 41.5
    -6 4 8 43.5
    -6 4 8 42.14
    5 -4 -8 15.89
    5 -4 -8 15.11
    5 -4 -8 17.01
    -5 4 8 14.87
    -5 4 8 16.84
    4 -4 -8 150.51
    4 -4 -8 152.98
    4 -4 -8 150.58
    -4 4 8 155.74
    -4 4 8 143.78
    3 -4 -8 96.01
    3 -4 -8 90.17
    3 -4 -8 93.15
    3 -4 -8 97.9
    -3 4 8 87.97
    -3 4 8 90.38
    2 -4 -8 138.92
    2 -4 -8 137.63
    2 -4 -8 125.87
    2 -4 -8 134.97
    -2 4 8 136.16
    -2 4 8 125.64
    1 -4 -8 156.84
    1 -4 -8 164.09
    1 -4 -8 158.71
    1 -4 -8 160.21
    -1 4 8 159.29
    -1 4 8 166.46
    -1 4 8 171.69
    0 -4 -8 37.85
    0 -4 -8 41.3
    0 -4 -8 39.37
    0 -4 -8 39.09
    0 -4 -8 38.26
    0 4 8 39.1
    0 4 8 38.86
    -1 -4 -8 97.71
    -1 -4 -8 104.94
    -1 -4 -8 108.71
    -1 -4 -8 107.42
    -1 -4 -8 105.18
    -1 -4 -8 112.74
    1 4 8 108.14
    1 4 8 103.57
    -2 -4 -8 310.28
    -2 -4 -8 323.18
    -2 -4 -8 305.87
    -2 -4 -8 317.5
    -2 -4 -8 316.48
    2 4 8 311.28
    2 4 8 313.8
    2 4 8 304.5
    -3 -4 -8 129.38
    -3 -4 -8 135.49
    -3 -4 -8 138.47
    -3 -4 -8 137.65
    -3 -4 -8 136.84
    3 4 8 127.09
    3 4 8 132.03
    -4 -4 -8 64.61
    -4 -4 -8 58.64
    -4 -4 -8 60.39
    -4 -4 -8 61.84
    4 4 8 61.72
    4 4 8 54.92
    -5 -4 -8 62.63
    -5 -4 -8 62.8
    -5 -4 -8 61.31
    5 4 8 64.43
    5 4 8 63.12
    -6 -4 -8 21.1
    -6 -4 -8 22.92
    -6 -4 -8 19.54
    6 4 8 19.95
    6 4 8 19.5
    -7 -4 -8 104.13
    -7 -4 -8 103.28
    7 4 8 104.89
    7 4 8 96.62
    -8 -4 -8 29.27
    -8 -4 -8 28.04
    8 4 8 27.96
    8 4 8 32.3
    -9 -4 -8 40.41
    -9 -4 -8 45.98
    9 4 8 40.58
    9 4 8 40.85
    -10 -4 -8 11.23
    -10 -4 -8 16.62
    10 4 8 20.88
    8 -5 -8 47.26
    8 -5 -8 46.14
    -8 5 8 40.65
    7 -5 -8 1.9
    7 -5 -8 1.35
    -7 5 8 2.71
    -7 5 8 0.49
    6 -5 -8 81.69
    6 -5 -8 79.37
    6 -5 -8 75.07
    -6 5 8 78.92
    -6 5 8 79.66
    5 -5 -8 1.63
    5 -5 -8 2.39
    5 -5 -8 2.02
    -5 5 8 0.05
    -5 5 8 1.07
    4 -5 -8 56.19
    4 -5 -8 53.49
    4 -5 -8 54.66
    -4 5 8 54.6
    -4 5 8 52.38
    3 -5 -8 0.78
    3 -5 -8 -0.05
    3 -5 -8 0.43
    3 -5 -8 -0.03
    -3 5 8 -0.01
    -3 5 8 1.02
    2 -5 -8 125.29
    2 -5 -8 121.56
    2 -5 -8 120.34
    2 -5 -8 123.6
    -2 5 8 124.21
    -2 5 8 119.39
    1 -5 -8 10.83
    1 -5 -8 9.93
    1 -5 -8 10.59
    1 -5 -8 11.28
    -1 5 8 12.04
    -1 5 8 8.89
    0 -5 -8 197.49
    0 -5 -8 206.17
    0 -5 -8 199.75
    0 -5 -8 199.47
    0 5 8 207.07
    -1 -5 -8 3.17
    -1 -5 -8 2.02
    -1 -5 -8 2.7
    -1 -5 -8 2.96
    1 5 8 2.97
    1 5 8 2.76
    -2 -5 -8 177.03
    -2 -5 -8 179.3
    -2 -5 -8 179.73
    -2 -5 -8 178.38
    2 5 8 190.13
    2 5 8 176.6
    2 5 8 180.07
    -3 -5 -8 0
    -3 -5 -8 0.19
    -3 -5 -8 -0.06
    -3 -5 -8 -0.03
    3 5 8 -0.08
    3 5 8 0.33
    -4 -5 -8 139.99
    -4 -5 -8 143.3
    -4 -5 -8 134.34
    4 5 8 133.17
    4 5 8 135.91
    -5 -5 -8 20.58
    -5 -5 -8 23.38
    -5 -5 -8 25.97
    5 5 8 19.73
    5 5 8 21.44
    -6 -5 -8 115.12
    -6 -5 -8 115.77
    -6 -5 -8 114.56
    6 5 8 111.36
    6 5 8 107.14
    -7 -5 -8 16.33
    -7 -5 -8 16.52
    -7 -5 -8 14.59
    7 5 8 13.16
    7 5 8 14.69
    -8 -5 -8 119.36
    -8 -5 -8 114.08
    8 5 8 124.47
    8 5 8 119.52
    -9 -5 -8 2.38
    -9 -5 -8 1.63
    9 5 8 3.36
    9 5 8 4.63
    8 -6 -8 24.04
    8 -6 -8 20.86
    -8 6 8 23.67
    7 -6 -8 20.74
    7 -6 -8 25.42
    -7 6 8 19.95
    -7 6 8 20.68
    6 -6 -8 31.03
    6 -6 -8 27.99
    -6 6 8 29.71
    -6 6 8 29.47
    5 -6 -8 15.1
    5 -6 -8 14.03
    -5 6 8 14.75
    -5 6 8 12.02
    4 -6 -8 5.2
    4 -6 -8 4.04
    -4 6 8 5.25
    -4 6 8 4.93
    3 -6 -8 6.19
    3 -6 -8 5.95
    3 -6 -8 7.27
    -3 6 8 5.33
    -3 6 8 7.8
    2 -6 -8 84.17
    2 -6 -8 82.71
    2 -6 -8 81.55
    -2 6 8 79.05
    -2 6 8 85.89
    1 -6 -8 73.11
    1 -6 -8 72.03
    1 -6 -8 74.93
    -1 6 8 75.04
    -1 6 8 69.35
    0 -6 -8 78.57
    0 -6 -8 75.02
    0 -6 -8 73.32
    0 6 8 74.49
    0 6 8 78.09
    -1 -6 -8 11.91
    -1 -6 -8 11.33
    -1 -6 -8 12.02
    -1 -6 -8 11.49
    1 6 8 9.29
    1 6 8 12.03
    -2 -6 -8 84.27
    -2 -6 -8 87.69
    -2 -6 -8 92.87
    -2 -6 -8 86.97
    2 6 8 93.76
    2 6 8 88.4
    -3 -6 -8 38.16
    -3 -6 -8 42.14
    -3 -6 -8 39.16
    3 6 8 36.59
    3 6 8 37.64
    -4 -6 -8 97.01
    -4 -6 -8 97.73
    -4 -6 -8 100.1
    4 6 8 92.72
    4 6 8 101.36
    -5 -6 -8 17.09
    -5 -6 -8 16.16
    -5 -6 -8 12.14
    5 6 8 17.14
    -6 -6 -8 144.35
    -6 -6 -8 149.28
    -6 -6 -8 147.51
    6 6 8 141.99
    6 6 8 143.3
    -7 -6 -8 19.12
    -7 -6 -8 18.89
    -7 -6 -8 23.58
    7 6 8 20.4
    7 6 8 18.47
    -8 -6 -8 131.66
    -8 -6 -8 132.18
    8 6 8 119.31
    8 6 8 135.9
    -9 -6 -8 10.53
    -9 -6 -8 14.72
    9 6 8 8.13
    9 6 8 12.24
    7 -7 -8 51.14
    7 -7 -8 48.28
    -7 7 8 49.01
    -7 7 8 47.65
    6 -7 -8 1.03
    6 -7 -8 1.71
    -6 7 8 1.94
    -6 7 8 5.25
    5 -7 -8 73.85
    5 -7 -8 67.8
    -5 7 8 66.9
    -5 7 8 71.08
    4 -7 -8 0.1
    4 -7 -8 0.66
    -4 7 8 0.23
    -4 7 8 -0.31
    3 -7 -8 28.55
    3 -7 -8 27.7
    -3 7 8 27.17
    -3 7 8 21.95
    2 -7 -8 1.07
    2 -7 -8 1.41
    2 -7 -8 0.46
    -2 7 8 0.44
    -2 7 8 1.5
    1 -7 -8 143.35
    1 -7 -8 132.81
    1 -7 -8 130.33
    -1 7 8 132.33
    -1 7 8 135.66
    0 -7 -8 4.03
    0 -7 -8 2.86
    0 -7 -8 2.11
    0 7 8 3.01
    -1 -7 -8 184.53
    -1 -7 -8 188.27
    -1 -7 -8 185.78
    1 7 8 191.3
    1 7 8 194.5
    -2 -7 -8 5.4
    -2 -7 -8 4.69
    -2 -7 -8 4.19
    2 7 8 5.11
    2 7 8 4.9
    -3 -7 -8 30.37
    -3 -7 -8 32.58
    -3 -7 -8 38.36
    3 7 8 28.8
    3 7 8 29.78
    -4 -7 -8 17.12
    -4 -7 -8 12.8
    -4 -7 -8 15.35
    4 7 8 17.77
    4 7 8 15.45
    -5 -7 -8 166.59
    -5 -7 -8 165.08
    -5 -7 -8 161.9
    5 7 8 164.09
    -6 -7 -8 16.79
    -6 -7 -8 15.26
    -6 -7 -8 14.27
    6 7 8 15.74
    6 7 8 11.74
    -7 -7 -8 102.44
    -7 -7 -8 108.27
    -7 -7 -8 94.33
    7 7 8 104.29
    7 7 8 111.13
    -8 -7 -8 14.53
    -8 -7 -8 11.15
    -8 -7 -8 15.28
    8 7 8 10.34
    8 7 8 10.95
    -9 -7 -8 29.29
    -9 -7 -8 30.32
    9 7 8 29.98
    9 7 8 28.53
    7 -8 -8 2.35
    -7 8 8 2.84
    -7 8 8 1.69
    6 -8 -8 39.65
    6 -8 -8 32.24
    -6 8 8 34.28
    -6 8 8 33.21
    5 -8 -8 26.32
    5 -8 -8 28.73
    -5 8 8 21.49
    -5 8 8 25.11
    4 -8 -8 33.44
    4 -8 -8 31.12
    -4 8 8 32.73
    -4 8 8 31.02
    3 -8 -8 54.91
    3 -8 -8 52.41
    -3 8 8 49.37
    -3 8 8 50.89
    2 -8 -8 34.31
    2 -8 -8 39.5
    2 -8 -8 37.68
    -2 8 8 32.63
    -2 8 8 35.68
    1 -8 -8 17.73
    1 -8 -8 17.02
    1 -8 -8 21.9
    -1 8 8 20.72
    0 -8 -8 69.65
    0 -8 -8 68.02
    0 -8 -8 69.73
    0 8 8 69.27
    0 8 8 67.48
    -1 -8 -8 115.82
    -1 -8 -8 113.48
    -1 -8 -8 117.27
    1 8 8 110.33
    1 8 8 117.26
    -2 -8 -8 40.08
    -2 -8 -8 40.7
    -2 -8 -8 42.1
    2 8 8 44.76
    2 8 8 49.73
    -3 -8 -8 29.12
    -3 -8 -8 32.82
    3 8 8 27.58
    3 8 8 25.98
    -4 -8 -8 15.95
    -4 -8 -8 19.49
    -4 -8 -8 20.15
    4 8 8 20.93
    4 8 8 22.76
    -5 -8 -8 85.22
    -5 -8 -8 82.64
    -5 -8 -8 90.34
    5 8 8 83.22
    -6 -8 -8 13.75
    -6 -8 -8 16.04
    -6 -8 -8 17.67
    6 8 8 19.48
    6 8 8 14.11
    -7 -8 -8 51.48
    -7 -8 -8 49.86
    -7 -8 -8 52.22
    7 8 8 48.01
    7 8 8 50.84
    -8 -8 -8 11.91
    -8 -8 -8 7.95
    -8 -8 -8 10.65
    8 8 8 6.24
    8 8 8 9.87
    6 -9 -8 16.25
    -6 9 8 8.03
    -6 9 8 13.17
    5 -9 -8 0.16
    5 -9 -8 0.55
    -5 9 8 1.13
    -5 9 8 0.11
    4 -9 -8 57.68
    4 -9 -8 53.57
    -4 9 8 51.24
    -4 9 8 53.05
    3 -9 -8 0.05
    3 -9 -8 0.5
    -3 9 8 0.81
    -3 9 8 -0.12
    2 -9 -8 74.88
    2 -9 -8 65.04
    2 -9 -8 71.95
    -2 9 8 71.3
    1 -9 -8 2.67
    1 -9 -8 1.64
    1 -9 -8 1.39
    -1 9 8 1.72
    -1 9 8 0.94
    0 -9 -8 70.1
    0 -9 -8 66.9
    0 -9 -8 67.03
    0 9 8 71.06
    0 9 8 75.78
    -1 -9 -8 3.98
    -1 -9 -8 3.31
    -1 -9 -8 3.56
    1 9 8 4.27
    1 9 8 2.8
    -2 -9 -8 103.44
    -2 -9 -8 92.64
    2 9 8 94.7
    2 9 8 93.77
    -3 -9 -8 3.77
    -3 -9 -8 3.35
    3 9 8 3.42
    3 9 8 4.9
    -4 -9 -8 54.84
    -4 -9 -8 61.08
    4 9 8 57.57
    4 9 8 56.05
    -5 -9 -8 17.18
    -5 -9 -8 15.62
    5 9 8 11.2
    -6 -9 -8 46.9
    -6 -9 -8 42.81
    -6 -9 -8 44.19
    6 9 8 44.32
    6 9 8 39.07
    -7 -9 -8 1.65
    -7 -9 -8 2.03
    -7 -9 -8 1.88
    7 9 8 1.3
    7 9 8 1.67
    -8 -9 -8 37.04
    -8 -9 -8 38.03
    -8 -9 -8 44.6
    8 9 8 39.15
    8 9 8 36.21
    5 -10 -8 1.21
    -5 10 8 0.43
    -5 10 8 0.76
    4 -10 -8 10.12
    4 -10 -8 7.6
    -4 10 8 9.73
    3 -10 -8 29.49
    3 -10 -8 26.24
    -3 10 8 29.16
    2 -10 -8 38.94
    2 -10 -8 34.99
    2 -10 -8 41.84
    -2 10 8 36.75
    1 -10 -8 0.29
    1 -10 -8 0.09
    1 -10 -8 1.15
    -1 10 8 -0.01
    -1 10 8 -0.37
    0 -10 -8 25.42
    0 -10 -8 24.19
    0 -10 -8 27.98
    0 10 8 21.53
    0 10 8 20.78
    -1 -10 -8 14.17
    -1 -10 -8 11.33
    -1 -10 -8 10.02
    1 10 8 11.15
    1 10 8 9.75
    -2 -10 -8 57.05
    -2 -10 -8 61.27
    2 10 8 61.23
    2 10 8 62.02
    -3 -10 -8 20.75
    -3 -10 -8 18.8
    3 10 8 16.22
    3 10 8 20.04
    -4 -10 -8 75.98
    -4 -10 -8 78.68
    4 10 8 70.22
    4 10 8 68.07
    -5 -10 -8 -0.1
    -5 -10 -8 2.48
    5 10 8 0.5
    -6 -10 -8 50.74
    -6 -10 -8 51.19
    6 10 8 47.48
    -7 -10 -8 1.33
    -7 -10 -8 0.47
    7 10 8 1.28
    7 10 8 0.95
    4 -11 -8 0.4
    -4 11 8 0.64
    3 -11 -8 17.57
    3 -11 -8 18.91
    -3 11 8 18.75
    2 -11 -8 2.49
    2 -11 -8 1.79
    2 -11 -8 1.87
    -2 11 8 3.55
    -2 11 8 2.24
    1 -11 -8 19.67
    1 -11 -8 24.79
    1 -11 -8 21.95
    -1 11 8 22.42
    -1 11 8 21.63
    0 -11 -8 8.89
    0 -11 -8 8.37
    0 -11 -8 10.64
    0 11 8 11.23
    0 11 8 6.35
    -1 -11 -8 49.65
    -1 -11 -8 47.98
    1 11 8 52.77
    1 11 8 41.91
    -2 -11 -8 1.79
    -2 -11 -8 1.27
    2 11 8 0.4
    2 11 8 -0.55
    -3 -11 -8 35.89
    -3 -11 -8 31.47
    3 11 8 31.11
    3 11 8 33.76
    -4 -11 -8 6.19
    -4 -11 -8 10.44
    4 11 8 8.82
    -5 -11 -8 33.07
    -5 -11 -8 32.91
    5 11 8 30.62
    -6 -11 -8 26.05
    -6 -11 -8 22.89
    6 11 8 21.22
    3 -12 -8 -0.25
    -3 12 8 1.99
    -3 12 8 2.86
    2 -12 -8 8.21
    2 -12 -8 7.31
    2 -12 -8 3.8
    -2 12 8 7.3
    -2 12 8 3.66
    1 -12 -8 33.6
    1 -12 -8 34.65
    1 -12 -8 39.99
    -1 12 8 43.77
    -1 12 8 34.7
    0 -12 -8 10.67
    0 -12 -8 13.81
    0 -12 -8 7.01
    0 12 8 11.51
    0 12 8 7.28
    -1 -12 -8 40.01
    -1 -12 -8 32.7
    1 12 8 35.72
    1 12 8 33.43
    -2 -12 -8 3.07
    -2 -12 -8 0.61
    2 12 8 1.92
    2 12 8 3.03
    -3 -12 -8 12.76
    -3 -12 -8 14.28
    3 12 8 11.27
    3 12 8 14.85
    -4 -12 -8 -0.09
    -4 -12 -8 -0.1
    4 12 8 0.02
    1 13 8 3.35
    1 11 -9 20.43
    -1 -11 9 23.03
    -1 -11 9 18.9
    0 11 -9 4.51
    0 -11 9 4.95
    0 -11 9 5.52
    -1 11 -9 28.31
    1 -11 9 25.14
    1 -11 9 25.99
    -2 11 -9 6.01
    -2 11 -9 8.71
    2 -11 9 8.33
    4 10 -9 0.2
    -4 -10 9 -0.08
    3 10 -9 15.91
    -3 -10 9 20.12
    -3 -10 9 18.63
    2 10 -9 -0.48
    -2 -10 9 0.32
    -2 -10 9 0.21
    1 10 -9 71.25
    -1 -10 9 65.55
    -1 -10 9 80.58
    0 10 -9 0.55
    0 10 -9 0.95
    0 -10 9 0.4
    0 -10 9 1.59
    -1 10 -9 24.73
    -1 10 -9 26.48
    1 -10 9 34.32
    1 -10 9 28.08
    -2 10 -9 4.89
    -2 10 -9 6.15
    2 -10 9 8.33
    2 -10 9 7.61
    -3 10 -9 48.93
    -3 10 -9 49.68
    3 -10 9 59.35
    3 -10 9 48.66
    -4 10 -9 0.18
    -4 10 -9 -0.22
    4 -10 9 -0.39
    5 9 -9 8.25
    5 9 -9 7.33
    -5 -9 9 12.67
    4 9 -9 2.01
    4 9 -9 3.46
    -4 -9 9 1.92
    3 9 -9 11.51
    -3 -9 9 10.6
    -3 -9 9 11.22
    2 9 -9 51.55
    -2 -9 9 50.76
    -2 -9 9 45.52
    1 9 -9 29.51
    1 9 -9 33.17
    -1 -9 9 31.36
    -1 -9 9 28.17
    0 9 -9 7.83
    0 9 -9 4.24
    0 -9 9 5.92
    0 -9 9 8.24
    -1 9 -9 23.52
    -1 9 -9 23.47
    1 -9 9 26.43
    1 -9 9 28.24
    -2 9 -9 41.28
    -2 9 -9 40.81
    2 -9 9 41.45
    2 -9 9 38.29
    -3 9 -9 5.42
    -3 9 -9 7.16
    -3 9 -9 5.33
    3 -9 9 3.84
    3 -9 9 6.49
    -4 9 -9 32.75
    -4 9 -9 29.76
    4 -9 9 30.98
    4 -9 9 33.75
    -5 9 -9 30.9
    5 -9 9 34.1
    6 8 -9 9.21
    6 8 -9 8.81
    -6 -8 9 13.35
    5 8 -9 0.73
    5 8 -9 0.66
    -5 -8 9 1.69
    4 8 -9 15.34
    4 8 -9 16.5
    -4 -8 9 12.36
    3 8 -9 -0.22
    3 8 -9 0.33
    -3 -8 9 -0.33
    -3 -8 9 -0.1
    2 8 -9 52.06
    2 8 -9 54.27
    -2 -8 9 49.68
    -2 -8 9 56.87
    1 8 -9 3.57
    1 8 -9 3.37
    -1 -8 9 1.06
    -1 -8 9 3.57
    0 8 -9 61.99
    0 8 -9 56.34
    0 -8 9 63.62
    0 -8 9 58.58
    -1 8 -9 5.18
    -1 8 -9 4.36
    1 -8 9 5.88
    1 -8 9 4.64
    -2 8 -9 61.06
    -2 8 -9 62.89
    -2 8 -9 59.93
    2 -8 9 62.91
    2 -8 9 59.06
    -3 8 -9 -0.33
    -3 8 -9 0.01
    -3 8 -9 0.18
    3 -8 9 0.11
    3 -8 9 -0.43
    -4 8 -9 39.85
    -4 8 -9 36.91
    -4 8 -9 40.36
    4 -8 9 37.96
    4 -8 9 38.36
    -5 8 -9 0.48
    -5 8 -9 0.18
    5 -8 9 0.4
    -6 8 -9 69.31
    6 -8 9 76.61
    7 7 -9 0.8
    7 7 -9 0.62
    -7 -7 9 0.57
    6 7 -9 1.84
    6 7 -9 0.72
    -6 -7 9 -0.12
    5 7 -9 15.04
    5 7 -9 12.15
    -5 -7 9 14.43
    -5 -7 9 19.33
    4 7 -9 8.2
    4 7 -9 9.1
    4 7 -9 7.13
    -4 -7 9 8.68
    -4 -7 9 6.33
    3 7 -9 4.87
    3 7 -9 6.01
    3 7 -9 5.89
    -3 -7 9 6.39
    -3 -7 9 3.1
    2 7 -9 0.21
    2 7 -9 0.12
    2 7 -9 0.03
    -2 -7 9 0.29
    -2 -7 9 0.72
    1 7 -9 29.71
    1 7 -9 29.33
    -1 -7 9 30.33
    -1 -7 9 27.2
    0 7 -9 17.45
    0 7 -9 18.88
    0 -7 9 18.71
    0 -7 9 18.36
    -1 7 -9 45.05
    -1 7 -9 39.98
    -1 7 -9 40.23
    1 -7 9 40.16
    1 -7 9 42.35
    -2 7 -9 45.98
    -2 7 -9 48.61
    -2 7 -9 48.23
    2 -7 9 50.98
    2 -7 9 44.66
    -3 7 -9 11.8
    -3 7 -9 12.25
    -3 7 -9 7.71
    3 -7 9 10.31
    3 -7 9 10.49
    -4 7 -9 13.19
    -4 7 -9 11.88
    -4 7 -9 14.91
    4 -7 9 10.89
    -5 7 -9 9.01
    -5 7 -9 7.81
    5 -7 9 7.71
    -6 7 -9 29.79
    -6 7 -9 30.25
    6 -7 9 32.99
    -7 7 -9 13.36
    -7 7 -9 15.58
    7 -7 9 11.62
    7 -7 9 13.87
    7 6 -9 4.4
    7 6 -9 3.18
    -7 -6 9 3.84
    6 6 -9 0.58
    6 6 -9 1.03
    -6 -6 9 0.02
    -6 -6 9 0.35
    5 6 -9 18.8
    5 6 -9 17.54
    5 6 -9 17.79
    -5 -6 9 13.42
    -5 -6 9 17.72
    4 6 -9 -0.11
    4 6 -9 0.23
    4 6 -9 -0.03
    -4 -6 9 -0.22
    -4 -6 9 0.57
    3 6 -9 14.61
    3 6 -9 15.53
    3 6 -9 13.71
    -3 -6 9 15.88
    -3 -6 9 12.22
    2 6 -9 4.41
    2 6 -9 2.71
    2 6 -9 2.99
    -2 -6 9 3.09
    -2 -6 9 3.9
    1 6 -9 23.02
    1 6 -9 22.41
    1 6 -9 21.88
    -1 -6 9 20.62
    -1 -6 9 19.08
    0 6 -9 12.72
    0 6 -9 11.07
    0 -6 9 12.61
    0 -6 9 10.57
    -1 6 -9 95.62
    -1 6 -9 96.48
    -1 6 -9 93.63
    1 -6 9 95.88
    1 -6 9 94.7
    -2 6 -9 -0.18
    -2 6 -9 0.3
    -2 6 -9 -0.04
    2 -6 9 -0.14
    2 -6 9 0.08
    -3 6 -9 66
    -3 6 -9 65.11
    -3 6 -9 64.34
    3 -6 9 62.57
    3 -6 9 65.94
    -4 6 -9 14.68
    -4 6 -9 13.63
    -4 6 -9 16.88
    4 -6 9 15.2
    -5 6 -9 36.54
    -5 6 -9 37.03
    5 -6 9 29.74
    5 -6 9 35.08
    -6 6 -9 2.27
    -6 6 -9 2.33
    6 -6 9 3.5
    6 -6 9 1.97
    -7 6 -9 52.46
    -7 6 -9 55
    7 -6 9 53.7
    7 -6 9 54.43
    -8 6 -9 8.24
    -8 6 -9 7.36
    8 -6 9 8.43
    8 -6 9 4.37
    8 5 -9 0.19
    -8 -5 9 0.38
    7 5 -9 13.13
    7 5 -9 15.59
    -7 -5 9 14.7
    -7 -5 9 17.44
    6 5 -9 5.17
    6 5 -9 1.11
    -6 -5 9 2.57
    -6 -5 9 2.29
    5 5 -9 5.5
    5 5 -9 4.84
    5 5 -9 4.42
    -5 -5 9 5.56
    -5 -5 9 6.43
    4 5 -9 6.06
    4 5 -9 5.23
    4 5 -9 3.57
    -4 -5 9 2.6
    -4 -5 9 5.72
    3 5 -9 20.35
    3 5 -9 20.06
    3 5 -9 19.13
    -3 -5 9 19.54
    -3 -5 9 19.29
    2 5 -9 0.01
    2 5 -9 0.3
    2 5 -9 0.55
    -2 -5 9 0.4
    -2 -5 9 0.47
    1 5 -9 10.49
    1 5 -9 12.3
    1 5 -9 12.54
    -1 -5 9 12.56
    -1 -5 9 13.28
    0 5 -9 56.03
    0 5 -9 53.67
    0 5 -9 55.57
    0 -5 9 56.93
    0 -5 9 58.71
    -1 5 -9 25.08
    -1 5 -9 24.29
    -1 5 -9 31.32
    1 -5 9 26.82
    1 -5 9 28.12
    -2 5 -9 47.28
    -2 5 -9 47.17
    -2 5 -9 44.2
    2 -5 9 43.01
    2 -5 9 47.31
    -3 5 -9 23.11
    -3 5 -9 16.54
    -3 5 -9 20
    3 -5 9 22.48
    3 -5 9 23.93
    -4 5 -9 26.95
    -4 5 -9 27.5
    -4 5 -9 30.32
    4 -5 9 30.79
    4 -5 9 23.92
    -5 5 -9 110.62
    -5 5 -9 110.98
    5 -5 9 114.61
    5 -5 9 101.55
    -6 5 -9 19.98
    -6 5 -9 18.57
    6 -5 9 20.82
    6 -5 9 19.26
    -7 5 -9 35.23
    -7 5 -9 40.67
    7 -5 9 38.3
    7 -5 9 40.45
    -8 5 -9 25.14
    -8 5 -9 28.26
    8 -5 9 27.57
    8 -5 9 27.56
    8 4 -9 1.76
    -8 -4 9 1.04
    -8 -4 9 2.38
    7 4 -9 0.48
    7 4 -9 0.26
    -7 -4 9 0.84
    -7 -4 9 -0.03
    6 4 -9 0.81
    6 4 -9 0.53
    -6 -4 9 0.7
    -6 -4 9 0.2
    5 4 -9 0.42
    5 4 -9 0.68
    5 4 -9 0.17
    -5 -4 9 0.96
    -5 -4 9 0.16
    4 4 -9 7.41
    4 4 -9 5.43
    4 4 -9 5.33
    -4 -4 9 6.23
    -4 -4 9 5.09
    3 4 -9 3.94
    3 4 -9 4.76
    3 4 -9 3.5
    -3 -4 9 4.84
    -3 -4 9 4.25
    2 4 -9 21.37
    2 4 -9 18.88
    2 4 -9 19.88
    -2 -4 9 19.48
    -2 -4 9 16.57
    1 4 -9 40.58
    1 4 -9 36.42
    1 4 -9 41.4
    -1 -4 9 39.4
    -1 -4 9 39.99
    0 4 -9 70.2
    0 4 -9 71.08
    0 4 -9 66.25
    0 4 -9 70.09
    0 -4 9 71.25
    0 -4 9 66.81
    -1 4 -9 4.78
    -1 4 -9 3.45
    -1 4 -9 5.31
    -1 4 -9 3.62
    1 -4 9 3.99
    1 -4 9 2.81
    -2 4 -9 15.15
    -2 4 -9 13.87
    -2 4 -9 16.76
    2 -4 9 13.27
    2 -4 9 15.53
    -3 4 -9 4.5
    -3 4 -9 4.03
    -3 4 -9 5.71
    3 -4 9 4.44
    3 -4 9 4.33
    -4 4 -9 193.77
    -4 4 -9 196.94
    -4 4 -9 205.99
    4 -4 9 207.36
    4 -4 9 201.26
    -5 4 -9 46.2
    -5 4 -9 44.6
    5 -4 9 43.42
    5 -4 9 48.96
    -6 4 -9 86.25
    -6 4 -9 81.77
    6 -4 9 82.1
    6 -4 9 82.98
    -7 4 -9 2.11
    -7 4 -9 2.51
    7 -4 9 2.54
    7 -4 9 0.62
    -8 4 -9 68.83
    -8 4 -9 59.31
    8 -4 9 59.22
    8 -4 9 70.85
    -9 4 -9 4.9
    -9 4 -9 2.76
    9 -4 9 4.84
    9 -4 9 2.34
    8 3 -9 0.14
    -8 -3 9 -0.44
    -8 -3 9 0.24
    7 3 -9 1.2
    7 3 -9 0.92
    -7 -3 9 0.05
    -7 -3 9 1.01
    6 3 -9 12.04
    6 3 -9 15.82
    -6 -3 9 12.28
    -6 -3 9 13.67
    5 3 -9 1.98
    5 3 -9 3.16
    -5 -3 9 3.6
    -5 -3 9 3.48
    4 3 -9 0.27
    4 3 -9 0.11
    4 3 -9 -0.01
    -4 -3 9 -0.06
    -4 -3 9 -0.18
    3 3 -9 10.01
    3 3 -9 13.95
    3 3 -9 11.19
    -3 -3 9 8.82
    -3 -3 9 12.79
    -3 -3 9 11.81
    2 3 -9 2.56
    2 3 -9 1.94
    2 3 -9 1.93
    -2 -3 9 1.25
    -2 -3 9 1.32
    1 3 -9 10.15
    1 3 -9 8.85
    1 3 -9 11.48
    -1 -3 9 9.05
    -1 -3 9 9.22
    0 3 -9 39.66
    0 3 -9 39.09
    0 3 -9 38.45
    0 3 -9 38.78
    0 -3 9 38.31
    0 -3 9 41.16
    -1 3 -9 8.32
    -1 3 -9 9.69
    -1 3 -9 5.62
    -1 3 -9 9.31
    1 -3 9 10.32
    1 -3 9 7.82
    1 -3 9 9.02
    -2 3 -9 21.35
    -2 3 -9 21.59
    -2 3 -9 24.45
    2 -3 9 19.31
    2 -3 9 20.84
    -3 3 -9 8.35
    -3 3 -9 5.58
    -3 3 -9 9.9
    3 -3 9 6.5
    3 -3 9 8.14
    -4 3 -9 91.44
    -4 3 -9 87.13
    4 -3 9 89.5
    4 -3 9 93.68
    -5 3 -9 22.26
    -5 3 -9 28.7
    5 -3 9 27.02
    5 -3 9 22.44
    -6 3 -9 76.81
    -6 3 -9 72.24
    6 -3 9 78.69
    6 -3 9 74.02
    -7 3 -9 5.36
    -7 3 -9 1.89
    7 -3 9 3.91
    7 -3 9 3.76
    -8 3 -9 45.74
    -8 3 -9 49.53
    8 -3 9 48.87
    8 -3 9 51.17
    -9 3 -9 0.29
    -9 3 -9 0.76
    9 -3 9 -0.07
    9 -3 9 0.08
    9 2 -9 8.75
    -9 -2 9 6.87
    -9 -2 9 7.49
    8 2 -9 -0.3
    -8 -2 9 -0.7
    -8 -2 9 -0.58
    7 2 -9 0.39
    7 2 -9 -0.1
    -7 -2 9 0.59
    -7 -2 9 -0.58
    6 2 -9 7.95
    6 2 -9 6.3
    -6 -2 9 6.87
    -6 -2 9 5.46
    5 2 -9 1.98
    5 2 -9 1.33
    -5 -2 9 2.43
    -5 -2 9 2.41
    4 2 -9 0.03
    4 2 -9 0.82
    4 2 -9 -0.29
    -4 -2 9 -0.14
    -4 -2 9 0.93
    3 2 -9 0.58
    3 2 -9 0.27
    3 2 -9 -0.08
    -3 -2 9 -0.07
    -3 -2 9 0.55
    2 2 -9 1.5
    2 2 -9 2.08
    2 2 -9 3.07
    -2 -2 9 2.93
    -2 -2 9 2.89
    1 2 -9 6.56
    1 2 -9 8.24
    1 2 -9 7.53
    -1 -2 9 6.57
    -1 -2 9 6.43
    0 2 -9 9.11
    0 2 -9 8.92
    0 2 -9 11.83
    0 2 -9 8.27
    0 -2 9 8.11
    0 -2 9 9.3
    0 -2 9 9.65
    -1 2 -9 107.6
    -1 2 -9 104.08
    -1 2 -9 102.48
    -1 2 -9 103.99
    1 -2 9 99.79
    1 -2 9 107.99
    -2 2 -9 45.31
    -2 2 -9 41.22
    -2 2 -9 41.68
    -2 2 -9 40.67
    2 -2 9 42.47
    2 -2 9 43.78
    -3 2 -9 10.23
    -3 2 -9 8.13
    -3 2 -9 6.97
    -3 2 -9 7.14
    3 -2 9 6.68
    3 -2 9 8.01
    -4 2 -9 21.46
    -4 2 -9 24.32
    -4 2 -9 22.73
    -4 2 -9 23.74
    4 -2 9 24.25
    4 -2 9 22.72
    -5 2 -9 52.02
    -5 2 -9 54.84
    -5 2 -9 59.35
    5 -2 9 57.41
    5 -2 9 59.93
    -6 2 -9 12.75
    -6 2 -9 11.49
    -6 2 -9 14.06
    6 -2 9 13.07
    6 -2 9 14.39
    -7 2 -9 30.99
    -7 2 -9 32.01
    -7 2 -9 32.28
    7 -2 9 35.97
    7 -2 9 28.65
    -8 2 -9 42.75
    -8 2 -9 38.23
    -8 2 -9 38.11
    8 -2 9 39.89
    8 -2 9 42.39
    -9 2 -9 8.61
    -9 2 -9 12.78
    -9 2 -9 11.22
    9 -2 9 10.37
    9 -2 9 11.3
    9 1 -9 0.51
    -9 -1 9 1.86
    -9 -1 9 1.08
    8 1 -9 4.19
    -8 -1 9 1.24
    -8 -1 9 2.74
    7 1 -9 5.71
    7 1 -9 5.3
    -7 -1 9 6.27
    -7 -1 9 4.09
    6 1 -9 0.57
    6 1 -9 0.78
    -6 -1 9 2.17
    -6 -1 9 0.82
    5 1 -9 0.59
    5 1 -9 -0.08
    -5 -1 9 0.18
    -5 -1 9 -0.04
    4 1 -9 1.76
    4 1 -9 2.27
    4 1 -9 1.87
    -4 -1 9 3.29
    -4 -1 9 1.51
    3 1 -9 2.48
    3 1 -9 1.01
    3 1 -9 2.33
    3 1 -9 0.74
    -3 -1 9 2.42
    -3 -1 9 1.37
    2 1 -9 0.35
    2 1 -9 -0.04
    2 1 -9 -0.02
    2 1 -9 0.06
    -2 -1 9 0.52
    -2 -1 9 0.2
    -2 -1 9 0.15
    1 1 -9 0.32
    1 1 -9 0.32
    1 1 -9 0.56
    1 1 -9 0.61
    -1 -1 9 0.17
    -1 -1 9 1.27
    0 1 -9 42.95
    0 1 -9 43.25
    0 1 -9 44.79
    0 1 -9 46.82
    0 1 -9 46.09
    0 -1 9 43.3
    0 -1 9 43.57
    -1 1 -9 158.97
    -1 1 -9 154.39
    -1 1 -9 156.34
    -1 1 -9 158.2
    -1 1 -9 157.26
    -1 1 -9 163.76
    1 -1 9 157.3
    1 -1 9 160.01
    -2 1 -9 0.48
    -2 1 -9 0.62
    -2 1 -9 0.16
    -2 1 -9 0.15
    -2 1 -9 0.36
    2 -1 9 0.45
    2 -1 9 0.29
    -3 1 -9 20.47
    -3 1 -9 17.8
    -3 1 -9 23.01
    -3 1 -9 18.66
    3 -1 9 21.23
    3 -1 9 20.6
    3 -1 9 21.48
    -4 1 -9 1.32
    -4 1 -9 1.91
    -4 1 -9 2.18
    -4 1 -9 1.69
    4 -1 9 1.6
    4 -1 9 0.39
    -5 1 -9 13.39
    -5 1 -9 13.53
    -5 1 -9 13.34
    5 -1 9 10.86
    5 -1 9 14.35
    -6 1 -9 5.83
    -6 1 -9 7.01
    -6 1 -9 6.95
    6 -1 9 7.87
    6 -1 9 7.57
    -7 1 -9 86.78
    -7 1 -9 89.02
    -7 1 -9 88.58
    7 -1 9 86.59
    7 -1 9 91.17
    -8 1 -9 1.42
    -8 1 -9 5.03
    -8 1 -9 3.31
    8 -1 9 2.48
    8 -1 9 3.17
    -9 1 -9 44.67
    -9 1 -9 46.12
    -9 1 -9 47.48
    9 -1 9 37.75
    9 -1 9 48.79
    -10 1 -9 0.85
    -10 1 -9 1.22
    -10 1 -9 1.91
    10 -1 9 1.88
    10 -1 9 1.27
    9 0 -9 2.43
    -9 0 9 2.43
    -9 0 9 2.96
    8 0 -9 18.35
    -8 0 9 17.32
    -8 0 9 14.38
    7 0 -9 -0.15
    7 0 -9 0.31
    -7 0 9 0.19
    -7 0 9 0.24
    6 0 -9 1.5
    6 0 -9 1
    6 0 -9 1.26
    -6 0 9 1.29
    -6 0 9 1.75
    5 0 -9 0.34
    5 0 -9 0.42
    5 0 -9 0.61
    -5 0 9 0.63
    -5 0 9 0.28
    4 0 -9 1.7
    4 0 -9 2.73
    4 0 -9 2.43
    -4 0 9 1.24
    -4 0 9 1.75
    3 0 -9 18.89
    3 0 -9 16.94
    3 0 -9 15.9
    3 0 -9 15.78
    -3 0 9 15.33
    -3 0 9 18.27
    2 0 -9 -0.01
    2 0 -9 0.25
    2 0 -9 0.16
    2 0 -9 -0.1
    -2 0 9 0.13
    -2 0 9 0.29
    -2 0 9 0.18
    1 0 -9 26.88
    1 0 -9 26.2
    1 0 -9 26.58
    1 0 -9 24.85
    -1 0 9 27
    -1 0 9 22.74
    0 0 -9 9.64
    0 0 -9 9.04
    0 0 -9 8.79
    0 0 -9 8.83
    0 0 -9 9.06
    0 0 -9 8.1
    0 0 9 8.88
    0 0 9 9.56
    -1 0 -9 -0.09
    -1 0 -9 -0.11
    -1 0 -9 0.01
    -1 0 -9 -0.01
    -1 0 -9 -0.09
    -1 0 -9 -0.06
    1 0 9 -0.05
    -2 0 -9 66.46
    -2 0 -9 67.64
    -2 0 -9 64.7
    -2 0 -9 64.8
    -2 0 -9 62.66
    -2 0 -9 64.77
    2 0 9 63.93
    -3 0 -9 61.85
    -3 0 -9 63.17
    -3 0 -9 63.97
    -3 0 -9 62.99
    -3 0 -9 59.21
    -3 0 -9 63.32
    3 0 9 63.73
    3 0 9 64.23
    -4 0 -9 -0.21
    -4 0 -9 0.28
    -4 0 -9 -0.04
    -4 0 -9 0.54
    4 0 9 0.19
    4 0 9 0.56
    -5 0 -9 17.5
    -5 0 -9 18.78
    -5 0 -9 14.81
    5 0 9 16.68
    -6 0 -9 1.47
    -6 0 -9 1.11
    -6 0 -9 1.58
    6 0 9 1.78
    -7 0 -9 49.61
    -7 0 -9 48.38
    -7 0 -9 40.23
    7 0 9 40.89
    -8 0 -9 47.35
    -8 0 -9 45.56
    -8 0 -9 43.99
    8 0 9 42.69
    8 0 9 46.53
    -9 0 -9 10.52
    -9 0 -9 8.26
    -9 0 -9 10.51
    9 0 9 10.02
    9 0 9 6.71
    -10 0 -9 7.48
    -10 0 -9 9.08
    10 0 9 11.93
    10 0 9 13.16
    9 -1 -9 10.99
    -9 1 9 11.05
    8 -1 -9 4.78
    -8 1 9 6.16
    7 -1 -9 1.44
    7 -1 -9 0.45
    7 -1 -9 1.86
    -7 1 9 2
    -7 1 9 1.09
    6 -1 -9 20.83
    6 -1 -9 23.52
    6 -1 -9 18.84
    -6 1 9 20.24
    -6 1 9 21.17
    5 -1 -9 2.52
    5 -1 -9 5.68
    5 -1 -9 3.03
    -5 1 9 2.8
    -5 1 9 3.71
    4 -1 -9 14.27
    4 -1 -9 12.82
    4 -1 -9 15.71
    -4 1 9 11.01
    -4 1 9 13.15
    3 -1 -9 7.23
    3 -1 -9 6.04
    3 -1 -9 7.31
    -3 1 9 8.83
    -3 1 9 8.96
    2 -1 -9 4.68
    2 -1 -9 5.17
    2 -1 -9 3.78
    2 -1 -9 4.34
    -2 1 9 2.21
    -2 1 9 5.09
    -2 1 9 4.4
    1 -1 -9 18.25
    1 -1 -9 18.8
    1 -1 -9 17.26
    1 -1 -9 18.81
    1 -1 -9 19.74
    -1 1 9 19.37
    -1 1 9 17.4
    -1 1 9 18.98
    0 -1 -9 0.17
    0 -1 -9 0.31
    0 -1 -9 0.3
    0 -1 -9 0.22
    0 -1 -9 0.67
    0 -1 -9 -0.14
    0 1 9 0.77
    -1 -1 -9 44.45
    -1 -1 -9 44.03
    -1 -1 -9 45.08
    -1 -1 -9 42.89
    -1 -1 -9 44.36
    -1 -1 -9 43.7
    -2 -1 -9 0.32
    -2 -1 -9 0.5
    -2 -1 -9 0.15
    -2 -1 -9 -0.14
    -2 -1 -9 -0.11
    -2 -1 -9 0.35
    -3 -1 -9 52.05
    -3 -1 -9 54.16
    -3 -1 -9 52.71
    -3 -1 -9 52.11
    -3 -1 -9 52.55
    -3 -1 -9 54.76
    3 1 9 49.35
    3 1 9 52.92
    -4 -1 -9 20.27
    -4 -1 -9 21.44
    -4 -1 -9 22.44
    -4 -1 -9 20.6
    -4 -1 -9 20.13
    4 1 9 21.32
    4 1 9 17.33
    -5 -1 -9 10.77
    -5 -1 -9 7.85
    -5 -1 -9 9.1
    5 1 9 9.41
    5 1 9 8.1
    -6 -1 -9 25.39
    -6 -1 -9 27.71
    -6 -1 -9 26.13
    6 1 9 22.76
    6 1 9 28.06
    -7 -1 -9 2.58
    -7 -1 -9 3
    -7 -1 -9 4.52
    7 1 9 3.07
    -8 -1 -9 31.72
    -8 -1 -9 31.77
    -8 -1 -9 34.84
    8 1 9 31.74
    -9 -1 -9 2.69
    -9 -1 -9 5.91
    9 1 9 6.96
    -10 -1 -9 18.68
    -10 -1 -9 15.99
    10 1 9 13.23
    10 1 9 18.5
    9 -2 -9 11.5
    9 -2 -9 11.68
    -9 2 9 10.81
    8 -2 -9 0.73
    8 -2 -9 0.52
    -8 2 9 1.09
    -8 2 9 1.47
    7 -2 -9 16.34
    7 -2 -9 16.82
    7 -2 -9 18.12
    -7 2 9 18.81
    6 -2 -9 11.35
    6 -2 -9 11.16
    6 -2 -9 14.05
    -6 2 9 13.35
    -6 2 9 10.18
    5 -2 -9 30.1
    5 -2 -9 31.38
    5 -2 -9 30.28
    -5 2 9 27.57
    -5 2 9 31.55
    4 -2 -9 5.89
    4 -2 -9 7.03
    4 -2 -9 5.44
    -4 2 9 5.85
    -4 2 9 5.36
    3 -2 -9 32.94
    3 -2 -9 28.2
    3 -2 -9 27.81
    -3 2 9 26.95
    -3 2 9 29.45
    2 -2 -9 0.05
    2 -2 -9 0.21
    2 -2 -9 -0.08
    2 -2 -9 0.03
    -2 2 9 -0.18
    -2 2 9 0.25
    1 -2 -9 4.35
    1 -2 -9 5.06
    1 -2 -9 5.36
    1 -2 -9 5.4
    1 -2 -9 5.71
    -1 2 9 5.34
    -1 2 9 5.8
    0 -2 -9 13.2
    0 -2 -9 11.07
    0 -2 -9 10.94
    0 -2 -9 11.79
    0 -2 -9 12.54
    0 -2 -9 15
    0 2 9 12.6
    0 2 9 13.32
    -1 -2 -9 30.03
    -1 -2 -9 31.28
    -1 -2 -9 27.27
    -1 -2 -9 26.74
    -1 -2 -9 26.91
    -1 -2 -9 30.86
    -2 -2 -9 4.8
    -2 -2 -9 4.71
    -2 -2 -9 4.29
    -2 -2 -9 4.71
    -2 -2 -9 4.1
    -2 -2 -9 3.25
    -3 -2 -9 9.16
    -3 -2 -9 10.01
    -3 -2 -9 9.77
    -3 -2 -9 8.98
    -3 -2 -9 9.12
    3 2 9 9.93
    3 2 9 9.98
    -4 -2 -9 32.95
    -4 -2 -9 32.16
    -4 -2 -9 30.18
    -4 -2 -9 32.77
    -4 -2 -9 30.69
    4 2 9 31.15
    4 2 9 33.03
    -5 -2 -9 4.64
    -5 -2 -9 3.32
    -5 -2 -9 2.72
    -5 -2 -9 2.26
    5 2 9 2.91
    5 2 9 3.92
    -6 -2 -9 26.51
    -6 -2 -9 28.71
    -6 -2 -9 27.4
    6 2 9 28.16
    6 2 9 25.89
    -7 -2 -9 3.2
    -7 -2 -9 1.59
    -7 -2 -9 3.12
    7 2 9 3.67
    7 2 9 2.69
    -8 -2 -9 0.99
    -8 -2 -9 0.24
    8 2 9 1.49
    -9 -2 -9 2.27
    -9 -2 -9 6.38
    9 2 9 6.91
    -10 -2 -9 11.05
    -10 -2 -9 6.9
    10 2 9 10.82
    9 -3 -9 2.79
    9 -3 -9 3.31
    -9 3 9 2.37
    8 -3 -9 0.11
    8 -3 -9 0.17
    -8 3 9 0.61
    -8 3 9 0.24
    7 -3 -9 54.6
    7 -3 -9 56.31
    7 -3 -9 53.09
    -7 3 9 50.04
    -7 3 9 52.96
    6 -3 -9 1.84
    6 -3 -9 2.29
    6 -3 -9 2.09
    -6 3 9 3.62
    -6 3 9 3.29
    5 -3 -9 23.27
    5 -3 -9 27.11
    5 -3 -9 23.94
    -5 3 9 21.38
    -5 3 9 21.73
    4 -3 -9 1.96
    4 -3 -9 1.91
    4 -3 -9 1.88
    -4 3 9 1.74
    3 -3 -9 5.25
    3 -3 -9 5.89
    3 -3 -9 6.65
    -3 3 9 6.27
    -3 3 9 5.7
    2 -3 -9 3.11
    2 -3 -9 2.9
    2 -3 -9 4.61
    2 -3 -9 2.37
    -2 3 9 2.93
    -2 3 9 1.77
    1 -3 -9 7.42
    1 -3 -9 7.33
    1 -3 -9 6.32
    1 -3 -9 6.65
    -1 3 9 7.58
    -1 3 9 7.35
    0 -3 -9 54.22
    0 -3 -9 54.09
    0 -3 -9 55.15
    0 -3 -9 55.67
    0 -3 -9 54.62
    0 -3 -9 58.92
    0 3 9 52.82
    -1 -3 -9 106.56
    -1 -3 -9 100.88
    -1 -3 -9 101.49
    -1 -3 -9 100.39
    -1 -3 -9 109.25
    -1 -3 -9 102.25
    1 3 9 105.97
    1 3 9 104.74
    -2 -3 -9 12.68
    -2 -3 -9 12.52
    -2 -3 -9 12.59
    -2 -3 -9 10.84
    -2 -3 -9 12.22
    -2 -3 -9 10.27
    2 3 9 12.25
    2 3 9 13.68
    -3 -3 -9 0.01
    -3 -3 -9 0.44
    -3 -3 -9 -0.09
    -3 -3 -9 -0.15
    -3 -3 -9 0.15
    -3 -3 -9 -0.13
    3 3 9 0.38
    3 3 9 0.03
    -4 -3 -9 9.24
    -4 -3 -9 11.67
    -4 -3 -9 13.35
    -4 -3 -9 13.17
    4 3 9 13.1
    4 3 9 12.73
    -5 -3 -9 4.24
    -5 -3 -9 2.87
    -5 -3 -9 2.54
    -5 -3 -9 2.54
    5 3 9 1.81
    5 3 9 3.53
    -6 -3 -9 10.27
    -6 -3 -9 11.07
    -6 -3 -9 10.82
    6 3 9 9.78
    6 3 9 8.89
    -7 -3 -9 1.34
    -7 -3 -9 0.21
    7 3 9 2.44
    7 3 9 1.22
    -8 -3 -9 7.2
    -8 -3 -9 7.51
    8 3 9 5.08
    -9 -3 -9 0.15
    -9 -3 -9 -0.42
    9 3 9 0.08
    -10 -3 -9 6.95
    -10 -3 -9 4.65
    10 3 9 2.84
    8 -4 -9 23.23
    8 -4 -9 26.91
    -8 4 9 25.27
    -8 4 9 24.18
    7 -4 -9 13.96
    7 -4 -9 13.72
    7 -4 -9 14.03
    -7 4 9 16.48
    -7 4 9 10.67
    6 -4 -9 5.79
    6 -4 -9 6.33
    6 -4 -9 7.99
    -6 4 9 6.61
    -6 4 9 6.12
    5 -4 -9 1.21
    5 -4 -9 1.25
    5 -4 -9 1.09
    -5 4 9 -0.31
    -5 4 9 1.71
    4 -4 -9 22.35
    4 -4 -9 21.43
    4 -4 -9 25.12
    -4 4 9 23.47
    -4 4 9 21.71
    3 -4 -9 19.94
    3 -4 -9 22.95
    3 -4 -9 19.86
    -3 4 9 21.93
    -3 4 9 22.11
    2 -4 -9 6.48
    2 -4 -9 6.85
    2 -4 -9 7.36
    2 -4 -9 6.32
    -2 4 9 5.9
    -2 4 9 6.45
    1 -4 -9 27.22
    1 -4 -9 24.87
    1 -4 -9 27.89
    1 -4 -9 27.51
    -1 4 9 28.52
    -1 4 9 28.94
    -1 4 9 24.97
    0 -4 -9 1.81
    0 -4 -9 2.52
    0 -4 -9 1.47
    0 -4 -9 1.62
    0 -4 -9 1.34
    0 4 9 2.06
    0 4 9 1.27
    -1 -4 -9 15.11
    -1 -4 -9 16.54
    -1 -4 -9 16.78
    -1 -4 -9 17.91
    -1 -4 -9 16.47
    -1 -4 -9 17.76
    1 4 9 16.96
    1 4 9 17.08
    -2 -4 -9 2.5
    -2 -4 -9 1.59
    -2 -4 -9 1.1
    -2 -4 -9 1.38
    -2 -4 -9 1.39
    -2 -4 -9 1.06
    2 4 9 1.83
    2 4 9 1.77
    2 4 9 1.26
    -3 -4 -9 5.24
    -3 -4 -9 6.85
    -3 -4 -9 6.1
    -3 -4 -9 6.08
    -3 -4 -9 5.49
    3 4 9 6.02
    3 4 9 5.62
    -4 -4 -9 8.47
    -4 -4 -9 5.03
    -4 -4 -9 6.27
    -4 -4 -9 7.85
    4 4 9 8.52
    -5 -4 -9 13.15
    -5 -4 -9 11.31
    -5 -4 -9 10.56
    5 4 9 12.76
    5 4 9 8.91
    -6 -4 -9 0.85
    -6 -4 -9 0.66
    -6 -4 -9 0.34
    6 4 9 0.58
    6 4 9 0.43
    -7 -4 -9 -0.75
    -7 -4 -9 0.65
    7 4 9 0.53
    7 4 9 0.15
    -8 -4 -9 2.42
    -8 -4 -9 2.38
    8 4 9 2.71
    8 4 9 2.7
    -9 -4 -9 3.75
    -9 -4 -9 2.4
    9 4 9 2.45
    9 4 9 3.4
    -10 -4 -9 1.31
    -10 -4 -9 1.21
    10 4 9 0.63
    8 -5 -9 47.01
    8 -5 -9 45.34
    -8 5 9 52.02
    -8 5 9 48.68
    7 -5 -9 0.43
    7 -5 -9 0.67
    7 -5 -9 1.22
    -7 5 9 2.25
    -7 5 9 1.45
    6 -5 -9 30.42
    6 -5 -9 21.06
    6 -5 -9 33.29
    -6 5 9 29.33
    -6 5 9 27.83
    5 -5 -9 -0.06
    5 -5 -9 -0.18
    5 -5 -9 -0.71
    -5 5 9 -0.12
    -5 5 9 -0.12
    4 -5 -9 33.94
    4 -5 -9 36.98
    4 -5 -9 32.6
    -4 5 9 30.76
    -4 5 9 36.83
    3 -5 -9 -0.03
    3 -5 -9 -0.16
    3 -5 -9 0.08
    -3 5 9 0.16
    -3 5 9 0.18
    2 -5 -9 41.44
    2 -5 -9 42.39
    2 -5 -9 42.61
    2 -5 -9 43.25
    -2 5 9 40.81
    -2 5 9 43.38
    1 -5 -9 7.41
    1 -5 -9 7.31
    1 -5 -9 8.58
    1 -5 -9 6.57
    -1 5 9 6.02
    -1 5 9 8.36
    0 -5 -9 112.94
    0 -5 -9 111.39
    0 -5 -9 110.57
    0 -5 -9 115.29
    0 -5 -9 115.95
    0 5 9 114.77
    0 5 9 110.81
    -1 -5 -9 1.6
    -1 -5 -9 2.58
    -1 -5 -9 2.6
    -1 -5 -9 1.6
    1 5 9 2.56
    1 5 9 2.39
    -2 -5 -9 0.98
    -2 -5 -9 1.06
    -2 -5 -9 0.62
    -2 -5 -9 0.83
    2 5 9 0.72
    2 5 9 0.67
    -3 -5 -9 7.7
    -3 -5 -9 6.23
    -3 -5 -9 6.27
    -3 -5 -9 6.11
    3 5 9 4.8
    3 5 9 7.58
    -4 -5 -9 37.19
    -4 -5 -9 32.69
    -4 -5 -9 37.21
    4 5 9 31.32
    4 5 9 34.08
    -5 -5 -9 2.05
    -5 -5 -9 2.61
    -5 -5 -9 3.74
    5 5 9 3.19
    5 5 9 3.13
    -6 -5 -9 12.3
    -6 -5 -9 12.11
    -6 -5 -9 13.73
    6 5 9 12.48
    6 5 9 15.5
    -7 -5 -9 0.12
    -7 -5 -9 0.1
    -7 -5 -9 0.26
    7 5 9 0.42
    7 5 9 0.03
    -8 -5 -9 0.04
    -8 -5 -9 1.21
    8 5 9 0.67
    8 5 9 1.69
    -9 -5 -9 3.77
    -9 -5 -9 3.7
    9 5 9 3.64
    9 5 9 3.29
    8 -6 -9 5.47
    8 -6 -9 6.31
    -8 6 9 8.93
    -8 6 9 4.84
    7 -6 -9 39.15
    7 -6 -9 38.89
    -7 6 9 39.23
    -7 6 9 38.24
    6 -6 -9 29.86
    6 -6 -9 25.72
    -6 6 9 25.59
    -6 6 9 27.29
    5 -6 -9 30.25
    5 -6 -9 33.76
    -5 6 9 34.12
    -5 6 9 30.43
    4 -6 -9 26.2
    4 -6 -9 25.05
    -4 6 9 25.11
    -4 6 9 19.74
    3 -6 -9 39
    3 -6 -9 33.21
    -3 6 9 34.64
    -3 6 9 33.8
    2 -6 -9 2.59
    2 -6 -9 3.16
    2 -6 -9 1.82
    -2 6 9 1.83
    -2 6 9 2.36
    1 -6 -9 30.93
    1 -6 -9 25.69
    1 -6 -9 31.23
    -1 6 9 32.87
    -1 6 9 28.68
    0 -6 -9 39.82
    0 -6 -9 38.23
    0 6 9 44.15
    0 6 9 39.22
    -1 -6 -9 13.86
    -1 -6 -9 10.31
    -1 -6 -9 11.24
    1 6 9 11.35
    1 6 9 7.66
    -2 -6 -9 5.65
    -2 -6 -9 3.57
    -2 -6 -9 6.9
    -2 -6 -9 5.65
    2 6 9 5.47
    2 6 9 4.28
    -3 -6 -9 7.99
    -3 -6 -9 9.27
    -3 -6 -9 10.95
    -3 -6 -9 8.96
    3 6 9 9.95
    3 6 9 9.23
    -4 -6 -9 59.71
    -4 -6 -9 63.92
    -4 -6 -9 55.22
    4 6 9 67.06
    4 6 9 59.67
    -5 -6 -9 25.64
    -5 -6 -9 23.89
    -5 -6 -9 27.27
    5 6 9 23.94
    -6 -6 -9 5.21
    -6 -6 -9 2.32
    -6 -6 -9 2.03
    6 6 9 3.1
    6 6 9 3.52
    -7 -6 -9 1.28
    -7 -6 -9 1.61
    -7 -6 -9 3.1
    7 6 9 2.36
    7 6 9 3.16
    -8 -6 -9 0.3
    -8 -6 -9 0.15
    8 6 9 0.91
    8 6 9 -0.23
    -9 -6 -9 7.74
    -9 -6 -9 3.62
    9 6 9 2.31
    9 6 9 2.62
    7 -7 -9 38.58
    7 -7 -9 33.32
    -7 7 9 36.29
    -7 7 9 31.45
    6 -7 -9 1.97
    6 -7 -9 2.51
    -6 7 9 2.29
    -6 7 9 0.86
    5 -7 -9 71.52
    5 -7 -9 70.48
    -5 7 9 64.98
    -5 7 9 67.41
    4 -7 -9 -0.56
    4 -7 -9 -0.29
    -4 7 9 -0.52
    -4 7 9 -0.06
    3 -7 -9 39.23
    3 -7 -9 40.82
    -3 7 9 37.31
    -3 7 9 38.35
    2 -7 -9 2.65
    2 -7 -9 1.51
    2 -7 -9 3.43
    -2 7 9 0.63
    -2 7 9 2.12
    1 -7 -9 17.47
    1 -7 -9 15
    1 -7 -9 14.86
    -1 7 9 16.38
    -1 7 9 16.1
    0 -7 -9 47.41
    0 -7 -9 50.32
    0 -7 -9 50.59
    0 7 9 48.55
    -1 -7 -9 26.23
    -1 -7 -9 25.72
    -1 -7 -9 27.47
    1 7 9 25.23
    1 7 9 28.05
    -2 -7 -9 30.48
    -2 -7 -9 26.53
    -2 -7 -9 31.47
    2 7 9 27.56
    2 7 9 29.23
    -3 -7 -9 21
    -3 -7 -9 21.54
    -3 -7 -9 22.27
    3 7 9 19.18
    3 7 9 20.51
    -4 -7 -9 1.52
    -4 -7 -9 1.03
    -4 -7 -9 1.97
    4 7 9 1.92
    4 7 9 1.19
    -5 -7 -9 16.46
    -5 -7 -9 19.66
    -5 -7 -9 19.42
    5 7 9 20.71
    -6 -7 -9 1.8
    -6 -7 -9 2.76
    -6 -7 -9 1.56
    6 7 9 1.4
    6 7 9 3.44
    -7 -7 -9 0.09
    -7 -7 -9 -0.23
    -7 -7 -9 0.08
    7 7 9 0.43
    7 7 9 0.54
    -8 -7 -9 15.02
    -8 -7 -9 13.22
    -8 -7 -9 14.21
    8 7 9 16.51
    8 7 9 12.01
    -9 -7 -9 -0.66
    -9 -7 -9 0.92
    9 7 9 0.33
    9 7 9 0.73
    7 -8 -9 24.2
    7 -8 -9 20.89
    -7 8 9 21.85
    -7 8 9 15.99
    6 -8 -9 18.27
    6 -8 -9 17.87
    -6 8 9 17.9
    -6 8 9 18.69
    5 -8 -9 42.15
    5 -8 -9 46.96
    -5 8 9 40.33
    -5 8 9 46.72
    4 -8 -9 31.32
    4 -8 -9 31.17
    -4 8 9 27.14
    -4 8 9 29.44
    3 -8 -9 13.53
    3 -8 -9 15.46
    -3 8 9 14.71
    -3 8 9 14.81
    2 -8 -9 0.25
    2 -8 -9 0.76
    2 -8 -9 -0.35
    -2 8 9 0.3
    -2 8 9 0.63
    1 -8 -9 41.56
    1 -8 -9 44.27
    1 -8 -9 43.52
    -1 8 9 44.19
    0 -8 -9 -0.15
    0 -8 -9 0.94
    0 -8 -9 0.11
    0 8 9 -0.36
    0 8 9 0.45
    -1 -8 -9 47.19
    -1 -8 -9 43.54
    -1 -8 -9 44.05
    1 8 9 46.87
    1 8 9 46.96
    -2 -8 -9 2.56
    -2 -8 -9 2.49
    -2 -8 -9 3.66
    2 8 9 3.05
    2 8 9 4.11
    -3 -8 -9 22.72
    -3 -8 -9 21.8
    3 8 9 18.7
    3 8 9 23.57
    -4 -8 -9 2.33
    -4 -8 -9 3.06
    4 8 9 4.01
    -5 -8 -9 0.29
    -5 -8 -9 0.57
    -5 -8 -9 0.31
    5 8 9 1
    -6 -8 -9 0.76
    -6 -8 -9 0.05
    -6 -8 -9 1.17
    6 8 9 0.95
    6 8 9 0.26
    -7 -8 -9 5.41
    -7 -8 -9 4.67
    -7 -8 -9 4.41
    7 8 9 4.89
    7 8 9 4.92
    -8 -8 -9 0.16
    -8 -8 -9 0.52
    -8 -8 -9 -0.09
    8 8 9 0.87
    8 8 9 1.56
    6 -9 -9 62.47
    6 -9 -9 59.5
    -6 9 9 58.19
    -6 9 9 58.7
    5 -9 -9 -0.07
    5 -9 -9 0.26
    -5 9 9 1.52
    -5 9 9 0.33
    4 -9 -9 45.42
    4 -9 -9 49.51
    -4 9 9 42.89
    -4 9 9 43.59
    3 -9 -9 0.93
    3 -9 -9 1.01
    -3 9 9 1.79
    -3 9 9 1.56
    2 -9 -9 45.57
    2 -9 -9 38.98
    2 -9 -9 44.19
    -2 9 9 38.44
    1 -9 -9 23.58
    1 -9 -9 22.76
    1 -9 -9 19.89
    -1 9 9 24.68
    0 -9 -9 51.05
    0 -9 -9 47.84
    0 -9 -9 52.24
    0 9 9 50.31
    0 9 9 47.34
    -1 -9 -9 19.46
    -1 -9 -9 14.93
    -1 -9 -9 15.89
    1 9 9 15.08
    1 9 9 16.64
    -2 -9 -9 37.7
    -2 -9 -9 41.67
    -2 -9 -9 45.27
    2 9 9 48.15
    2 9 9 44.92
    -3 -9 -9 -0.12
    -3 -9 -9 0.42
    3 9 9 0.06
    3 9 9 0.32
    -4 -9 -9 0.58
    -4 -9 -9 1.17
    4 9 9 0.97
    -5 -9 -9 1.63
    -5 -9 -9 2.42
    5 9 9 3.59
    -6 -9 -9 4.7
    -6 -9 -9 4.92
    6 9 9 2.45
    6 9 9 3.69
    -7 -9 -9 7.7
    -7 -9 -9 9.43
    -7 -9 -9 11.17
    7 9 9 8.12
    7 9 9 5.69
    5 -10 -9 17.01
    5 -10 -9 13.61
    -5 10 9 20.97
    -5 10 9 17.15
    4 -10 -9 6.12
    4 -10 -9 8.42
    -4 10 9 10.43
    3 -10 -9 9.99
    3 -10 -9 9.93
    -3 10 9 11.36
    2 -10 -9 76.44
    2 -10 -9 82.32
    2 -10 -9 82.17
    -2 10 9 79.54
    1 -10 -9 24.18
    1 -10 -9 20.21
    1 -10 -9 18.86
    -1 10 9 19.02
    -1 10 9 20.08
    0 -10 -9 30.15
    0 -10 -9 28.82
    0 -10 -9 34.76
    0 10 9 31.78
    0 10 9 32.76
    -1 -10 -9 16.13
    -1 -10 -9 20.14
    -1 -10 -9 15.92
    1 10 9 18.65
    1 10 9 16.44
    -2 -10 -9 26.57
    -2 -10 -9 20.95
    2 10 9 23.95
    2 10 9 27.2
    -3 -10 -9 -0.33
    -3 -10 -9 -0.49
    3 10 9 -0.63
    3 10 9 -0.88
    -4 -10 -9 4.79
    -4 -10 -9 6.76
    4 10 9 5.69
    -5 -10 -9 0.66
    -5 -10 -9 0.32
    5 10 9 -0.01
    -6 -10 -9 26.79
    -6 -10 -9 21.16
    6 10 9 23.28
    -7 -10 -9 -0.03
    -7 -10 -9 -0.42
    7 10 9 -0.54
    7 10 9 0.25
    4 -11 -9 1.51
    4 -11 -9 2.61
    -4 11 9 2.74
    3 -11 -9 34.27
    3 -11 -9 34.74
    -3 11 9 37.26
    2 -11 -9 5.94
    2 -11 -9 7.49
    -2 11 9 9.58
    -2 11 9 5.83
    1 -11 -9 58.01
    1 -11 -9 64.37
    1 -11 -9 59.28
    -1 11 9 64.98
    -1 11 9 58.83
    0 -11 -9 0.57
    0 -11 -9 -0.11
    0 -11 -9 -0.36
    0 11 9 -0.21
    0 11 9 0.06
    -1 -11 -9 27.66
    -1 -11 -9 23.42
    -1 -11 -9 24.25
    1 11 9 21.47
    1 11 9 26.21
    -2 -11 -9 18.55
    -2 -11 -9 20.76
    2 11 9 15.01
    2 11 9 13.53
    -3 -11 -9 0.91
    -3 -11 -9 2.97
    3 11 9 2.28
    3 11 9 2.12
    -4 -11 -9 11.32
    -4 -11 -9 11.42
    4 11 9 9.49
    -5 -11 -9 20.15
    -5 -11 -9 16.18
    5 11 9 16.78
    2 -12 -9 11.48
    2 -12 -9 12.28
    -2 12 9 7.7
    -2 12 9 9.83
    1 -12 -9 27.66
    1 -12 -9 31.68
    1 -12 -9 31.18
    -1 12 9 32.48
    -1 12 9 32.25
    0 -12 -9 8.23
    0 -12 -9 5.41
    0 -12 -9 5.85
    0 12 9 1.86
    0 12 9 3.5
    -1 -12 -9 22.76
    -1 -12 -9 20.17
    1 12 9 24.12
    1 12 9 17.97
    -2 -12 -9 0.42
    -2 -12 -9 0.26
    2 12 9 0.41
    2 12 9 -0.15
    -3 -12 -9 27.8
    -3 -12 -9 25.67
    3 12 9 23.71
    3 12 9 30.05
    -4 -12 -9 0.4
    -4 -12 -9 -0.12
    4 12 9 0.09
    3 10 -10 23.64
    -3 -10 10 22.04
    -3 -10 10 15.45
    2 10 -10 4.46
    -2 -10 10 5.94
    -2 -10 10 6.49
    1 10 -10 9.13
    -1 -10 10 7.86
    -1 -10 10 8.34
    0 10 -10 -0.18
    0 10 -10 -0.21
    0 -10 10 0.4
    0 -10 10 0.59
    -1 10 -10 8.79
    -1 10 -10 8.55
    1 -10 10 11.69
    1 -10 10 10.19
    -2 10 -10 0.44
    -2 10 -10 0.72
    2 -10 10 0.59
    2 -10 10 -0.35
    -3 10 -10 9.67
    -3 10 -10 7.6
    3 -10 10 4.66
    3 -10 10 6.59
    4 9 -10 30.47
    -4 -9 10 33.62
    3 9 -10 4.28
    -3 -9 10 0.48
    -3 -9 10 3.31
    2 9 -10 26.8
    -2 -9 10 28.3
    -2 -9 10 24.29
    1 9 -10 1.01
    1 9 -10 2.15
    -1 -9 10 2.1
    -1 -9 10 2.5
    0 9 -10 8.32
    0 9 -10 5.7
    0 -9 10 7.59
    0 -9 10 1.48
    -1 9 -10 15.15
    -1 9 -10 19.33
    1 -9 10 12.51
    1 -9 10 13.67
    -2 9 -10 15.55
    -2 9 -10 12.05
    2 -9 10 16.68
    2 -9 10 17.34
    -3 9 -10 9.86
    -3 9 -10 8.23
    -3 9 -10 9.64
    3 -9 10 6.52
    3 -9 10 9.15
    -4 9 -10 10.21
    -4 9 -10 9.64
    -4 9 -10 8.95
    4 -9 10 11.15
    4 -9 10 8.19
    -5 9 -10 0.53
    5 -9 10 0.68
    5 -9 10 0.97
    5 8 -10 3.79
    5 8 -10 0.5
    -5 -8 10 1.06
    4 8 -10 60.84
    4 8 -10 53.21
    -4 -8 10 53.23
    3 8 -10 3.9
    3 8 -10 5.85
    -3 -8 10 6.18
    -3 -8 10 5.58
    2 8 -10 37.81
    2 8 -10 38.72
    -2 -8 10 41.61
    -2 -8 10 36.02
    1 8 -10 0.24
    1 8 -10 0.14
    -1 -8 10 -0.03
    -1 -8 10 -0.26
    0 8 -10 40.59
    0 8 -10 45.19
    0 -8 10 41.62
    0 -8 10 41.27
    -1 8 -10 -0.21
    -1 8 -10 -0.21
    1 -8 10 -0.55
    1 -8 10 -0.28
    -2 8 -10 82.32
    -2 8 -10 82.55
    -2 8 -10 80.21
    2 -8 10 81.21
    2 -8 10 83.06
    -3 8 -10 0.67
    -3 8 -10 -0.67
    -3 8 -10 0.49
    3 -8 10 0.84
    3 -8 10 0.29
    -4 8 -10 4.78
    -4 8 -10 7.07
    -4 8 -10 7.98
    4 -8 10 3.48
    4 -8 10 5.42
    -5 8 -10 -0.59
    -5 8 -10 0
    5 -8 10 -0.95
    5 -8 10 -0.02
    -6 8 -10 8.6
    -6 8 -10 6.05
    6 -8 10 8.57
    6 7 -10 20.84
    6 7 -10 21.86
    -6 -7 10 20.12
    5 7 -10 51.94
    5 7 -10 54.39
    -5 -7 10 46.51
    -5 -7 10 57.22
    4 7 -10 25.29
    4 7 -10 23.76
    4 7 -10 22.45
    -4 -7 10 27.05
    -4 -7 10 24.91
    3 7 -10 37.23
    3 7 -10 37.66
    3 7 -10 39.76
    -3 -7 10 39.13
    -3 -7 10 35.88
    2 7 -10 44.51
    2 7 -10 42.23
    -2 -7 10 47.46
    -2 -7 10 44.79
    1 7 -10 49.34
    1 7 -10 49.52
    -1 -7 10 50.56
    -1 -7 10 45.99
    0 7 -10 42.07
    0 7 -10 46.03
    0 -7 10 44.24
    0 -7 10 44.2
    -1 7 -10 55.5
    -1 7 -10 53.49
    1 -7 10 61.99
    1 -7 10 63.57
    -2 7 -10 45.76
    -2 7 -10 44.1
    -2 7 -10 39.72
    2 -7 10 46.85
    2 -7 10 43.24
    -3 7 -10 14.99
    -3 7 -10 14.24
    -3 7 -10 16.87
    3 -7 10 15.7
    3 -7 10 18.82
    -4 7 -10 18.65
    -4 7 -10 18.48
    -4 7 -10 18.29
    4 -7 10 20.73
    4 -7 10 20.49
    -5 7 -10 2.13
    -5 7 -10 2.82
    5 -7 10 1.6
    -6 7 -10 7.37
    -6 7 -10 12.69
    6 -7 10 6.59
    -7 7 -10 2.26
    -7 7 -10 1.14
    7 -7 10 1.83
    7 6 -10 51.46
    7 6 -10 47.55
    -7 -6 10 47.36
    6 6 -10 0.3
    6 6 -10 1.08
    -6 -6 10 -0.12
    -6 -6 10 0.92
    5 6 -10 81.2
    5 6 -10 76.58
    5 6 -10 79.55
    -5 -6 10 81.82
    -5 -6 10 85.05
    4 6 -10 -0.47
    4 6 -10 -0.31
    4 6 -10 -0.03
    -4 -6 10 0.04
    -4 -6 10 0.38
    3 6 -10 106.41
    3 6 -10 100.75
    3 6 -10 98.87
    -3 -6 10 96.44
    -3 -6 10 105.06
    2 6 -10 -0.05
    2 6 -10 -0.39
    2 6 -10 0.05
    -2 -6 10 0.65
    -2 -6 10 0.35
    1 6 -10 68.07
    1 6 -10 73.26
    -1 -6 10 76.39
    -1 -6 10 73.79
    0 6 -10 2.06
    0 6 -10 3.63
    0 -6 10 4.78
    0 -6 10 3.2
    -1 6 -10 69.8
    -1 6 -10 80.59
    -1 6 -10 76.66
    1 -6 10 76.5
    1 -6 10 75.29
    -2 6 -10 12.46
    -2 6 -10 11.23
    -2 6 -10 16.64
    2 -6 10 11.93
    2 -6 10 14.96
    -3 6 -10 70.05
    -3 6 -10 61.18
    -3 6 -10 60.71
    3 -6 10 64.89
    3 -6 10 64.24
    -4 6 -10 9.16
    -4 6 -10 6.79
    -4 6 -10 10.47
    4 -6 10 7.73
    -5 6 -10 40.04
    -5 6 -10 38.42
    5 -6 10 36.74
    -6 6 -10 4.94
    -6 6 -10 5.72
    6 -6 10 3.95
    6 -6 10 3.38
    -7 6 -10 7.1
    -7 6 -10 2.42
    7 -6 10 8.95
    7 -6 10 5.15
    -8 6 -10 -0.2
    -8 6 -10 0.31
    8 -6 10 0.85
    8 -6 10 0.34
    7 5 -10 21.66
    7 5 -10 16.91
    -7 -5 10 16.15
    -7 -5 10 18.68
    6 5 -10 25.31
    6 5 -10 22.66
    -6 -5 10 23.38
    -6 -5 10 23.09
    5 5 -10 43.9
    5 5 -10 54.45
    5 5 -10 51.02
    -5 -5 10 53.77
    -5 -5 10 51.17
    4 5 -10 41.29
    4 5 -10 44.27
    4 5 -10 46.25
    -4 -5 10 42.2
    -4 -5 10 45.73
    3 5 -10 77.06
    3 5 -10 79.08
    3 5 -10 84.79
    -3 -5 10 75.32
    2 5 -10 88.5
    2 5 -10 90.96
    2 5 -10 84.6
    -2 -5 10 94.1
    -2 -5 10 89.02
    1 5 -10 61.95
    1 5 -10 61.27
    1 5 -10 58.24
    -1 -5 10 54.34
    -1 -5 10 53.59
    0 5 -10 6.8
    0 5 -10 5.65
    0 -5 10 7.11
    0 -5 10 5.44
    -1 5 -10 71.57
    -1 5 -10 70.94
    -1 5 -10 74.22
    1 -5 10 75.59
    1 -5 10 73.54
    -2 5 -10 32.68
    -2 5 -10 36.66
    -2 5 -10 32.29
    2 -5 10 34.86
    2 -5 10 34.94
    -3 5 -10 76.01
    -3 5 -10 69.99
    -3 5 -10 65.82
    3 -5 10 69.32
    -4 5 -10 31.66
    -4 5 -10 32.75
    -4 5 -10 31.73
    4 -5 10 33.27
    4 -5 10 29.67
    -5 5 -10 52.97
    -5 5 -10 57.08
    5 -5 10 51.11
    5 -5 10 52.73
    -6 5 -10 5.66
    -6 5 -10 2.83
    6 -5 10 6.31
    6 -5 10 4.85
    -7 5 -10 16.56
    -7 5 -10 17.75
    7 -5 10 22.45
    7 -5 10 15.16
    -8 5 -10 0.27
    -8 5 -10 -0.13
    8 -5 10 0.14
    8 -5 10 0.3
    8 4 -10 39.37
    -8 -4 10 47.48
    -8 -4 10 43.85
    7 4 -10 0.22
    7 4 -10 0.25
    -7 -4 10 1.2
    -7 -4 10 -0.36
    6 4 -10 58.58
    6 4 -10 61.65
    -6 -4 10 60.39
    -6 -4 10 61.49
    5 4 -10 7.7
    5 4 -10 8.68
    5 4 -10 7.62
    -5 -4 10 7.94
    -5 -4 10 8.38
    4 4 -10 141.54
    4 4 -10 148.76
    4 4 -10 128.17
    -4 -4 10 146.11
    -4 -4 10 140.23
    3 4 -10 0.11
    3 4 -10 -0.28
    3 4 -10 0.39
    -3 -4 10 -0.01
    2 4 -10 149.3
    2 4 -10 148.12
    2 4 -10 154.19
    -2 -4 10 146.07
    -2 -4 10 146.87
    1 4 -10 15.06
    1 4 -10 13.8
    1 4 -10 15.67
    -1 -4 10 11.34
    -1 -4 10 12.07
    0 4 -10 129.42
    0 4 -10 130.24
    0 4 -10 140.61
    0 4 -10 138.94
    0 -4 10 131.13
    0 -4 10 132.2
    -1 4 -10 52.65
    -1 4 -10 53.63
    -1 4 -10 54.93
    1 -4 10 51.28
    1 -4 10 52.92
    -2 4 -10 198.14
    -2 4 -10 196.04
    -2 4 -10 183.48
    2 -4 10 189.67
    -3 4 -10 23.9
    -3 4 -10 26.54
    -3 4 -10 24.35
    3 -4 10 23.36
    3 -4 10 23.2
    -4 4 -10 147.22
    -4 4 -10 137.8
    -4 4 -10 135.55
    4 -4 10 149.93
    4 -4 10 154.27
    -5 4 -10 3.03
    -5 4 -10 2.82
    5 -4 10 1.61
    5 -4 10 2.7
    -6 4 -10 56.08
    -6 4 -10 57.54
    6 -4 10 63.17
    6 -4 10 59.13
    -7 4 -10 21.85
    -7 4 -10 25.67
    7 -4 10 23.34
    7 -4 10 22.87
    -8 4 -10 21.07
    -8 4 -10 25.14
    8 -4 10 20.31
    8 -4 10 18.96
    -9 4 -10 12.4
    -9 4 -10 13.34
    9 -4 10 10.59
    9 -4 10 10.23
    8 3 -10 25.83
    -8 -3 10 23.97
    -8 -3 10 23.67
    7 3 -10 35.17
    7 3 -10 35.51
    -7 -3 10 30.79
    -7 -3 10 35.4
    6 3 -10 139.1
    6 3 -10 138.83
    -6 -3 10 138.79
    -6 -3 10 147.37
    5 3 -10 41.87
    5 3 -10 44.57
    -5 -3 10 46.01
    -5 -3 10 47.24
    4 3 -10 127.18
    4 3 -10 126.58
    4 3 -10 126.26
    -4 -3 10 125.17
    -4 -3 10 131.34
    3 3 -10 53.11
    3 3 -10 52.09
    3 3 -10 50.87
    -3 -3 10 51.91
    -3 -3 10 42.94
    2 3 -10 118.54
    2 3 -10 116.13
    2 3 -10 115.93
    -2 -3 10 116.99
    -2 -3 10 122.88
    1 3 -10 29.43
    1 3 -10 31.35
    1 3 -10 27.24
    -1 -3 10 34.86
    -1 -3 10 32.2
    0 3 -10 303.8
    0 3 -10 309.46
    0 3 -10 307.04
    0 3 -10 304.2
    0 -3 10 317.44
    0 -3 10 310.43
    -1 3 -10 25.84
    -1 3 -10 28.53
    -1 3 -10 28.33
    -1 3 -10 23.9
    1 -3 10 27.89
    1 -3 10 27.45
    -2 3 -10 277.54
    -2 3 -10 281.18
    -2 3 -10 263.87
    2 -3 10 265.95
    2 -3 10 271.35
    -3 3 -10 37.75
    -3 3 -10 39.69
    -3 3 -10 40.7
    3 -3 10 36.62
    3 -3 10 44.99
    -4 3 -10 83.96
    -4 3 -10 75.81
    -4 3 -10 78.46
    4 -3 10 77.85
    4 -3 10 86.45
    -5 3 -10 25.54
    -5 3 -10 29.03
    5 -3 10 23.35
    5 -3 10 25.63
    -6 3 -10 105.5
    -6 3 -10 95.47
    6 -3 10 103
    6 -3 10 101.01
    -7 3 -10 4.97
    -7 3 -10 2.4
    7 -3 10 2.46
    7 -3 10 2.32
    -8 3 -10 93.64
    -8 3 -10 87.12
    8 -3 10 92.4
    8 -3 10 92
    -9 3 -10 0.6
    -9 3 -10 0.38
    9 -3 10 -0.54
    9 -3 10 0.01
    8 2 -10 -0.02
    -8 -2 10 0.54
    -8 -2 10 0.42
    7 2 -10 127.59
    7 2 -10 122.79
    -7 -2 10 128.12
    -7 -2 10 120.14
    6 2 -10 15.52
    6 2 -10 14.69
    -6 -2 10 15.04
    -6 -2 10 13.62
    5 2 -10 268.95
    5 2 -10 264.36
    -5 -2 10 247.16
    -5 -2 10 251.23
    4 2 -10 7.85
    4 2 -10 7.96
    4 2 -10 6.91
    -4 -2 10 8.37
    -4 -2 10 11.22
    3 2 -10 101.5
    3 2 -10 104.13
    3 2 -10 108.33
    -3 -2 10 114.88
    -3 -2 10 101.96
    2 2 -10 20.66
    2 2 -10 23.64
    2 2 -10 23.17
    -2 -2 10 25.19
    -2 -2 10 24.6
    1 2 -10 161.67
    1 2 -10 165.12
    1 2 -10 152.34
    -1 -2 10 160.49
    -1 -2 10 148.29
    0 2 -10 62.03
    0 2 -10 60.14
    0 2 -10 61.94
    0 2 -10 62.56
    0 -2 10 64.81
    0 -2 10 63.58
    -1 2 -10 334.21
    -1 2 -10 311.56
    -1 2 -10 315.38
    -1 2 -10 313.28
    1 -2 10 320.43
    1 -2 10 331.5
    1 -2 10 316.32
    -2 2 -10 45.72
    -2 2 -10 47.25
    -2 2 -10 43.84
    -2 2 -10 44.96
    2 -2 10 43.6
    2 -2 10 43.98
    -3 2 -10 108.52
    -3 2 -10 110.67
    -3 2 -10 107.11
    -3 2 -10 106.04
    3 -2 10 115.06
    3 -2 10 116.58
    -4 2 -10 11.44
    -4 2 -10 10.53
    -4 2 -10 12.89
    -4 2 -10 12.32
    4 -2 10 12.45
    4 -2 10 14.41
    -5 2 -10 27.36
    -5 2 -10 25.11
    -5 2 -10 29.94
    5 -2 10 29.95
    5 -2 10 26.2
    -6 2 -10 20.44
    -6 2 -10 23.1
    -6 2 -10 23.95
    6 -2 10 21.34
    6 -2 10 21.43
    -7 2 -10 84.76
    -7 2 -10 70.6
    -7 2 -10 70.05
    7 -2 10 75.4
    7 -2 10 80.49
    -8 2 -10 23.13
    -8 2 -10 27.89
    -8 2 -10 23.9
    8 -2 10 26.44
    8 -2 10 21.1
    -9 2 -10 39.71
    -9 2 -10 33.96
    -9 2 -10 36.51
    9 -2 10 43.64
    9 -2 10 37.83
    8 1 -10 12.17
    -8 -1 10 9.47
    -8 -1 10 11.57
    7 1 -10 91.54
    7 1 -10 95.46
    -7 -1 10 93.4
    -7 -1 10 94.6
    6 1 -10 43.44
    6 1 -10 44.77
    -6 -1 10 45.33
    -6 -1 10 41.68
    5 1 -10 117.72
    5 1 -10 106.41
    -5 -1 10 122.92
    -5 -1 10 114.57
    4 1 -10 36.62
    4 1 -10 35.19
    4 1 -10 38.99
    -4 -1 10 36.81
    -4 -1 10 40.9
    3 1 -10 108.21
    3 1 -10 108.92
    3 1 -10 112.94
    -3 -1 10 110.76
    -3 -1 10 114.24
    2 1 -10 3.94
    2 1 -10 2.44
    2 1 -10 4.62
    2 1 -10 5.02
    -2 -1 10 5.03
    -2 -1 10 4.18
    -2 -1 10 4.63
    1 1 -10 281.31
    1 1 -10 285.6
    1 1 -10 290.91
    1 1 -10 283.93
    -1 -1 10 290.92
    -1 -1 10 278.74
    0 1 -10 72.55
    0 1 -10 71.96
    0 1 -10 75.08
    0 1 -10 72.96
    0 1 -10 74.79
    0 -1 10 73.13
    0 -1 10 70.36
    -1 1 -10 290.66
    -1 1 -10 303.41
    -1 1 -10 299.5
    -1 1 -10 309.4
    -1 1 -10 308.45
    -1 1 -10 299.69
    1 -1 10 305.57
    1 -1 10 293.17
    -2 1 -10 2.32
    -2 1 -10 2.95
    -2 1 -10 2.68
    -2 1 -10 3.32
    -2 1 -10 3.37
    2 -1 10 2.03
    2 -1 10 2.56
    -3 1 -10 93.19
    -3 1 -10 98.85
    -3 1 -10 98.76
    -3 1 -10 92.42
    -3 1 -10 96.49
    3 -1 10 91.5
    3 -1 10 99.96
    -4 1 -10 5.43
    -4 1 -10 5.54
    -4 1 -10 5.61
    -4 1 -10 6.59
    4 -1 10 4.81
    4 -1 10 4.77
    -5 1 -10 109.62
    -5 1 -10 104.77
    -5 1 -10 101.21
    5 -1 10 111.79
    5 -1 10 104.42
    -6 1 -10 0.07
    -6 1 -10 0.22
    -6 1 -10 -0.27
    6 -1 10 0.16
    6 -1 10 0.06
    -7 1 -10 95.05
    -7 1 -10 104.03
    -7 1 -10 91.03
    7 -1 10 111.85
    7 -1 10 109.2
    -8 1 -10 16.4
    -8 1 -10 12.68
    -8 1 -10 17.06
    8 -1 10 14.92
    8 -1 10 12.49
    -9 1 -10 30.81
    -9 1 -10 41.54
    -9 1 -10 38.08
    9 -1 10 36.34
    9 -1 10 34.59
    -9 0 10 5.55
    8 0 -10 64.3
    -8 0 10 69.12
    -8 0 10 64.25
    7 0 -10 8.83
    7 0 -10 4.95
    -7 0 10 7.17
    -7 0 10 9.46
    6 0 -10 58.6
    6 0 -10 57.43
    -6 0 10 59.25
    -6 0 10 58.71
    5 0 -10 20.95
    5 0 -10 17.84
    -5 0 10 19.31
    -5 0 10 20.78
    4 0 -10 179.17
    4 0 -10 184.24
    4 0 -10 190.18
    -4 0 10 184.76
    -4 0 10 190.69
    3 0 -10 27.81
    3 0 -10 27.55
    3 0 -10 27.14
    3 0 -10 26.64
    -3 0 10 26.74
    -3 0 10 21.55
    2 0 -10 120.32
    2 0 -10 117.01
    2 0 -10 120.25
    2 0 -10 117.51
    -2 0 10 110.73
    -2 0 10 121.25
    1 0 -10 99.26
    1 0 -10 93.34
    1 0 -10 94.04
    1 0 -10 99.45
    -1 0 10 101.05
    -1 0 10 102.21
    0 0 -10 216.23
    0 0 -10 219.26
    0 0 -10 218.97
    0 0 -10 222.5
    0 0 -10 221.36
    0 0 -10 220.79
    0 0 10 216.74
    0 0 10 226.21
    -1 0 -10 53.08
    -1 0 -10 54.26
    -1 0 -10 49.55
    -1 0 -10 54.97
    -1 0 -10 52.29
    -1 0 -10 48.26
    1 0 10 53.68
    -2 0 -10 222.68
    -2 0 -10 223.02
    -2 0 -10 228.14
    -2 0 -10 221.59
    -2 0 -10 230.64
    -2 0 -10 217.35
    2 0 10 227.81
    2 0 10 228.67
    -3 0 -10 113.49
    -3 0 -10 122.89
    -3 0 -10 120.5
    -3 0 -10 124.5
    -3 0 -10 121.96
    -3 0 -10 111.93
    3 0 10 117.73
    3 0 10 120.78
    -4 0 -10 209.8
    -4 0 -10 186.62
    -4 0 -10 204.71
    -4 0 -10 204.41
    4 0 10 195.2
    4 0 10 193.77
    -5 0 -10 166.76
    -5 0 -10 159.52
    -5 0 -10 158.01
    5 0 10 153.42
    -6 0 -10 37.84
    -6 0 -10 40.28
    -6 0 -10 38.74
    6 0 10 38.8
    -7 0 -10 43.12
    -7 0 -10 49.66
    -7 0 -10 50.43
    7 0 10 53.78
    7 0 10 54.14
    -8 0 -10 58.85
    -8 0 -10 64.73
    -8 0 -10 60.74
    8 0 10 61.01
    8 0 10 64.82
    -9 0 -10 17.53
    -9 0 -10 16.85
    -9 0 -10 19.88
    9 0 10 13.64
    9 0 10 16.36
    -10 0 -10 18.2
    -10 0 -10 19.61
    10 0 10 19.14
    10 0 10 19.41
    -9 1 10 9.26
    8 -1 -10 64.46
    -8 1 10 58.43
    7 -1 -10 12.75
    7 -1 -10 8.6
    -7 1 10 10.06
    -7 1 10 9.92
    6 -1 -10 54.76
    6 -1 -10 59.8
    6 -1 -10 57.97
    -6 1 10 57.39
    -6 1 10 58.86
    5 -1 -10 2.22
    5 -1 -10 4.81
    5 -1 -10 4.99
    -5 1 10 4.86
    -5 1 10 5.35
    4 -1 -10 228.64
    4 -1 -10 221.83
    4 -1 -10 219.06
    -4 1 10 221.8
    -4 1 10 216.16
    3 -1 -10 6.84
    3 -1 -10 10.81
    3 -1 -10 8.94
    -3 1 10 12.54
    -3 1 10 8.68
    2 -1 -10 179.42
    2 -1 -10 187.84
    2 -1 -10 195.34
    2 -1 -10 193
    -2 1 10 180.91
    -2 1 10 185.61
    1 -1 -10 10.15
    1 -1 -10 11.87
    1 -1 -10 10.8
    1 -1 -10 12.79
    1 -1 -10 11.56
    -1 1 10 12.84
    -1 1 10 11.04
    -1 1 10 10.55
    0 -1 -10 221.46
    0 -1 -10 218.62
    0 -1 -10 224.22
    0 -1 -10 226.85
    0 -1 -10 222.27
    0 -1 -10 216.85
    0 1 10 229.55
    -1 -1 -10 1.63
    -1 -1 -10 0.92
    -1 -1 -10 0.8
    -1 -1 -10 0.99
    -1 -1 -10 1.65
    -1 -1 -10 1.27
    -2 -1 -10 537.5
    -2 -1 -10 568.21
    -2 -1 -10 550.25
    -2 -1 -10 547.55
    -2 -1 -10 577.22
    -2 -1 -10 547.26
    -3 -1 -10 4.2
    -3 -1 -10 5.77
    -3 -1 -10 4.38
    -3 -1 -10 4.36
    -3 -1 -10 5.48
    -3 -1 -10 6.02
    3 1 10 6.13
    3 1 10 5.04
    -4 -1 -10 399.34
    -4 -1 -10 393.63
    -4 -1 -10 392.88
    -4 -1 -10 394.33
    -4 -1 -10 403.82
    4 1 10 410.12
    4 1 10 408.49
    -5 -1 -10 0.29
    -5 -1 -10 -0.01
    -5 -1 -10 -0.14
    5 1 10 0.45
    5 1 10 0.18
    -6 -1 -10 288.04
    -6 -1 -10 281.66
    -6 -1 -10 279.35
    6 1 10 276.06
    -7 -1 -10 1.62
    -7 -1 -10 1.78
    -7 -1 -10 1.23
    7 1 10 0.57
    -8 -1 -10 154.59
    -8 -1 -10 139.23
    -8 -1 -10 139.79
    8 1 10 140.63
    -9 -1 -10 1.49
    -9 -1 -10 2.43
    9 1 10 2.73
    -10 -1 -10 57.5
    -10 -1 -10 59.29
    10 1 10 60.91
    10 1 10 56.28
    8 -2 -10 8.39
    8 -2 -10 9.54
    -8 2 10 7.66
    -8 2 10 9.6
    7 -2 -10 77.93
    7 -2 -10 76.12
    7 -2 -10 81.65
    -7 2 10 79.16
    6 -2 -10 36.85
    6 -2 -10 33.47
    6 -2 -10 33.32
    -6 2 10 32.66
    5 -2 -10 114.44
    5 -2 -10 115.81
    5 -2 -10 114.45
    -5 2 10 120.13
    -5 2 10 119
    4 -2 -10 60.1
    4 -2 -10 53.36
    4 -2 -10 55.63
    -4 2 10 55.38
    -4 2 10 55.93
    3 -2 -10 86.34
    3 -2 -10 78.76
    3 -2 -10 85.94
    -3 2 10 89.72
    -3 2 10 80.77
    2 -2 -10 25.48
    2 -2 -10 24.04
    2 -2 -10 26.22
    2 -2 -10 27.22
    2 -2 -10 25.26
    -2 2 10 25.95
    -2 2 10 24.66
    1 -2 -10 225.46
    1 -2 -10 213.79
    1 -2 -10 210.81
    1 -2 -10 213.34
    1 -2 -10 219.04
    -1 2 10 227.39
    -1 2 10 209.63
    0 -2 -10 228.45
    0 -2 -10 230.14
    0 -2 -10 222.43
    0 -2 -10 220.02
    0 -2 -10 218.59
    0 -2 -10 225.92
    0 2 10 234.72
    0 2 10 227.93
    -1 -2 -10 105.86
    -1 -2 -10 113.69
    -1 -2 -10 112.75
    -1 -2 -10 106.34
    -1 -2 -10 116.87
    -1 -2 -10 106.32
    -2 -2 -10 170.2
    -2 -2 -10 168.62
    -2 -2 -10 178.37
    -2 -2 -10 170.33
    -2 -2 -10 170.15
    -2 -2 -10 172.02
    -3 -2 -10 125.22
    -3 -2 -10 126.42
    -3 -2 -10 122.24
    -3 -2 -10 120.65
    -3 -2 -10 126.68
    -3 -2 -10 125.72
    3 2 10 126.31
    3 2 10 124.87
    -4 -2 -10 137.89
    -4 -2 -10 135.32
    -4 -2 -10 134.25
    -4 -2 -10 148.62
    -4 -2 -10 139.86
    4 2 10 145.68
    4 2 10 139.19
    -5 -2 -10 138.39
    -5 -2 -10 137.44
    -5 -2 -10 142.49
    -5 -2 -10 137.74
    5 2 10 142.24
    5 2 10 145.89
    -6 -2 -10 88.23
    -6 -2 -10 83.51
    -6 -2 -10 87.91
    6 2 10 98
    6 2 10 83.24
    -7 -2 -10 53.53
    -7 -2 -10 52.5
    7 2 10 53.34
    -8 -2 -10 135.5
    -8 -2 -10 136.44
    8 2 10 140.05
    -9 -2 -10 9.01
    -9 -2 -10 6.07
    9 2 10 7.95
    -10 -2 -10 46.15
    -10 -2 -10 58.35
    10 2 10 51.61
    8 -3 -10 2.36
    8 -3 -10 0.48
    -8 3 10 1.12
    -8 3 10 0.67
    7 -3 -10 70.9
    7 -3 -10 74.62
    7 -3 -10 68.77
    -7 3 10 78.04
    -7 3 10 76.99
    6 -3 -10 36.6
    6 -3 -10 32.65
    6 -3 -10 31.47
    -6 3 10 34.02
    -6 3 10 34.92
    5 -3 -10 269.24
    5 -3 -10 286.46
    5 -3 -10 268.43
    -5 3 10 272.84
    4 -3 -10 4.32
    4 -3 -10 5.26
    4 -3 -10 4.18
    -4 3 10 4.85
    3 -3 -10 102.78
    3 -3 -10 96.48
    3 -3 -10 98.88
    -3 3 10 92.99
    -3 3 10 101.12
    2 -3 -10 10.12
    2 -3 -10 9.99
    2 -3 -10 10.32
    2 -3 -10 11.16
    -2 3 10 12.09
    -2 3 10 10.54
    1 -3 -10 222.59
    1 -3 -10 235.78
    1 -3 -10 236.09
    1 -3 -10 235.79
    1 -3 -10 233.03
    -1 3 10 233.85
    -1 3 10 245.06
    0 -3 -10 3.32
    0 -3 -10 4.45
    0 -3 -10 4.03
    0 -3 -10 3.53
    0 -3 -10 4.16
    0 -3 -10 4.37
    0 3 10 4.52
    0 3 10 4.55
    -1 -3 -10 473.16
    -1 -3 -10 493.47
    -1 -3 -10 462.81
    -1 -3 -10 476.27
    -1 -3 -10 472.71
    -1 -3 -10 494.86
    -2 -3 -10 3.46
    -2 -3 -10 3.74
    -2 -3 -10 3.11
    -2 -3 -10 1.9
    -2 -3 -10 2.88
    -2 -3 -10 4.25
    2 3 10 3.59
    -3 -3 -10 113.82
    -3 -3 -10 104.27
    -3 -3 -10 110.63
    -3 -3 -10 107.67
    -3 -3 -10 107.89
    -3 -3 -10 102.53
    3 3 10 107.56
    3 3 10 107.59
    -4 -3 -10 4.14
    -4 -3 -10 3.85
    -4 -3 -10 4.51
    -4 -3 -10 3.21
    4 3 10 3.49
    4 3 10 2.28
    -5 -3 -10 124.69
    -5 -3 -10 116.83
    -5 -3 -10 122.4
    -5 -3 -10 126.71
    5 3 10 125.76
    5 3 10 123.14
    -6 -3 -10 1.07
    -6 -3 -10 1.62
    -6 -3 -10 1.72
    6 3 10 1.19
    6 3 10 2.59
    -7 -3 -10 172.16
    -7 -3 -10 176.49
    7 3 10 187.02
    7 3 10 179.83
    -8 -3 -10 22.98
    -8 -3 -10 21.43
    8 3 10 23.35
    -9 -3 -10 44.54
    -9 -3 -10 45.2
    9 3 10 42.81
    -10 -3 -10 12.53
    -10 -3 -10 6.82
    10 3 10 9.82
    8 -4 -10 10.83
    8 -4 -10 11.16
    -8 4 10 15.17
    -8 4 10 14.32
    7 -4 -10 14.81
    7 -4 -10 17.76
    7 -4 -10 17.81
    -7 4 10 13.91
    -7 4 10 14.25
    6 -4 -10 115.87
    6 -4 -10 123.7
    6 -4 -10 126.63
    -6 4 10 122.22
    -6 4 10 124.17
    5 -4 -10 55.79
    5 -4 -10 58.13
    5 -4 -10 65.02
    -5 4 10 64.52
    -5 4 10 65.25
    4 -4 -10 83.03
    4 -4 -10 94.12
    4 -4 -10 88.14
    -4 4 10 90.08
    -4 4 10 95.14
    3 -4 -10 48.5
    3 -4 -10 49.58
    3 -4 -10 48.38
    -3 4 10 47.08
    -3 4 10 55.11
    2 -4 -10 61.04
    2 -4 -10 59.97
    2 -4 -10 63.15
    2 -4 -10 62.66
    -2 4 10 60.56
    -2 4 10 59.18
    1 -4 -10 111.11
    1 -4 -10 104.44
    1 -4 -10 112.37
    1 -4 -10 107.49
    -1 4 10 112.28
    -1 4 10 104.79
    0 -4 -10 236.97
    0 -4 -10 227.42
    0 -4 -10 230.23
    0 -4 -10 230.44
    0 -4 -10 222.39
    0 4 10 226.33
    0 4 10 223.94
    -1 -4 -10 197.29
    -1 -4 -10 190.7
    -1 -4 -10 196.08
    -1 -4 -10 199.24
    -1 -4 -10 198.97
    -1 -4 -10 191.83
    1 4 10 196.08
    1 4 10 194.46
    -2 -4 -10 80.34
    -2 -4 -10 73.35
    -2 -4 -10 77.57
    -2 -4 -10 82.16
    -2 -4 -10 76.8
    -2 -4 -10 73.48
    2 4 10 80.82
    2 4 10 78.07
    2 4 10 80.99
    -3 -4 -10 130.87
    -3 -4 -10 137.66
    -3 -4 -10 133.02
    -3 -4 -10 133.33
    -3 -4 -10 129.06
    3 4 10 126.18
    3 4 10 139.26
    -4 -4 -10 14.39
    -4 -4 -10 17.19
    -4 -4 -10 15.07
    4 4 10 14.14
    -5 -4 -10 65
    -5 -4 -10 63.34
    -5 -4 -10 57.8
    5 4 10 61.08
    5 4 10 63.5
    -6 -4 -10 21.69
    -6 -4 -10 24.84
    -6 -4 -10 24.19
    6 4 10 24.91
    6 4 10 22.54
    -7 -4 -10 112.59
    -7 -4 -10 109.84
    7 4 10 104.91
    7 4 10 100.27
    -8 -4 -10 17.39
    -8 -4 -10 18.51
    8 4 10 18.2
    8 4 10 19.07
    -9 -4 -10 63.91
    -9 -4 -10 60.8
    9 4 10 67.57
    8 -5 -10 30.16
    8 -5 -10 28.79
    -8 5 10 30.6
    -8 5 10 32.1
    7 -5 -10 0.1
    7 -5 -10 0.3
    7 -5 -10 -0.05
    -7 5 10 0.25
    -7 5 10 -0.19
    6 -5 -10 52.4
    6 -5 -10 55.42
    6 -5 -10 46.82
    -6 5 10 53.31
    -6 5 10 51.96
    5 -5 -10 9.48
    5 -5 -10 12.62
    5 -5 -10 11.6
    -5 5 10 12.33
    -5 5 10 9.81
    4 -5 -10 128.47
    4 -5 -10 141.1
    4 -5 -10 133.63
    -4 5 10 135.31
    -4 5 10 131.04
    3 -5 -10 6.79
    3 -5 -10 7.87
    3 -5 -10 8.41
    -3 5 10 8.78
    -3 5 10 7.12
    2 -5 -10 129.46
    2 -5 -10 130.43
    2 -5 -10 128.45
    2 -5 -10 125.99
    -2 5 10 130.51
    1 -5 -10 0.49
    1 -5 -10 0.49
    1 -5 -10 0.67
    1 -5 -10 1.03
    -1 5 10 0.21
    -1 5 10 0.52
    0 -5 -10 308.59
    0 -5 -10 297.21
    0 -5 -10 305.96
    0 -5 -10 301.72
    0 -5 -10 309.17
    0 5 10 305.63
    0 5 10 303.28
    -1 -5 -10 0.4
    -1 -5 -10 0.34
    -1 -5 -10 0.66
    -1 -5 -10 0.43
    -1 -5 -10 0.26
    1 5 10 0.35
    1 5 10 0.25
    -2 -5 -10 353.03
    -2 -5 -10 358.31
    -2 -5 -10 364.74
    -2 -5 -10 357.51
    -2 -5 -10 332.11
    2 5 10 355.1
    2 5 10 364.61
    -3 -5 -10 30.71
    -3 -5 -10 33.09
    -3 -5 -10 29.8
    -3 -5 -10 30.31
    3 5 10 33.74
    3 5 10 36.72
    -4 -5 -10 135
    -4 -5 -10 147.19
    -4 -5 -10 149.83
    4 5 10 145.38
    -5 -5 -10 41.36
    -5 -5 -10 41.45
    -5 -5 -10 47.68
    5 5 10 41.61
    5 5 10 44.34
    -6 -5 -10 136.51
    -6 -5 -10 125.95
    -6 -5 -10 132.24
    6 5 10 127.41
    6 5 10 130.02
    -7 -5 -10 14.35
    -7 -5 -10 12.36
    -7 -5 -10 14.63
    7 5 10 13.81
    7 5 10 14.12
    -8 -5 -10 110.88
    -8 -5 -10 125.21
    8 5 10 105.87
    8 5 10 128.31
    -9 -5 -10 11.44
    -9 -5 -10 15.15
    9 5 10 13.05
    9 5 10 9.05
    7 -6 -10 5.11
    7 -6 -10 5.71
    -7 6 10 6.95
    -7 6 10 4.24
    6 -6 -10 14.24
    6 -6 -10 14.23
    -6 6 10 12.28
    -6 6 10 14.52
    5 -6 -10 34.72
    5 -6 -10 35.03
    -5 6 10 33.64
    -5 6 10 31.57
    4 -6 -10 27.79
    4 -6 -10 24.48
    4 -6 -10 26.99
    -4 6 10 29.71
    -4 6 10 28.29
    3 -6 -10 25.73
    3 -6 -10 29.78
    3 -6 -10 28.37
    -3 6 10 29.42
    -3 6 10 24.46
    2 -6 -10 154.42
    2 -6 -10 156.47
    2 -6 -10 151.54
    2 -6 -10 160.09
    -2 6 10 153.9
    -2 6 10 151.56
    1 -6 -10 47.98
    1 -6 -10 43.06
    1 -6 -10 45.78
    -1 6 10 46.72
    -1 6 10 45.46
    0 -6 -10 62.17
    0 -6 -10 64.3
    0 -6 -10 62.17
    0 6 10 65.44
    0 6 10 60.09
    -1 -6 -10 56.19
    -1 -6 -10 54.38
    -1 -6 -10 50.88
    1 6 10 58.19
    -2 -6 -10 160.1
    -2 -6 -10 167.02
    -2 -6 -10 159.81
    -2 -6 -10 154.24
    2 6 10 156.58
    2 6 10 150.26
    -3 -6 -10 34.53
    -3 -6 -10 35.74
    -3 -6 -10 37.78
    -3 -6 -10 39.02
    3 6 10 35.06
    3 6 10 33.56
    -4 -6 -10 225.13
    -4 -6 -10 213.51
    -4 -6 -10 217.4
    4 6 10 227.91
    -5 -6 -10 14.57
    -5 -6 -10 14.15
    -5 -6 -10 14.82
    5 6 10 15.51
    -6 -6 -10 131.55
    -6 -6 -10 122.12
    -6 -6 -10 133.61
    6 6 10 122.8
    6 6 10 121.01
    -7 -6 -10 8.96
    -7 -6 -10 8.01
    -7 -6 -10 6.44
    7 6 10 7.93
    7 6 10 10.72
    -8 -6 -10 81.55
    -8 -6 -10 91.26
    8 6 10 83.37
    8 6 10 87.45
    -9 -6 -10 4.14
    -9 -6 -10 3.98
    9 6 10 3.57
    9 6 10 4.54
    7 -7 -10 31.62
    7 -7 -10 32.96
    -7 7 10 28.95
    -7 7 10 26.33
    6 -7 -10 0.03
    6 -7 -10 0.24
    -6 7 10 -0.28
    -6 7 10 -0.23
    5 -7 -10 59.85
    5 -7 -10 64.51
    -5 7 10 63.15
    -5 7 10 56.65
    4 -7 -10 0
    4 -7 -10 0.18
    -4 7 10 0.37
    -4 7 10 0.41
    3 -7 -10 117.48
    3 -7 -10 130.78
    -3 7 10 119.25
    -3 7 10 117.52
    2 -7 -10 7.74
    2 -7 -10 8.45
    2 -7 -10 7.53
    -2 7 10 8.52
    -2 7 10 7.52
    1 -7 -10 83.63
    1 -7 -10 89.36
    1 -7 -10 91.29
    -1 7 10 91.93
    -1 7 10 90.71
    0 -7 -10 0.31
    0 -7 -10 0.51
    0 -7 -10 0.65
    0 7 10 0.32
    -1 -7 -10 105.01
    -1 -7 -10 103.1
    -1 -7 -10 109.47
    1 7 10 104.93
    1 7 10 108.48
    -2 -7 -10 35.04
    -2 -7 -10 29.16
    -2 -7 -10 35.29
    2 7 10 34.71
    2 7 10 32.02
    -3 -7 -10 112.05
    -3 -7 -10 113.98
    -3 -7 -10 111.68
    3 7 10 117.58
    3 7 10 119.75
    -4 -7 -10 30.4
    -4 -7 -10 33.11
    -4 -7 -10 33.42
    4 7 10 33.12
    -5 -7 -10 102.13
    -5 -7 -10 104.26
    -5 -7 -10 100.77
    5 7 10 100.87
    -6 -7 -10 33.77
    -6 -7 -10 37.92
    -6 -7 -10 29.17
    6 7 10 32.01
    6 7 10 28.63
    -7 -7 -10 53.66
    -7 -7 -10 45.6
    -7 -7 -10 46.8
    7 7 10 48.12
    7 7 10 51.51
    -8 -7 -10 26.02
    -8 -7 -10 25.92
    -8 -7 -10 24.76
    8 7 10 24.51
    8 7 10 28.15
    6 -8 -10 22.74
    6 -8 -10 24.23
    -6 8 10 20.59
    -6 8 10 22.18
    5 -8 -10 24.24
    5 -8 -10 38.23
    -5 8 10 33.41
    -5 8 10 34.96
    4 -8 -10 14.46
    4 -8 -10 14.34
    -4 8 10 15.41
    -4 8 10 15.75
    3 -8 -10 35.23
    3 -8 -10 38.02
    -3 8 10 34.76
    -3 8 10 38.44
    2 -8 -10 30.37
    2 -8 -10 30.8
    -2 8 10 27.07
    -2 8 10 27.64
    1 -8 -10 67.39
    1 -8 -10 67.4
    1 -8 -10 66.71
    -1 8 10 67.83
    0 -8 -10 22.76
    0 -8 -10 25.39
    0 -8 -10 28.81
    0 8 10 26.11
    -1 -8 -10 100.82
    -1 -8 -10 111.2
    -1 -8 -10 114.7
    1 8 10 105.44
    1 8 10 104.86
    -2 -8 -10 0.16
    -2 -8 -10 0.78
    -2 -8 -10 0.76
    2 8 10 0.37
    2 8 10 0.86
    -3 -8 -10 64.29
    -3 -8 -10 64.7
    3 8 10 64.95
    3 8 10 55.29
    -4 -8 -10 13.15
    -4 -8 -10 14.27
    4 8 10 11.91
    -5 -8 -10 74.72
    -5 -8 -10 64.06
    -5 -8 -10 75.09
    5 8 10 72.64
    -6 -8 -10 6.16
    -6 -8 -10 5.52
    -6 -8 -10 5.85
    6 8 10 4.48
    6 8 10 5.97
    -7 -8 -10 40.95
    -7 -8 -10 33.47
    -7 -8 -10 38.76
    7 8 10 40.34
    7 8 10 39.1
    -8 -8 -10 -0.46
    -8 -8 -10 -0.29
    -8 -8 -10 0.22
    8 8 10 1.04
    8 8 10 -0.06
    6 -9 -10 40.58
    6 -9 -10 38.91
    -6 9 10 47.01
    -6 9 10 41.75
    5 -9 -10 2.64
    5 -9 -10 1.52
    -5 9 10 4.95
    -5 9 10 3.39
    4 -9 -10 46.75
    4 -9 -10 51.42
    -4 9 10 43.24
    -4 9 10 50.29
    3 -9 -10 6.4
    3 -9 -10 7.33
    -3 9 10 5.43
    2 -9 -10 44.66
    2 -9 -10 41.26
    -2 9 10 45.14
    1 -9 -10 2.61
    1 -9 -10 4.52
    1 -9 -10 4.43
    -1 9 10 6.5
    0 -9 -10 70.8
    0 -9 -10 70.52
    0 -9 -10 61.6
    0 9 10 70.98
    0 9 10 68.08
    -1 -9 -10 38.06
    -1 -9 -10 35.8
    -1 -9 -10 36.21
    1 9 10 30.64
    1 9 10 38.4
    -2 -9 -10 118.38
    -2 -9 -10 108.59
    -2 -9 -10 103.06
    2 9 10 106.94
    2 9 10 109.72
    -3 -9 -10 9.85
    -3 -9 -10 13.27
    3 9 10 6.41
    3 9 10 11.99
    -4 -9 -10 28.48
    -4 -9 -10 31.94
    4 9 10 27.69
    -5 -9 -10 13.54
    -5 -9 -10 8.37
    5 9 10 10.26
    -6 -9 -10 38.09
    -6 -9 -10 36.47
    6 9 10 43.29
    6 9 10 42.05
    -7 -9 -10 14.14
    -7 -9 -10 12.35
    7 9 10 17.59
    7 9 10 20.63
    5 -10 -10 12.03
    5 -10 -10 6.57
    -5 10 10 11.11
    -5 10 10 5.94
    4 -10 -10 22.64
    4 -10 -10 26.97
    -4 10 10 24.23
    3 -10 -10 -0.24
    3 -10 -10 0.16
    -3 10 10 -0.41
    2 -10 -10 34.6
    2 -10 -10 33.74
    -2 10 10 34.83
    1 -10 -10 1.41
    1 -10 -10 2.01
    1 -10 -10 0.77
    -1 10 10 1.02
    -1 10 10 1.61
    0 -10 -10 19.5
    0 -10 -10 24.17
    0 -10 -10 22.43
    0 10 10 25.67
    0 10 10 23.07
    -1 -10 -10 12.79
    -1 -10 -10 13.81
    -1 -10 -10 9.35
    1 10 10 9.3
    1 10 10 11.19
    -2 -10 -10 96.52
    -2 -10 -10 94.45
    -2 -10 -10 95.91
    2 10 10 96.57
    2 10 10 87.42
    -3 -10 -10 1.38
    -3 -10 -10 1.57
    3 10 10 1.97
    3 10 10 0.87
    -4 -10 -10 27.32
    -4 -10 -10 26.56
    4 10 10 21.8
    -5 -10 -10 1.89
    -5 -10 -10 0.16
    5 10 10 0.08
    -6 -10 -10 47.95
    -6 -10 -10 44.05
    6 10 10 51.29
    4 -11 -10 0.72
    -4 11 10 1.6
    3 -11 -10 16.42
    3 -11 -10 16.02
    -3 11 10 14.3
    2 -11 -10 11.17
    2 -11 -10 7.86
    -2 11 10 8.54
    1 -11 -10 9.44
    1 -11 -10 8.27
    1 -11 -10 11.08
    -1 11 10 8.01
    -1 11 10 10.39
    0 -11 -10 5.63
    0 -11 -10 5.31
    0 -11 -10 4.44
    0 11 10 2.94
    0 11 10 4.19
    -1 -11 -10 40
    -1 -11 -10 44.39
    -1 -11 -10 40.97
    1 11 10 41.17
    1 11 10 38.39
    -2 -11 -10 9.47
    -2 -11 -10 8.73
    2 11 10 7.74
    2 11 10 8.41
    -3 -11 -10 21.36
    -3 -11 -10 17.44
    3 11 10 19.93
    3 11 10 16.5
    -4 -11 -10 23.26
    -4 -11 -10 25.4
    4 11 10 22.63
    -5 -11 -10 10.87
    -5 -11 -10 10.91
    5 11 10 20.12
    2 -12 -10 0.09
    2 -12 -10 0.66
    -2 12 10 -0.22
    -2 12 10 -1.09
    1 -12 -10 14.74
    1 -12 -10 16.58
    1 -12 -10 14.23
    -1 12 10 11.71
    -1 12 10 16.49
    0 -12 -10 0.63
    0 -12 -10 -0.24
    0 -12 -10 1.01
    0 12 10 0.92
    0 12 10 0.17
    -1 -12 -10 11.93
    -1 -12 -10 9.32
    1 12 10 8.65
    1 12 10 10.83
    -2 -12 -10 -0.07
    -2 -12 -10 2.75
    2 12 10 0
    2 12 10 1.44
    -3 -12 -10 25.18
    -3 -12 -10 24.12
    3 12 10 24.49
    3 12 10 21.26
    2 10 -11 1.21
    -2 -10 11 1.99
    -2 -10 11 0.24
    1 10 -11 29.21
    -1 -10 11 30.09
    -1 -10 11 29.57
    0 10 -11 2.43
    0 10 -11 2.92
    0 -10 11 2.18
    0 -10 11 2.03
    -1 10 -11 43.15
    -1 10 -11 44.06
    1 -10 11 42.16
    1 -10 11 37.28
    -2 10 -11 2.66
    -2 10 -11 3.32
    2 -10 11 3.26
    2 -10 11 5.27
    4 9 -11 19.6
    -4 -9 11 16.97
    3 9 -11 11.48
    -3 -9 11 15.2
    2 9 -11 25.38
    -2 -9 11 27.97
    -2 -9 11 29.73
    1 9 -11 15.41
    1 9 -11 18.43
    -1 -9 11 18.51
    -1 -9 11 20.12
    0 9 -11 9.5
    0 9 -11 12.62
    0 -9 11 12.03
    0 -9 11 12
    -1 9 -11 14.74
    -1 9 -11 20.99
    1 -9 11 19.27
    1 -9 11 16.26
    -2 9 -11 63.38
    -2 9 -11 68.91
    2 -9 11 73.27
    2 -9 11 67.09
    -3 9 -11 31.87
    -3 9 -11 32.43
    -3 9 -11 28.97
    3 -9 11 30.86
    3 -9 11 28.14
    -4 9 -11 51.04
    -4 9 -11 48.71
    -4 9 -11 48.42
    4 -9 11 44.45
    4 -9 11 49.37
    5 8 -11 -1.08
    5 8 -11 0.48
    -5 -8 11 0.15
    4 8 -11 18.27
    -4 -8 11 19.19
    -4 -8 11 15.55
    3 8 -11 2.93
    3 8 -11 1.79
    -3 -8 11 2
    2 8 -11 57.59
    2 8 -11 58.98
    -2 -8 11 69.98
    -2 -8 11 66.38
    1 8 -11 1.86
    1 8 -11 1.92
    -1 -8 11 2.35
    -1 -8 11 1.72
    0 8 -11 39.07
    0 8 -11 40.23
    0 -8 11 43.39
    0 -8 11 44.16
    -1 8 -11 5.38
    -1 8 -11 6.05
    1 -8 11 6.96
    1 -8 11 4.51
    -2 8 -11 71.75
    -2 8 -11 68.97
    -2 8 -11 67.87
    2 -8 11 69.88
    2 -8 11 69.83
    -3 8 -11 7.48
    -3 8 -11 6.3
    -3 8 -11 7.33
    3 -8 11 10.62
    3 -8 11 10.44
    -4 8 -11 80.58
    -4 8 -11 86.52
    -4 8 -11 81.64
    4 -8 11 85.43
    4 -8 11 82.84
    -5 8 -11 6.66
    -5 8 -11 5.25
    5 -8 11 8.05
    5 -8 11 9.67
    -6 8 -11 50.27
    -6 8 -11 52.21
    6 -8 11 62.89
    6 7 -11 8.97
    6 7 -11 9.28
    -6 -7 11 4.91
    5 7 -11 9.86
    5 7 -11 5.87
    -5 -7 11 11.86
    -5 -7 11 10.5
    4 7 -11 1.16
    4 7 -11 1.77
    4 7 -11 2.01
    -4 -7 11 0.25
    -4 -7 11 1.27
    3 7 -11 14.3
    3 7 -11 11.32
    3 7 -11 13.88
    -3 -7 11 9.77
    2 7 -11 44.14
    2 7 -11 44.41
    -2 -7 11 43.55
    -2 -7 11 44.36
    1 7 -11 26.26
    1 7 -11 29.64
    -1 -7 11 33.49
    -1 -7 11 32.59
    0 7 -11 62.01
    0 7 -11 63.5
    0 -7 11 56.93
    0 -7 11 65.02
    -1 7 -11 1.04
    -1 7 -11 -0.6
    1 -7 11 0.94
    1 -7 11 0.87
    -2 7 -11 44.53
    -2 7 -11 43.82
    -2 7 -11 44.79
    2 -7 11 46.33
    2 -7 11 45.39
    -3 7 -11 22.9
    -3 7 -11 17.28
    -3 7 -11 20.82
    3 -7 11 22.13
    3 -7 11 21.68
    -4 7 -11 45.7
    -4 7 -11 44.13
    -4 7 -11 46.56
    4 -7 11 41.92
    4 -7 11 35.06
    -5 7 -11 3.93
    -5 7 -11 2.21
    5 -7 11 3.95
    -6 7 -11 68.48
    -6 7 -11 74
    6 -7 11 74.48
    -7 7 -11 4.99
    -7 7 -11 4.21
    7 -7 11 5.45
    7 6 -11 14.17
    6 6 -11 0.9
    6 6 -11 0.82
    -6 -6 11 0.2
    -6 -6 11 -0.17
    5 6 -11 16.79
    5 6 -11 15.89
    5 6 -11 12.4
    -5 -6 11 13.65
    -5 -6 11 14.74
    4 6 -11 4.74
    4 6 -11 3.29
    4 6 -11 3.77
    -4 -6 11 4.53
    -4 -6 11 2.02
    3 6 -11 10.74
    3 6 -11 12.01
    3 6 -11 12.34
    -3 -6 11 13.36
    2 6 -11 0.53
    2 6 -11 0.13
    2 6 -11 0.26
    -2 -6 11 0.24
    -2 -6 11 0.3
    1 6 -11 81.05
    1 6 -11 82.95
    -1 -6 11 76.66
    -1 -6 11 78.84
    0 6 -11 -0.27
    0 6 -11 0.18
    0 -6 11 -0.21
    0 -6 11 -0.02
    -1 6 -11 105.37
    -1 6 -11 100.69
    -1 6 -11 100.39
    1 -6 11 102.03
    1 -6 11 105.41
    -2 6 -11 19.44
    -2 6 -11 22.17
    -2 6 -11 25.21
    2 -6 11 21.05
    2 -6 11 19.91
    -3 6 -11 20.82
    -3 6 -11 18.87
    -3 6 -11 19.86
    3 -6 11 20.03
    3 -6 11 23.46
    -4 6 -11 9.46
    -4 6 -11 9.9
    -4 6 -11 14.08
    4 -6 11 11.31
    -5 6 -11 62.3
    -5 6 -11 57.95
    5 -6 11 63.4
    -6 6 -11 21.51
    -6 6 -11 23.13
    6 -6 11 18.13
    -7 6 -11 48.18
    -7 6 -11 45.67
    7 -6 11 54.57
    7 5 -11 5.74
    7 5 -11 4.19
    -7 -5 11 4.38
    -7 -5 11 5.99
    6 5 -11 0.73
    6 5 -11 1.02
    -6 -5 11 -0.42
    -6 -5 11 0.7
    5 5 -11 3.66
    5 5 -11 2.48
    5 5 -11 3.68
    -5 -5 11 6.11
    -5 -5 11 6.49
    4 5 -11 3.48
    4 5 -11 1.87
    4 5 -11 3.35
    -4 -5 11 4.11
    -4 -5 11 2.52
    3 5 -11 27.45
    3 5 -11 29.26
    3 5 -11 25.92
    -3 -5 11 32.74
    2 5 -11 0.51
    2 5 -11 0.08
    2 5 -11 1.01
    -2 -5 11 0.72
    -2 -5 11 0.75
    1 5 -11 3.82
    1 5 -11 5.62
    1 5 -11 3.73
    -1 -5 11 3.36
    -1 -5 11 4.58
    0 5 -11 45.13
    0 5 -11 45.45
    0 -5 11 44.61
    0 -5 11 45.62
    -1 5 -11 81.4
    -1 5 -11 85.98
    -1 5 -11 85.37
    1 -5 11 88.92
    1 -5 11 81.67
    -2 5 -11 4.93
    -2 5 -11 4.29
    -2 5 -11 4.52
    2 -5 11 3.62
    2 -5 11 4.66
    -3 5 -11 46.26
    -3 5 -11 44.91
    -3 5 -11 47.04
    3 -5 11 45.84
    -4 5 -11 4.01
    -4 5 -11 3.31
    -4 5 -11 2.86
    4 -5 11 3.91
    -5 5 -11 91.6
    -5 5 -11 83.43
    5 -5 11 84.24
    -6 5 -11 5.55
    -6 5 -11 6.79
    6 -5 11 3.59
    6 -5 11 5.7
    -7 5 -11 45.75
    -7 5 -11 37.1
    7 -5 11 37.17
    7 -5 11 38.56
    -8 5 -11 4.73
    -8 5 -11 0.93
    8 -5 11 3.99
    8 -5 11 3.29
    7 4 -11 1.57
    7 4 -11 2.01
    -7 -4 11 4.69
    -7 -4 11 4.15
    6 4 -11 0.74
    6 4 -11 1.05
    -6 -4 11 0.28
    -6 -4 11 0.27
    5 4 -11 0.65
    5 4 -11 0.81
    5 4 -11 1.15
    -5 -4 11 0.89
    -5 -4 11 0.58
    4 4 -11 19.95
    4 4 -11 19.84
    4 4 -11 18.71
    -4 -4 11 19.18
    -4 -4 11 17.25
    3 4 -11 7.72
    3 4 -11 7.47
    3 4 -11 7
    -3 -4 11 6.59
    2 4 -11 7.49
    2 4 -11 6.33
    2 4 -11 7.17
    -2 -4 11 6.13
    -2 -4 11 7.24
    1 4 -11 13.14
    1 4 -11 9.72
    1 4 -11 10.65
    -1 -4 11 8.07
    -1 -4 11 10.84
    0 4 -11 17.84
    0 4 -11 20.26
    0 4 -11 21.2
    0 4 -11 20.1
    0 -4 11 20.43
    0 -4 11 21.15
    -1 4 -11 4.28
    -1 4 -11 4.16
    -1 4 -11 5.63
    1 -4 11 3.13
    1 -4 11 4.69
    -2 4 -11 59.71
    -2 4 -11 60.42
    -2 4 -11 58.52
    2 -4 11 63.04
    2 -4 11 52.96
    -3 4 -11 11.5
    -3 4 -11 9.27
    -3 4 -11 9.69
    3 -4 11 9.9
    -4 4 -11 78.51
    -4 4 -11 87.03
    -4 4 -11 84.33
    4 -4 11 86.85
    4 -4 11 84.8
    -5 4 -11 40.99
    -5 4 -11 39.07
    5 -4 11 35.94
    5 -4 11 49.22
    -6 4 -11 33.5
    -6 4 -11 28.77
    6 -4 11 33.5
    6 -4 11 29.99
    -7 4 -11 3.35
    -7 4 -11 4.7
    7 -4 11 4.59
    7 -4 11 3.38
    -8 4 -11 30.61
    -8 4 -11 35.02
    8 -4 11 27.39
    8 -4 11 31.65
    8 3 -11 1.22
    -8 -3 11 -0.04
    -8 -3 11 0.81
    7 3 -11 0.41
    7 3 -11 0.49
    -7 -3 11 -0.5
    -7 -3 11 -0.43
    6 3 -11 1.15
    6 3 -11 0.14
    -6 -3 11 0.67
    -6 -3 11 1.11
    5 3 -11 1.57
    5 3 -11 0.45
    5 3 -11 0.35
    -5 -3 11 3.38
    -5 -3 11 1.27
    4 3 -11 3.54
    4 3 -11 4.47
    4 3 -11 7.75
    -4 -3 11 6.01
    -4 -3 11 7.11
    3 3 -11 6
    3 3 -11 6.55
    3 3 -11 6.87
    -3 -3 11 2.79
    -3 -3 11 4.95
    2 3 -11 22.68
    2 3 -11 25.76
    2 3 -11 22.63
    -2 -3 11 20.35
    -2 -3 11 24.23
    1 3 -11 23.48
    1 3 -11 23.46
    1 3 -11 25.22
    -1 -3 11 26.73
    -1 -3 11 28.63
    0 3 -11 6.2
    0 3 -11 6.5
    0 3 -11 7.92
    0 3 -11 5.7
    0 -3 11 8.23
    0 -3 11 7.24
    -1 3 -11 0.04
    -1 3 -11 0.37
    -1 3 -11 0.12
    -1 3 -11 0.19
    1 -3 11 0.1
    1 -3 11 -0.19
    -2 3 -11 80.62
    -2 3 -11 77.57
    -2 3 -11 77.18
    2 -3 11 80.74
    -3 3 -11 23.58
    -3 3 -11 21.13
    -3 3 -11 24.72
    3 -3 11 23.67
    3 -3 11 27.05
    -4 3 -11 66.23
    -4 3 -11 64.1
    -4 3 -11 60.89
    4 -3 11 66.56
    4 -3 11 62.78
    -5 3 -11 1.08
    -5 3 -11 0.57
    5 -3 11 0.04
    5 -3 11 1.21
    -6 3 -11 31.71
    -6 3 -11 31.47
    6 -3 11 27.63
    6 -3 11 35.74
    -7 3 -11 0
    -7 3 -11 0.44
    7 -3 11 -0.7
    7 -3 11 -0.02
    -8 3 -11 37.78
    -8 3 -11 36.78
    8 -3 11 44.22
    8 -3 11 39.5
    -9 3 -11 0.38
    -9 3 -11 -0.2
    9 -3 11 -0.62
    9 -3 11 -0.73
    8 2 -11 -0.52
    -8 -2 11 -0.37
    -8 -2 11 0.21
    7 2 -11 -0.37
    7 2 -11 -0.25
    -7 -2 11 -0.07
    -7 -2 11 -0.17
    6 2 -11 0.77
    6 2 -11 -0.05
    -6 -2 11 0.16
    -6 -2 11 0.29
    5 2 -11 0.31
    5 2 -11 0.64
    -5 -2 11 0.48
    -5 -2 11 0.14
    4 2 -11 1.08
    4 2 -11 0.83
    4 2 -11 1.68
    -4 -2 11 0.74
    -4 -2 11 0.23
    3 2 -11 26.87
    3 2 -11 25.94
    3 2 -11 28.79
    -3 -2 11 23.27
    -3 -2 11 28.63
    2 2 -11 2.1
    2 2 -11 1.06
    2 2 -11 1.91
    -2 -2 11 3.49
    1 2 -11 13.04
    1 2 -11 11.41
    1 2 -11 13.88
    -1 -2 11 11.06
    -1 -2 11 9.03
    0 2 -11 54.72
    0 2 -11 51.78
    0 2 -11 51.77
    0 2 -11 54.89
    0 -2 11 52.34
    0 -2 11 53.83
    -1 2 -11 0.76
    -1 2 -11 0.51
    -1 2 -11 0.75
    -1 2 -11 0.72
    1 -2 11 0.54
    1 -2 11 0.99
    -2 2 -11 8.4
    -2 2 -11 7.21
    -2 2 -11 6.7
    -2 2 -11 7.42
    2 -2 11 8.21
    2 -2 11 8.28
    -3 2 -11 22.8
    -3 2 -11 22.32
    -3 2 -11 22.03
    -3 2 -11 21.55
    3 -2 11 17.95
    3 -2 11 24.27
    -4 2 -11 1.81
    -4 2 -11 1.31
    -4 2 -11 2.02
    -4 2 -11 0.56
    4 -2 11 4.54
    4 -2 11 1.28
    -5 2 -11 21.98
    -5 2 -11 22.28
    -5 2 -11 25.77
    5 -2 11 21.41
    5 -2 11 23.1
    -6 2 -11 51.43
    -6 2 -11 51.81
    -6 2 -11 46.52
    6 -2 11 48.68
    6 -2 11 54.33
    -7 2 -11 -0.01
    -7 2 -11 0.09
    -7 2 -11 -0.21
    7 -2 11 -0.05
    7 -2 11 0.54
    -8 2 -11 27.89
    -8 2 -11 27.89
    -8 2 -11 30.07
    8 -2 11 26.93
    8 -2 11 28.77
    -9 2 -11 21.46
    -9 2 -11 22.79
    -9 2 -11 18.39
    9 -2 11 21.21
    9 -2 11 20.37
    8 1 -11 4.67
    -8 -1 11 4.81
    -8 -1 11 6.78
    7 1 -11 0.72
    7 1 -11 1.07
    -7 -1 11 0.32
    -7 -1 11 0.53
    6 1 -11 3.38
    6 1 -11 3.58
    -6 -1 11 2.32
    -6 -1 11 2.22
    5 1 -11 8.57
    5 1 -11 9.38
    -5 -1 11 7.78
    -5 -1 11 7.8
    4 1 -11 5.71
    4 1 -11 3.64
    4 1 -11 4.11
    -4 -1 11 3.96
    -4 -1 11 2.68
    3 1 -11 1.05
    3 1 -11 0.73
    3 1 -11 0.73
    -3 -1 11 1.02
    -3 -1 11 0.72
    2 1 -11 18.35
    2 1 -11 16.47
    2 1 -11 17.15
    -2 -1 11 17.24
    -2 -1 11 16.88
    1 1 -11 28.04
    1 1 -11 26.21
    1 1 -11 29.89
    1 1 -11 28.23
    -1 -1 11 26.68
    -1 -1 11 26.5
    0 1 -11 1.57
    0 1 -11 1.4
    0 1 -11 1.56
    0 1 -11 1.19
    0 1 -11 0.88
    0 -1 11 0.55
    0 -1 11 1.31
    -1 1 -11 10.13
    -1 1 -11 11.01
    -1 1 -11 9.39
    -1 1 -11 10.01
    -1 1 -11 10
    -1 1 -11 11.44
    1 -1 11 9.8
    1 -1 11 9.99
    -2 1 -11 5.66
    -2 1 -11 5.58
    -2 1 -11 6.24
    -2 1 -11 5.44
    -2 1 -11 5.18
    2 -1 11 4.54
    2 -1 11 4.67
    -3 1 -11 1.5
    -3 1 -11 1.92
    -3 1 -11 1.56
    -3 1 -11 1.77
    -3 1 -11 2.33
    3 -1 11 1.75
    3 -1 11 0.84
    -4 1 -11 0.27
    -4 1 -11 0.09
    -4 1 -11 0.2
    -4 1 -11 0.2
    4 -1 11 0.08
    4 -1 11 0.11
    -5 1 -11 28.78
    -5 1 -11 32.12
    -5 1 -11 31.27
    5 -1 11 31.24
    5 -1 11 31.43
    -6 1 -11 2.33
    -6 1 -11 1.54
    -6 1 -11 1.32
    6 -1 11 0.79
    6 -1 11 2.41
    -7 1 -11 29.7
    -7 1 -11 36.49
    -7 1 -11 33.95
    7 -1 11 40.06
    7 -1 11 31.84
    -8 1 -11 1.18
    -8 1 -11 0.18
    -8 1 -11 0.95
    8 -1 11 0.99
    8 -1 11 1.18
    -9 1 -11 27.13
    -9 1 -11 21.08
    -9 1 -11 20.34
    9 -1 11 21.23
    9 -1 11 18.41
    8 0 -11 9.24
    -8 0 11 9.49
    -8 0 11 10.08
    7 0 -11 0.71
    7 0 -11 0.98
    -7 0 11 1.37
    -7 0 11 1.79
    6 0 -11 0.66
    6 0 -11 -0.04
    -6 0 11 0.45
    -6 0 11 0.11
    5 0 -11 3.17
    5 0 -11 1.71
    -5 0 11 2.08
    -5 0 11 4.62
    4 0 -11 24.37
    4 0 -11 19.71
    -4 0 11 24.26
    -4 0 11 22.3
    3 0 -11 0
    3 0 -11 -0.08
    3 0 -11 0.78
    3 0 -11 0.17
    -3 0 11 -0.28
    -3 0 11 0.87
    2 0 -11 0.85
    2 0 -11 1.4
    2 0 -11 0.29
    2 0 -11 0.36
    -2 0 11 1.28
    -2 0 11 0.5
    1 0 -11 5.65
    1 0 -11 5.79
    1 0 -11 5.8
    1 0 -11 6.17
    -1 0 11 6.63
    -1 0 11 9.14
    0 0 -11 10.06
    0 0 -11 8.67
    0 0 -11 9.47
    0 0 -11 9.64
    0 0 -11 10.55
    0 0 -11 7.65
    0 0 11 10.66
    0 0 11 9.06
    -1 0 -11 -0.12
    -1 0 -11 0.11
    -1 0 -11 -0.02
    -1 0 -11 -0.06
    -1 0 -11 0.01
    -1 0 -11 0.13
    1 0 11 -0.05
    -2 0 -11 4.41
    -2 0 -11 5.49
    -2 0 -11 5.26
    -2 0 -11 3.38
    -2 0 -11 5.56
    -2 0 -11 4.84
    2 0 11 4.59
    2 0 11 4.72
    -3 0 -11 0.86
    -3 0 -11 0.12
    -3 0 -11 0.77
    -3 0 -11 0.68
    -3 0 -11 1.38
    -3 0 -11 1.21
    3 0 11 1.28
    3 0 11 1.41
    3 0 11 0.41
    -4 0 -11 1.6
    -4 0 -11 1.48
    -4 0 -11 1.67
    -4 0 -11 0.73
    4 0 11 1.25
    -5 0 -11 6.36
    -5 0 -11 7.8
    -5 0 -11 7.61
    5 0 11 9.11
    -6 0 -11 43.79
    -6 0 -11 47.51
    -6 0 -11 45.24
    6 0 11 41.68
    6 0 11 40.97
    -7 0 -11 40.61
    -7 0 -11 39.3
    -7 0 -11 42.59
    7 0 11 39.22
    7 0 11 41.42
    -8 0 -11 10.05
    -8 0 -11 11.42
    -8 0 -11 13.02
    8 0 11 9.36
    8 0 11 9.11
    -9 0 -11 0.58
    -9 0 -11 0.78
    9 0 11 1.43
    9 0 11 1.76
    8 -1 -11 2.13
    -8 1 11 2.26
    7 -1 -11 6.41
    7 -1 -11 5.67
    -7 1 11 6.09
    6 -1 -11 15.75
    6 -1 -11 20.77
    -6 1 11 19.93
    -6 1 11 14.06
    5 -1 -11 22.84
    5 -1 -11 19.04
    5 -1 -11 18.94
    -5 1 11 23.38
    -5 1 11 20.73
    4 -1 -11 0.37
    4 -1 -11 0.61
    4 -1 -11 0.75
    -4 1 11 0.37
    -4 1 11 0.45
    3 -1 -11 0.35
    3 -1 -11 0.37
    3 -1 -11 -0.05
    -3 1 11 0.65
    -3 1 11 0.02
    2 -1 -11 -0.06
    2 -1 -11 0.12
    2 -1 -11 -0.06
    2 -1 -11 0.18
    -2 1 11 0.18
    -2 1 11 -0.38
    1 -1 -11 8.44
    1 -1 -11 6.29
    1 -1 -11 8.25
    1 -1 -11 7.07
    1 -1 -11 7.3
    -1 1 11 6.17
    -1 1 11 5.93
    -1 1 11 7.2
    0 -1 -11 0.09
    0 -1 -11 0.22
    0 -1 -11 0.07
    0 -1 -11 0.5
    0 -1 -11 0.24
    0 -1 -11 -0.09
    0 1 11 -0.33
    -1 -1 -11 18.17
    -1 -1 -11 18.18
    -1 -1 -11 17.63
    -1 -1 -11 17.62
    -1 -1 -11 20.63
    -1 -1 -11 16.42
    -2 -1 -11 7.72
    -2 -1 -11 6.84
    -2 -1 -11 7.19
    -2 -1 -11 7.19
    -2 -1 -11 6.74
    -2 -1 -11 7.19
    -3 -1 -11 6.26
    -3 -1 -11 5.56
    -3 -1 -11 6.9
    -3 -1 -11 7.57
    -3 -1 -11 6.25
    -3 -1 -11 7.05
    3 1 11 8.72
    3 1 11 5.94
    -4 -1 -11 19.07
    -4 -1 -11 18.18
    -4 -1 -11 19.53
    -4 -1 -11 18.94
    -4 -1 -11 18.29
    4 1 11 17.9
    4 1 11 18.23
    -5 -1 -11 5.43
    -5 -1 -11 3.03
    -5 -1 -11 4.94
    5 1 11 5.75
    -6 -1 -11 44.07
    -6 -1 -11 39.5
    -6 -1 -11 40.04
    6 1 11 31.44
    -7 -1 -11 4.64
    -7 -1 -11 3.77
    -7 -1 -11 4.6
    7 1 11 5.24
    -8 -1 -11 22.84
    -8 -1 -11 18.86
    8 1 11 20.84
    -9 -1 -11 1.71
    -9 -1 -11 -0.47
    9 1 11 -0.67
    8 -2 -11 0.79
    -8 2 11 1.29
    -8 2 11 1.09
    7 -2 -11 41.65
    7 -2 -11 43.23
    -7 2 11 41.35
    6 -2 -11 10.35
    6 -2 -11 10.69
    6 -2 -11 14
    -6 2 11 11.92
    5 -2 -11 2.76
    5 -2 -11 3.91
    5 -2 -11 2.07
    -5 2 11 3.46
    4 -2 -11 0.66
    4 -2 -11 0.32
    4 -2 -11 1.36
    -4 2 11 1.21
    -4 2 11 1.81
    3 -2 -11 0.08
    3 -2 -11 0.18
    3 -2 -11 0.12
    -3 2 11 0.11
    -3 2 11 -0.21
    2 -2 -11 7.04
    2 -2 -11 6.64
    2 -2 -11 5.29
    2 -2 -11 5.28
    -2 2 11 5.8
    -2 2 11 4.28
    1 -2 -11 11.5
    1 -2 -11 11.05
    1 -2 -11 10.74
    1 -2 -11 12.22
    1 -2 -11 10.58
    -1 2 11 8.67
    -1 2 11 10.71
    0 -2 -11 6.05
    0 -2 -11 6.97
    0 -2 -11 6.31
    0 -2 -11 8.01
    0 -2 -11 7.46
    0 -2 -11 7.23
    0 2 11 7.93
    0 2 11 7.02
    -1 -2 -11 -0.07
    -1 -2 -11 0.14
    -1 -2 -11 0.22
    -1 -2 -11 0.25
    -1 -2 -11 0.37
    -1 -2 -11 -0.14
    -2 -2 -11 0.3
    -2 -2 -11 -0.09
    -2 -2 -11 0.28
    -2 -2 -11 -0.1
    -2 -2 -11 -0.11
    -2 -2 -11 0.03
    -3 -2 -11 7.76
    -3 -2 -11 9.69
    -3 -2 -11 11.5
    -3 -2 -11 12.88
    -3 -2 -11 13.24
    -3 -2 -11 11.9
    3 2 11 11.64
    3 2 11 12.78
    -4 -2 -11 39.44
    -4 -2 -11 40.74
    -4 -2 -11 41.41
    -4 -2 -11 41.29
    -4 -2 -11 40.95
    4 2 11 45.71
    4 2 11 44.05
    -5 -2 -11 20.51
    -5 -2 -11 17.67
    -5 -2 -11 18.33
    -5 -2 -11 20.28
    5 2 11 19.61
    5 2 11 17.61
    -6 -2 -11 5.34
    -6 -2 -11 5.76
    -6 -2 -11 4.61
    6 2 11 3.79
    6 2 11 1.89
    -7 -2 -11 0.58
    -7 -2 -11 -0.14
    7 2 11 1.32
    -8 -2 -11 8.14
    -8 -2 -11 6.93
    8 2 11 7.58
    -9 -2 -11 5.26
    -9 -2 -11 6.07
    9 2 11 5.87
    8 -3 -11 0.3
    8 -3 -11 -0.31
    -8 3 11 -0.25
    -8 3 11 0
    7 -3 -11 41.67
    7 -3 -11 39.57
    7 -3 -11 43.02
    -7 3 11 46.45
    -7 3 11 42.81
    6 -3 -11 -0.3
    6 -3 -11 0.51
    6 -3 -11 0.35
    -6 3 11 -0.45
    -6 3 11 1.16
    5 -3 -11 8.34
    5 -3 -11 7.39
    5 -3 -11 8.56
    -5 3 11 8.41
    4 -3 -11 3.27
    4 -3 -11 1
    4 -3 -11 1.99
    -4 3 11 1.86
    3 -3 -11 34.5
    3 -3 -11 31.63
    3 -3 -11 32.19
    -3 3 11 36.35
    2 -3 -11 14.95
    2 -3 -11 14.77
    2 -3 -11 12.47
    -2 3 11 15.58
    -2 3 11 14.62
    1 -3 -11 27.59
    1 -3 -11 28.95
    1 -3 -11 27.23
    1 -3 -11 32.49
    1 -3 -11 33.39
    -1 3 11 29.03
    -1 3 11 29.72
    0 -3 -11 17.73
    0 -3 -11 20.31
    0 -3 -11 19.92
    0 -3 -11 21.03
    0 -3 -11 21.05
    0 -3 -11 19.92
    0 3 11 18.78
    0 3 11 21.74
    -1 -3 -11 0.44
    -1 -3 -11 1
    -1 -3 -11 0.84
    -1 -3 -11 0.56
    -1 -3 -11 0.33
    -1 -3 -11 1.28
    -2 -3 -11 7.41
    -2 -3 -11 7.05
    -2 -3 -11 5.45
    -2 -3 -11 4.98
    -2 -3 -11 6.12
    -2 -3 -11 7.84
    2 3 11 6.18
    -3 -3 -11 20.58
    -3 -3 -11 25.01
    -3 -3 -11 23.45
    -3 -3 -11 21.71
    -3 -3 -11 24.64
    -3 -3 -11 22.4
    3 3 11 23.1
    3 3 11 23.76
    -4 -3 -11 -0.07
    -4 -3 -11 -0.06
    -4 -3 -11 0.18
    -4 -3 -11 -0.3
    -4 -3 -11 0.24
    4 3 11 0.32
    4 3 11 -0.15
    -5 -3 -11 2.83
    -5 -3 -11 1.98
    -5 -3 -11 2.78
    -5 -3 -11 4.05
    5 3 11 3.86
    5 3 11 2.35
    -6 -3 -11 0.06
    -6 -3 -11 0.7
    -6 -3 -11 0.89
    6 3 11 0.04
    6 3 11 0.17
    -7 -3 -11 0.44
    -7 -3 -11 0.44
    7 3 11 0.47
    7 3 11 -0.35
    -8 -3 -11 5.79
    -8 -3 -11 6.49
    8 3 11 6.16
    -9 -3 -11 13.83
    -9 -3 -11 12.24
    9 3 11 9.74
    8 -4 -11 20.02
    8 -4 -11 15.57
    -8 4 11 15.71
    -8 4 11 16.58
    7 -4 -11 14.4
    7 -4 -11 13.31
    7 -4 -11 12.94
    -7 4 11 8.01
    -7 4 11 11.75
    6 -4 -11 18.09
    6 -4 -11 18.1
    6 -4 -11 17.1
    -6 4 11 16.95
    -6 4 11 18.93
    5 -4 -11 5.7
    5 -4 -11 8.08
    5 -4 -11 5.84
    -5 4 11 7.74
    -5 4 11 4.58
    4 -4 -11 26.74
    4 -4 -11 21.31
    4 -4 -11 17.97
    -4 4 11 21.99
    -4 4 11 24.13
    3 -4 -11 43.72
    3 -4 -11 41.85
    3 -4 -11 41.62
    -3 4 11 44.74
    -3 4 11 42.62
    2 -4 -11 39.7
    2 -4 -11 36.95
    2 -4 -11 37.62
    -2 4 11 41.18
    -2 4 11 42.77
    1 -4 -11 0.91
    1 -4 -11 1.14
    1 -4 -11 1.06
    1 -4 -11 1.92
    -1 4 11 1.71
    -1 4 11 1.02
    0 -4 -11 24
    0 -4 -11 23.86
    0 -4 -11 25.01
    0 -4 -11 22.96
    0 -4 -11 22.51
    0 -4 -11 24.4
    0 4 11 19.07
    0 4 11 20.5
    0 4 11 22.56
    -1 -4 -11 3.18
    -1 -4 -11 2.69
    -1 -4 -11 2.06
    -1 -4 -11 2.56
    -1 -4 -11 3.77
    -1 -4 -11 3.43
    1 4 11 3.35
    1 4 11 1.35
    -2 -4 -11 9.05
    -2 -4 -11 7.31
    -2 -4 -11 8.59
    -2 -4 -11 8.62
    -2 -4 -11 7.99
    -2 -4 -11 7.47
    2 4 11 7.83
    2 4 11 4.89
    -3 -4 -11 0.9
    -3 -4 -11 1.15
    -3 -4 -11 0.67
    -3 -4 -11 0.95
    -3 -4 -11 0.66
    -3 -4 -11 1.99
    3 4 11 1.42
    3 4 11 1.27
    -4 -4 -11 13.98
    -4 -4 -11 12.14
    -4 -4 -11 13.51
    4 4 11 16.71
    -5 -4 -11 4.82
    -5 -4 -11 3.37
    -5 -4 -11 3.89
    5 4 11 1.86
    5 4 11 2.95
    -6 -4 -11 7.86
    -6 -4 -11 8.37
    -6 -4 -11 9.31
    6 4 11 9.47
    6 4 11 7.9
    -7 -4 -11 23.75
    -7 -4 -11 19.65
    7 4 11 19.38
    7 4 11 19.14
    -8 -4 -11 0.88
    -8 -4 -11 2.08
    8 4 11 3.38
    8 4 11 1.06
    -9 -4 -11 3.77
    -9 -4 -11 3.51
    9 4 11 3.46
    8 -5 -11 26.83
    -8 5 11 28.73
    7 -5 -11 3.03
    7 -5 -11 1.86
    7 -5 -11 0.96
    -7 5 11 3.93
    -7 5 11 4.55
    6 -5 -11 30.08
    6 -5 -11 29.55
    6 -5 -11 30.36
    -6 5 11 24.31
    -6 5 11 22.53
    5 -5 -11 0.78
    5 -5 -11 0.77
    5 -5 -11 0.2
    -5 5 11 0.59
    -5 5 11 -0.11
    4 -5 -11 70.12
    4 -5 -11 69
    4 -5 -11 69.53
    -4 5 11 66.47
    -4 5 11 65.61
    3 -5 -11 -0.22
    3 -5 -11 -0.07
    3 -5 -11 -0.33
    -3 5 11 -0.28
    -3 5 11 0.13
    2 -5 -11 34.36
    2 -5 -11 39.21
    2 -5 -11 40.53
    -2 5 11 33.1
    -2 5 11 38.09
    1 -5 -11 36.6
    1 -5 -11 34.77
    1 -5 -11 34.41
    1 -5 -11 39.05
    -1 5 11 39.35
    -1 5 11 39.04
    0 -5 -11 -0.04
    0 -5 -11 0.26
    0 -5 -11 0.13
    0 -5 -11 0.55
    0 5 11 0.16
    0 5 11 0.8
    -1 -5 -11 0.3
    -1 -5 -11 0.31
    -1 -5 -11 -0.16
    -1 -5 -11 0.43
    -1 -5 -11 0.37
    1 5 11 1.09
    1 5 11 0.23
    -2 -5 -11 18.5
    -2 -5 -11 19.55
    -2 -5 -11 22.68
    -2 -5 -11 20.23
    -2 -5 -11 20.51
    2 5 11 17.64
    2 5 11 21.68
    -3 -5 -11 13.35
    -3 -5 -11 14.31
    -3 -5 -11 14.84
    -3 -5 -11 10.43
    3 5 11 12.85
    3 5 11 13.72
    -4 -5 -11 9.06
    -4 -5 -11 7.92
    -4 -5 -11 6.31
    4 5 11 7.3
    -5 -5 -11 3.56
    -5 -5 -11 3.3
    -5 -5 -11 4.84
    5 5 11 6.3
    5 5 11 2.74
    -6 -5 -11 2.25
    -6 -5 -11 1.58
    -6 -5 -11 0.76
    6 5 11 0.38
    6 5 11 1.79
    -7 -5 -11 8.67
    -7 -5 -11 8.08
    -7 -5 -11 8.47
    7 5 11 9.58
    7 5 11 11.31
    -8 -5 -11 3.99
    -8 -5 -11 8.19
    8 5 11 5.14
    8 5 11 3.86
    -9 -5 -11 -0.58
    -9 -5 -11 -0.38
    9 5 11 -0.32
    7 -6 -11 21.59
    7 -6 -11 21.6
    -7 6 11 20.61
    -7 6 11 24.09
    6 -6 -11 17.69
    6 -6 -11 14.14
    6 -6 -11 12.36
    -6 6 11 14.03
    -6 6 11 12.95
    5 -6 -11 18.89
    5 -6 -11 19.07
    5 -6 -11 18.66
    -5 6 11 19.65
    -5 6 11 18.73
    4 -6 -11 38.9
    4 -6 -11 37.94
    4 -6 -11 38.45
    -4 6 11 35.1
    -4 6 11 35.2
    3 -6 -11 44.75
    3 -6 -11 47.05
    -3 6 11 47.36
    2 -6 -11 4.55
    2 -6 -11 7.95
    2 -6 -11 6.24
    -2 6 11 6.98
    -2 6 11 6.11
    1 -6 -11 1.39
    1 -6 -11 1.31
    1 -6 -11 1.59
    1 -6 -11 2.28
    -1 6 11 1.58
    -1 6 11 0.88
    0 -6 -11 43.13
    0 -6 -11 45.25
    0 -6 -11 44.44
    0 6 11 44.98
    0 6 11 44.39
    -1 -6 -11 0.15
    -1 -6 -11 0.54
    -1 -6 -11 0.39
    1 6 11 0.99
    -2 -6 -11 11.06
    -2 -6 -11 11.13
    -2 -6 -11 10.95
    -2 -6 -11 9.38
    2 6 11 9.98
    2 6 11 8.93
    -3 -6 -11 1.19
    -3 -6 -11 1.21
    -3 -6 -11 0.14
    -3 -6 -11 0.43
    3 6 11 0.64
    3 6 11 0.05
    -4 -6 -11 13.32
    -4 -6 -11 15.88
    -4 -6 -11 13.14
    4 6 11 17.75
    -5 -6 -11 12.01
    -5 -6 -11 13.08
    -5 -6 -11 12.94
    5 6 11 14.7
    -6 -6 -11 0.37
    -6 -6 -11 0.14
    -6 -6 -11 0.06
    6 6 11 0.65
    6 6 11 -0.33
    -7 -6 -11 6.04
    -7 -6 -11 4.41
    -7 -6 -11 7.05
    7 6 11 5.28
    7 6 11 1.74
    -8 -6 -11 -0.13
    -8 -6 -11 0.63
    8 6 11 0.98
    8 6 11 0.77
    -9 -6 -11 -0.12
    -9 -6 -11 -0.48
    9 6 11 -0.49
    9 6 11 0.1
    7 -7 -11 59.33
    7 -7 -11 54.68
    -7 7 11 51.57
    -7 7 11 66.16
    6 -7 -11 1.15
    6 -7 -11 0.5
    -6 7 11 -0.08
    -6 7 11 -0.05
    5 -7 -11 47.85
    5 -7 -11 45.82
    -5 7 11 52.69
    -5 7 11 47.94
    4 -7 -11 7.1
    4 -7 -11 3.96
    -4 7 11 6.61
    -4 7 11 7.64
    3 -7 -11 37.19
    3 -7 -11 32.12
    -3 7 11 34.64
    -3 7 11 33.65
    2 -7 -11 -0.22
    2 -7 -11 0.33
    -2 7 11 0.61
    -2 7 11 0.32
    1 -7 -11 22.4
    1 -7 -11 27.09
    1 -7 -11 25.71
    -1 7 11 19.9
    -1 7 11 24.15
    0 -7 -11 32.43
    0 -7 -11 31.53
    0 -7 -11 29.66
    0 7 11 31.84
    -1 -7 -11 78.42
    -1 -7 -11 81.09
    -1 -7 -11 68.6
    1 7 11 68.09
    1 7 11 75.3
    -2 -7 -11 1.64
    -2 -7 -11 2.07
    -2 -7 -11 0.97
    2 7 11 0.84
    2 7 11 1.16
    -3 -7 -11 10.11
    -3 -7 -11 8.11
    -3 -7 -11 8.79
    3 7 11 10.69
    3 7 11 9.12
    -4 -7 -11 1.29
    -4 -7 -11 0.79
    -4 -7 -11 1.03
    4 7 11 1.61
    -5 -7 -11 8.36
    -5 -7 -11 7.21
    -5 -7 -11 2.92
    5 7 11 10.69
    -6 -7 -11 2.65
    -6 -7 -11 2.75
    -6 -7 -11 4.31
    6 7 11 0.97
    6 7 11 3.34
    -7 -7 -11 1.01
    -7 -7 -11 0.68
    -7 -7 -11 -0.22
    7 7 11 -0.28
    7 7 11 -0.5
    -8 -7 -11 3.04
    -8 -7 -11 2.18
    -8 -7 -11 3.05
    8 7 11 2.3
    8 7 11 4.59
    6 -8 -11 22.24
    6 -8 -11 15.82
    -6 8 11 18.42
    -6 8 11 21.73
    5 -8 -11 50.71
    5 -8 -11 53.81
    -5 8 11 53.98
    -5 8 11 43.66
    4 -8 -11 0.51
    4 -8 -11 0.72
    -4 8 11 1.68
    -4 8 11 2.77
    3 -8 -11 26.97
    3 -8 -11 26.53
    -3 8 11 23.48
    -3 8 11 21
    2 -8 -11 10.19
    2 -8 -11 6.69
    -2 8 11 8.83
    1 -8 -11 90.79
    1 -8 -11 87.49
    1 -8 -11 82.65
    -1 8 11 84.58
    0 -8 -11 7.32
    0 -8 -11 8.18
    0 -8 -11 7.71
    0 8 11 9.19
    -1 -8 -11 48.37
    -1 -8 -11 49.23
    -1 -8 -11 50.35
    1 8 11 52.73
    1 8 11 45.13
    -2 -8 -11 24.1
    -2 -8 -11 20.44
    -2 -8 -11 24.73
    2 8 11 24.94
    2 8 11 26.5
    -3 -8 -11 6.87
    -3 -8 -11 7.62
    -3 -8 -11 3.44
    3 8 11 6.54
    3 8 11 6.18
    -4 -8 -11 2.43
    -4 -8 -11 1.4
    4 8 11 1.73
    -5 -8 -11 14.88
    -5 -8 -11 16.22
    5 8 11 13.91
    -6 -8 -11 0.94
    -6 -8 -11 0.47
    -6 -8 -11 0.85
    6 8 11 0.06
    6 8 11 0.83
    -7 -8 -11 12.67
    -7 -8 -11 12.55
    -7 -8 -11 14.28
    7 8 11 13.46
    7 8 11 9.37
    -8 -8 -11 -0.37
    -8 -8 -11 -0.24
    -8 -8 -11 -0.74
    8 8 11 0.61
    8 8 11 0.31
    5 -9 -11 4.05
    5 -9 -11 2.1
    -5 9 11 3.44
    -5 9 11 2.36
    4 -9 -11 23.02
    4 -9 -11 28.91
    -4 9 11 27.84
    -4 9 11 22.81
    3 -9 -11 16.25
    3 -9 -11 16.61
    -3 9 11 15.97
    2 -9 -11 99.57
    2 -9 -11 98.55
    -2 9 11 111.46
    1 -9 -11 10.45
    1 -9 -11 15.02
    1 -9 -11 11.5
    -1 9 11 14.16
    0 -9 -11 60.12
    0 -9 -11 66.6
    0 -9 -11 61.61
    0 9 11 58.05
    0 9 11 58.45
    -1 -9 -11 1.21
    -1 -9 -11 1.03
    -1 -9 -11 0.89
    1 9 11 -0.02
    1 9 11 0.32
    -2 -9 -11 18.74
    -2 -9 -11 20.6
    -2 -9 -11 22.28
    2 9 11 26.96
    2 9 11 23.67
    -3 -9 -11 9.92
    -3 -9 -11 12.8
    3 9 11 10.39
    3 9 11 8.9
    -4 -9 -11 12.81
    -4 -9 -11 14.9
    4 9 11 13.66
    -5 -9 -11 1.56
    -5 -9 -11 1.48
    5 9 11 0.62
    -6 -9 -11 15.61
    -6 -9 -11 20.7
    6 9 11 19.92
    -7 -9 -11 3.2
    -7 -9 -11 2.16
    7 9 11 0.47
    7 9 11 2.13
    4 -10 -11 53.35
    4 -10 -11 55.8
    -4 10 11 46.34
    3 -10 -11 3.03
    3 -10 -11 4.52
    -3 10 11 3.61
    2 -10 -11 92.21
    2 -10 -11 79.43
    -2 10 11 82.55
    1 -10 -11 8.39
    1 -10 -11 11.74
    1 -10 -11 10.66
    -1 10 11 8.92
    -1 10 11 12.87
    0 -10 -11 26.3
    0 -10 -11 23.78
    0 -10 -11 25.41
    0 10 11 25.85
    0 10 11 29.09
    -1 -10 -11 4.5
    -1 -10 -11 1.41
    -1 -10 -11 3.19
    1 10 11 1.75
    1 10 11 1.63
    -2 -10 -11 32.46
    -2 -10 -11 30.96
    -2 -10 -11 33.94
    2 10 11 33.8
    2 10 11 34.07
    -3 -10 -11 5.18
    -3 -10 -11 8.26
    3 10 11 4.35
    3 10 11 9.13
    -4 -10 -11 44.72
    -4 -10 -11 40.03
    4 10 11 38.85
    -5 -10 -11 0.05
    -5 -10 -11 0.03
    5 10 11 2.56
    -6 -10 -11 12.68
    -6 -10 -11 13.69
    6 10 11 16.14
    3 -11 -11 36
    3 -11 -11 33.64
    -3 11 11 45.52
    2 -11 -11 15.04
    2 -11 -11 14.56
    -2 11 11 13.97
    -2 11 11 12.91
    1 -11 -11 43.45
    1 -11 -11 39.21
    -1 11 11 42.8
    -1 11 11 40.28
    0 -11 -11 12.03
    0 -11 -11 11.85
    0 -11 -11 8.69
    0 11 11 11.75
    0 11 11 9.76
    -1 -11 -11 6.81
    -1 -11 -11 7.93
    -1 -11 -11 7.26
    1 11 11 8.09
    1 11 11 8.99
    -2 -11 -11 65.67
    -2 -11 -11 64.91
    2 11 11 68.07
    2 11 11 67.2
    -3 -11 -11 10.54
    -3 -11 -11 12.33
    3 11 11 13.41
    3 11 11 13.23
    -4 -11 -11 31.35
    -4 -11 -11 31.25
    4 11 11 28.05
    -5 -11 -11 13.34
    -5 -11 -11 14.18
    5 11 11 12.24
    1 -12 -11 39.49
    1 -12 -11 38.18
    -1 12 11 36.16
    -1 12 11 29.65
    0 -12 -11 0.96
    0 -12 -11 -0.16
    0 -12 -11 2.31
    0 12 11 0.97
    0 12 11 2.88
    -1 -12 -11 38.18
    -1 -12 -11 42
    -1 -12 -11 40
    1 12 11 42.43
    1 12 11 35.14
    -2 -12 -11 2.69
    -2 -12 -11 4.27
    2 12 11 5.03
    2 12 11 2.48
    -3 -12 -11 44.76
    -3 -12 -11 46.28
    3 12 11 46.2
    3 12 11 47.93
    0 10 -12 1.29
    0 -10 12 1.97
    -1 10 -12 12.69
    3 9 -12 9.61
    -3 -9 12 9.42
    2 9 -12 16.66
    2 9 -12 15.9
    -2 -9 12 10.63
    -2 -9 12 14.57
    1 9 -12 24.6
    1 9 -12 21.68
    -1 -9 12 23.02
    -1 -9 12 22.06
    0 9 -12 6.58
    0 9 -12 4.93
    0 -9 12 6.38
    0 -9 12 4.36
    -1 9 -12 7.46
    -1 9 -12 5.75
    1 -9 12 6.81
    1 -9 12 9.55
    -2 9 -12 22.1
    -2 9 -12 20.25
    2 -9 12 21.53
    2 -9 12 26.21
    -3 9 -12 11.44
    -3 9 -12 12.27
    -3 9 -12 11.52
    3 -9 12 13.76
    3 -9 12 9.46
    -4 9 -12 1.26
    -4 9 -12 2.85
    -4 9 -12 2.33
    4 -9 12 3.79
    4 -9 12 3.25
    4 8 -12 27.71
    -4 -8 12 34.04
    -4 -8 12 33.92
    3 8 -12 0.23
    3 8 -12 0.15
    -3 -8 12 0.76
    2 8 -12 59.64
    2 8 -12 66.17
    -2 -8 12 59.1
    -2 -8 12 65.06
    1 8 -12 1.29
    1 8 -12 -0.1
    -1 -8 12 -0.29
    -1 -8 12 -0.59
    0 8 -12 32.6
    0 8 -12 37.5
    0 -8 12 35.13
    0 -8 12 42.03
    -1 8 -12 0.14
    -1 8 -12 0.57
    1 -8 12 0.42
    1 -8 12 0.21
    -2 8 -12 32.19
    -2 8 -12 30.66
    -2 8 -12 29.29
    2 -8 12 34.3
    2 -8 12 30.27
    -3 8 -12 1.48
    -3 8 -12 0.79
    -3 8 -12 1.49
    3 -8 12 2.82
    3 -8 12 0.81
    -4 8 -12 7.39
    -4 8 -12 12.89
    -4 8 -12 11.65
    4 -8 12 10.95
    4 -8 12 8.51
    -5 8 -12 -1.34
    -5 8 -12 -0.75
    5 -8 12 1.26
    5 -8 12 -0.34
    5 7 -12 33.17
    5 7 -12 36.4
    -5 -7 12 33.46
    -5 -7 12 35.61
    4 7 -12 30.56
    4 7 -12 34.7
    4 7 -12 31.41
    -4 -7 12 29.6
    -4 -7 12 26.47
    3 7 -12 14.29
    3 7 -12 15.61
    -3 -7 12 15.62
    2 7 -12 30.71
    2 7 -12 32.69
    -2 -7 12 32.2
    -2 -7 12 32.76
    1 7 -12 32.12
    1 7 -12 38.17
    -1 -7 12 36.06
    -1 -7 12 32.65
    0 7 -12 15.38
    0 7 -12 16.32
    0 -7 12 17.29
    0 -7 12 17.03
    -1 7 -12 19.29
    -1 7 -12 18.15
    1 -7 12 21.71
    1 -7 12 17
    -2 7 -12 27.92
    -2 7 -12 25.11
    -2 7 -12 25.58
    2 -7 12 26.78
    2 -7 12 22.91
    -3 7 -12 0.12
    -3 7 -12 0.54
    -3 7 -12 0.13
    3 -7 12 -0.01
    3 -7 12 0.94
    -4 7 -12 30.57
    -4 7 -12 29.89
    -4 7 -12 30.75
    4 -7 12 28.25
    4 -7 12 25.63
    -5 7 -12 13.29
    -5 7 -12 11.62
    5 -7 12 15.89
    -6 7 -12 16.04
    -6 7 -12 15.12
    6 -7 12 21.46
    6 6 -12 1.64
    6 6 -12 0.65
    -6 -6 12 0.13
    -6 -6 12 0.9
    5 6 -12 48.62
    5 6 -12 61.31
    5 6 -12 55.25
    -5 -6 12 63.97
    -5 -6 12 55.83
    4 6 -12 2.42
    4 6 -12 1.79
    4 6 -12 0.11
    -4 -6 12 1.84
    -4 -6 12 1.06
    3 6 -12 81.37
    3 6 -12 82.84
    3 6 -12 76.68
    -3 -6 12 84.37
    2 6 -12 -0.12
    2 6 -12 -0.32
    -2 -6 12 -0.18
    -2 -6 12 0.04
    1 6 -12 57.46
    1 6 -12 60.02
    -1 -6 12 54.2
    -1 -6 12 55.96
    0 6 -12 1.57
    0 6 -12 2.15
    0 -6 12 1.65
    0 -6 12 0.42
    -1 6 -12 46.14
    -1 6 -12 43.89
    -1 6 -12 47.72
    1 -6 12 48.15
    1 -6 12 46.05
    -2 6 -12 3.45
    -2 6 -12 3.97
    -2 6 -12 2.75
    2 -6 12 1.71
    2 -6 12 0.98
    -3 6 -12 57.12
    -3 6 -12 52.07
    -3 6 -12 45.92
    3 -6 12 51.05
    3 -6 12 50.48
    -4 6 -12 26.73
    -4 6 -12 23.64
    -4 6 -12 27.46
    4 -6 12 27.54
    -5 6 -12 33.5
    -5 6 -12 34.24
    5 -6 12 33.45
    -6 6 -12 -0.55
    -6 6 -12 0.1
    6 -6 12 0.06
    -7 6 -12 15.63
    -7 6 -12 11.78
    7 -6 12 11.12
    7 5 -12 25.41
    7 5 -12 30.28
    -7 -5 12 31.7
    -7 -5 12 29.73
    6 5 -12 22.65
    6 5 -12 19.13
    -6 -5 12 17.96
    -6 -5 12 23.18
    5 5 -12 58.54
    5 5 -12 53.26
    5 5 -12 55.02
    -5 -5 12 52.03
    -5 -5 12 59.82
    4 5 -12 55.93
    4 5 -12 60.66
    4 5 -12 59.56
    -4 -5 12 55.38
    -4 -5 12 50.6
    3 5 -12 53.49
    3 5 -12 49.88
    3 5 -12 44.71
    -3 -5 12 47.17
    2 5 -12 28.95
    2 5 -12 29.35
    2 5 -12 29.93
    -2 -5 12 26.77
    1 5 -12 69.73
    1 5 -12 69.03
    -1 -5 12 61.44
    -1 -5 12 66.71
    0 5 -12 8
    0 5 -12 7.98
    0 -5 12 9.01
    0 -5 12 6.23
    -1 5 -12 81.92
    -1 5 -12 83.56
    -1 5 -12 93.11
    1 -5 12 89.14
    1 -5 12 94.15
    -2 5 -12 57.97
    -2 5 -12 53.12
    -2 5 -12 51.33
    2 -5 12 58.05
    2 -5 12 51.03
    -3 5 -12 112.46
    -3 5 -12 106.2
    -3 5 -12 109.03
    3 -5 12 108.52
    3 -5 12 114.47
    -4 5 -12 0.68
    -4 5 -12 0.22
    -4 5 -12 0.09
    4 -5 12 0.21
    -5 5 -12 64.14
    -5 5 -12 59.39
    5 -5 12 65.39
    -6 5 -12 0.82
    -6 5 -12 2.5
    6 -5 12 0.81
    -7 5 -12 15.2
    -7 5 -12 14.05
    7 -5 12 12.58
    7 -5 12 12.48
    -8 5 -12 2.04
    -8 5 -12 1.86
    8 -5 12 0.91
    8 -5 12 -0.48
    7 4 -12 3.58
    7 4 -12 4.47
    -7 -4 12 2.84
    -7 -4 12 4.06
    6 4 -12 63.03
    6 4 -12 52.36
    -6 -4 12 58.84
    -6 -4 12 59.97
    5 4 -12 3.01
    5 4 -12 3.48
    5 4 -12 3.93
    -5 -4 12 5.43
    -5 -4 12 4.23
    4 4 -12 183.8
    4 4 -12 171.49
    4 4 -12 174.85
    -4 -4 12 184.92
    -4 -4 12 180.65
    3 4 -12 3.25
    3 4 -12 2.71
    3 4 -12 2.5
    -3 -4 12 4.24
    -3 -4 12 2.49
    2 4 -12 137.97
    2 4 -12 135.02
    2 4 -12 136.81
    -2 -4 12 134.94
    1 4 -12 49.6
    1 4 -12 52.31
    1 4 -12 48.29
    -1 -4 12 47.1
    -1 -4 12 45.33
    0 4 -12 80.19
    0 4 -12 74.54
    0 4 -12 77.31
    0 -4 12 76.35
    0 -4 12 79.96
    -1 4 -12 20.54
    -1 4 -12 20.49
    -1 4 -12 23.17
    1 -4 12 23.87
    1 -4 12 24.09
    -2 4 -12 208.71
    -2 4 -12 212.8
    -2 4 -12 221.87
    2 -4 12 204.85
    2 -4 12 214.56
    -3 4 -12 1.93
    -3 4 -12 1.06
    -3 4 -12 1.88
    3 -4 12 1.72
    -4 4 -12 127.57
    -4 4 -12 142.18
    -4 4 -12 128.17
    4 -4 12 136.43
    -5 4 -12 73.95
    -5 4 -12 78.29
    5 -4 12 74.89
    5 -4 12 84
    -6 4 -12 20.79
    -6 4 -12 24.11
    6 -4 12 23.01
    6 -4 12 26.52
    -7 4 -12 11.87
    -7 4 -12 16.8
    7 -4 12 12.8
    7 -4 12 15.38
    -8 4 -12 28.49
    -8 4 -12 27.47
    8 -4 12 20.91
    8 -4 12 23.55
    7 3 -12 27.19
    7 3 -12 29.54
    -7 -3 12 23.83
    -7 -3 12 28.61
    6 3 -12 71.49
    6 3 -12 67.29
    -6 -3 12 72.97
    -6 -3 12 69.17
    5 3 -12 41.43
    5 3 -12 33.94
    5 3 -12 32.65
    -5 -3 12 35.9
    -5 -3 12 31.53
    4 3 -12 72.74
    4 3 -12 80.84
    4 3 -12 79.3
    -4 -3 12 71.62
    -4 -3 12 75.74
    3 3 -12 24.2
    3 3 -12 24.33
    3 3 -12 23.55
    -3 -3 12 23.17
    -3 -3 12 26.79
    2 3 -12 245.22
    2 3 -12 248.24
    2 3 -12 245.82
    -2 -3 12 260.3
    1 3 -12 4.64
    1 3 -12 5.22
    1 3 -12 4.14
    -1 -3 12 7.98
    -1 -3 12 3.79
    0 3 -12 166.32
    0 3 -12 154.47
    0 3 -12 160.53
    0 3 -12 161.87
    0 -3 12 150.95
    0 -3 12 154.43
    -1 3 -12 18.63
    -1 3 -12 16.5
    -1 3 -12 16.12
    1 -3 12 16.81
    1 -3 12 18.05
    -2 3 -12 111.76
    -2 3 -12 106.63
    -2 3 -12 109.89
    2 -3 12 113.16
    -3 3 -12 8.03
    -3 3 -12 5.82
    -3 3 -12 8.1
    3 -3 12 6.21
    -4 3 -12 139.02
    -4 3 -12 136.39
    -4 3 -12 142.81
    4 -3 12 138.46
    4 -3 12 140.97
    -5 3 -12 0.1
    -5 3 -12 -0.07
    5 -3 12 0.05
    5 -3 12 1.4
    -6 3 -12 76.47
    -6 3 -12 77.35
    6 -3 12 83.96
    6 -3 12 78.19
    -7 3 -12 -0.3
    -7 3 -12 0.31
    7 -3 12 -0.69
    7 -3 12 0.98
    -8 3 -12 61.26
    -8 3 -12 54.46
    8 -3 12 55.76
    8 -3 12 66.47
    8 2 -12 4.79
    -8 -2 12 10.45
    -8 -2 12 5.19
    7 2 -12 111.83
    7 2 -12 109.05
    -7 -2 12 114.32
    -7 -2 12 118.02
    6 2 -12 11.36
    6 2 -12 8.62
    -6 -2 12 9.92
    -6 -2 12 10.53
    5 2 -12 59.58
    5 2 -12 65.85
    -5 -2 12 56.06
    -5 -2 12 60.6
    4 2 -12 4.35
    4 2 -12 3.82
    4 2 -12 5.26
    -4 -2 12 2.64
    -4 -2 12 4.89
    3 2 -12 152.92
    3 2 -12 149.72
    3 2 -12 141.33
    -3 -2 12 147.28
    -3 -2 12 145.64
    2 2 -12 82.27
    2 2 -12 68.67
    2 2 -12 74.13
    -2 -2 12 75.93
    1 2 -12 228.96
    1 2 -12 237.75
    1 2 -12 239.25
    -1 -2 12 230.6
    -1 -2 12 237.34
    0 2 -12 38.89
    0 2 -12 38.33
    0 2 -12 41.93
    0 2 -12 38.48
    0 -2 12 39.2
    0 -2 12 44.39
    -1 2 -12 95.88
    -1 2 -12 91.88
    -1 2 -12 90.52
    -1 2 -12 97.44
    1 -2 12 89.64
    1 -2 12 91.83
    -2 2 -12 33.87
    -2 2 -12 36.15
    -2 2 -12 34.66
    2 -2 12 31.14
    -3 2 -12 16.13
    -3 2 -12 16.56
    -3 2 -12 18.17
    -3 2 -12 18.84
    3 -2 12 19.46
    3 -2 12 17.05
    -4 2 -12 73.38
    -4 2 -12 71.92
    -4 2 -12 68.66
    -4 2 -12 73.05
    4 -2 12 67.81
    4 -2 12 61.25
    -5 2 -12 77.58
    -5 2 -12 85.96
    -5 2 -12 75.27
    5 -2 12 90.47
    5 -2 12 77.37
    -6 2 -12 65.88
    -6 2 -12 59.43
    -6 2 -12 62.36
    6 -2 12 65.41
    6 -2 12 68.33
    -7 2 -12 29.13
    -7 2 -12 27.05
    -7 2 -12 31.59
    7 -2 12 29.97
    7 -2 12 23.27
    -8 2 -12 33.3
    -8 2 -12 31.93
    -8 2 -12 38.24
    8 -2 12 29.39
    8 -2 12 33.01
    -9 2 -12 7.14
    -9 2 -12 7.58
    -9 2 -12 5.12
    9 -2 12 9.81
    9 -2 12 7.87
    8 1 -12 11.44
    -8 -1 12 15.49
    -8 -1 12 11.85
    7 1 -12 71.52
    7 1 -12 68.7
    -7 -1 12 75.53
    -7 -1 12 71.47
    6 1 -12 7.03
    6 1 -12 6.03
    -6 -1 12 6.89
    -6 -1 12 12.19
    5 1 -12 83.42
    5 1 -12 86.57
    -5 -1 12 81.51
    -5 -1 12 82.47
    4 1 -12 11.67
    4 1 -12 9.66
    4 1 -12 11.99
    -4 -1 12 11.24
    -4 -1 12 13.17
    3 1 -12 161.01
    3 1 -12 146.05
    3 1 -12 148.83
    -3 -1 12 146.18
    -3 -1 12 148.91
    2 1 -12 15.06
    2 1 -12 14.03
    2 1 -12 12.87
    -2 -1 12 15.29
    -2 -1 12 17.37
    1 1 -12 214.06
    1 1 -12 225.62
    1 1 -12 223.47
    -1 -1 12 215.77
    -1 -1 12 216.38
    0 1 -12 37.97
    0 1 -12 37.42
    0 1 -12 34.87
    0 1 -12 38.33
    0 1 -12 38
    0 -1 12 37.38
    0 -1 12 36.07
    -1 1 -12 65.27
    -1 1 -12 66.43
    -1 1 -12 71.32
    -1 1 -12 65.29
    -1 1 -12 65.17
    -1 1 -12 63.86
    1 -1 12 65.74
    1 -1 12 65.48
    1 -1 12 66.64
    -2 1 -12 6.93
    -2 1 -12 6.71
    -2 1 -12 7.1
    -2 1 -12 7.76
    -2 1 -12 5.89
    2 -1 12 4.79
    2 -1 12 6.48
    -3 1 -12 144.72
    -3 1 -12 139.42
    -3 1 -12 144.81
    -3 1 -12 134.34
    3 -1 12 140.91
    3 -1 12 141.43
    -4 1 -12 1.04
    -4 1 -12 1.18
    -4 1 -12 1.46
    -4 1 -12 0.72
    4 -1 12 1.03
    4 -1 12 0.59
    -5 1 -12 105.82
    -5 1 -12 95.29
    -5 1 -12 107.42
    5 -1 12 99.52
    5 -1 12 102.5
    -6 1 -12 3.41
    -6 1 -12 3.12
    -6 1 -12 1.09
    6 -1 12 2.96
    6 -1 12 2.74
    -7 1 -12 53.84
    -7 1 -12 56.32
    -7 1 -12 57.05
    7 -1 12 61.62
    7 -1 12 49.84
    -8 1 -12 0.49
    -8 1 -12 0.97
    -8 1 -12 0.25
    8 -1 12 0.5
    8 -1 12 0.23
    -9 1 -12 38.02
    -9 1 -12 37.29
    -9 1 -12 34.78
    9 -1 12 41.22
    9 -1 12 38.96
    8 0 -12 42.51
    8 0 -12 44.34
    -8 0 12 46.15
    7 0 -12 7.4
    7 0 -12 7.65
    -7 0 12 3.65
    -7 0 12 4.83
    6 0 -12 83.27
    6 0 -12 84.15
    -6 0 12 87.06
    -6 0 12 90.51
    5 0 -12 55.23
    5 0 -12 51.75
    -5 0 12 50.59
    -5 0 12 55.79
    4 0 -12 160.66
    4 0 -12 156.25
    -4 0 12 160.03
    -4 0 12 156.76
    3 0 -12 74.9
    3 0 -12 74.33
    3 0 -12 77.46
    -3 0 12 81.9
    -3 0 12 74.63
    2 0 -12 151.57
    2 0 -12 157.72
    2 0 -12 160.79
    2 0 -12 160.46
    -2 0 12 150.68
    -2 0 12 148.75
    1 0 -12 67.96
    1 0 -12 76.68
    1 0 -12 69.87
    1 0 -12 75.24
    -1 0 12 68.54
    -1 0 12 75.29
    0 0 -12 205.85
    0 0 -12 208.05
    0 0 -12 205.97
    0 0 -12 207.45
    0 0 -12 209.86
    0 0 -12 208.21
    0 0 12 213.2
    0 0 12 207.91
    -1 0 -12 57.69
    -1 0 -12 53.26
    -1 0 -12 57.91
    -1 0 -12 52.97
    -1 0 -12 54.41
    -1 0 -12 55.12
    1 0 12 50.51
    -2 0 -12 88.87
    -2 0 -12 83.14
    -2 0 -12 83.46
    -2 0 -12 88.02
    -2 0 -12 79.79
    -2 0 -12 83.76
    2 0 12 81.26
    2 0 12 84.35
    -3 0 -12 181.52
    -3 0 -12 189.66
    -3 0 -12 180.27
    -3 0 -12 186.04
    -3 0 -12 186.17
    -3 0 -12 191.03
    3 0 12 183.07
    3 0 12 186.18
    3 0 12 202.04
    -4 0 -12 119.02
    -4 0 -12 129.12
    -4 0 -12 122.43
    -4 0 -12 125.91
    4 0 12 120.34
    4 0 12 128.7
    -5 0 -12 106.12
    -5 0 -12 102.86
    -5 0 -12 100.16
    5 0 12 99.13
    5 0 12 96.93
    -6 0 -12 24.81
    -6 0 -12 22.56
    -6 0 -12 25
    6 0 12 24.84
    6 0 12 22.19
    -7 0 -12 16.09
    -7 0 -12 13.65
    -7 0 -12 12.33
    7 0 12 10.8
    7 0 12 10.31
    -8 0 -12 22.18
    -8 0 -12 26.88
    -8 0 -12 20
    8 0 12 21.02
    8 0 12 21.1
    -9 0 -12 43.3
    -9 0 -12 44.37
    9 0 12 42.23
    9 0 12 39.71
    8 -1 -12 42.61
    8 -1 -12 44.27
    -8 1 12 43.39
    7 -1 -12 0.06
    7 -1 -12 0.88
    -7 1 12 0.67
    6 -1 -12 68.03
    6 -1 -12 75.77
    -6 1 12 74.07
    5 -1 -12 13.12
    5 -1 -12 8.58
    -5 1 12 11.37
    -5 1 12 10.39
    4 -1 -12 216.91
    4 -1 -12 208.63
    4 -1 -12 202.45
    -4 1 12 227.16
    -4 1 12 212.51
    3 -1 -12 10.44
    3 -1 -12 12.85
    3 -1 -12 10.52
    3 -1 -12 11.51
    -3 1 12 9.6
    -3 1 12 12.01
    2 -1 -12 234.44
    2 -1 -12 232.74
    2 -1 -12 222.36
    2 -1 -12 227.56
    -2 1 12 225.37
    -2 1 12 219.45
    1 -1 -12 0.53
    1 -1 -12 0.83
    1 -1 -12 0.25
    1 -1 -12 0.91
    1 -1 -12 0.48
    -1 1 12 0.16
    -1 1 12 0.64
    -1 1 12 0.7
    0 -1 -12 290.18
    0 -1 -12 294.9
    0 -1 -12 287.88
    0 -1 -12 286.3
    0 -1 -12 286.62
    0 -1 -12 288.63
    0 1 12 296.94
    0 1 12 299.06
    -1 -1 -12 0.2
    -1 -1 -12 -0.09
    -1 -1 -12 0.49
    -1 -1 -12 0.14
    -1 -1 -12 0.33
    -1 -1 -12 0.04
    -2 -1 -12 341.66
    -2 -1 -12 332.53
    -2 -1 -12 337.09
    -2 -1 -12 341.39
    -2 -1 -12 326.79
    -2 -1 -12 336.11
    -3 -1 -12 0.09
    -3 -1 -12 0.11
    -3 -1 -12 0.18
    -3 -1 -12 -0.17
    -3 -1 -12 0.51
    -3 -1 -12 0.49
    3 1 12 0.88
    3 1 12 1.14
    -4 -1 -12 268.49
    -4 -1 -12 274.09
    -4 -1 -12 264.51
    -4 -1 -12 264.86
    4 1 12 255.99
    4 1 12 265.95
    -5 -1 -12 8.53
    -5 -1 -12 9.51
    -5 -1 -12 9.29
    5 1 12 9.96
    -6 -1 -12 68.21
    -6 -1 -12 63.17
    -6 -1 -12 69.85
    6 1 12 69.16
    -7 -1 -12 0.84
    -7 -1 -12 1.2
    -7 -1 -12 2.7
    7 1 12 1.41
    -8 -1 -12 54.33
    -8 -1 -12 49.43
    8 1 12 46.4
    -9 -1 -12 2.98
    -9 -1 -12 4
    9 1 12 3.47
    9 1 12 3.31
    8 -2 -12 28.62
    8 -2 -12 25.4
    -8 2 12 26.9
    -8 2 12 30.22
    7 -2 -12 52.38
    7 -2 -12 47.31
    -7 2 12 45.82
    6 -2 -12 22.83
    6 -2 -12 22.11
    -6 2 12 19.61
    5 -2 -12 76.9
    5 -2 -12 77.41
    5 -2 -12 80.93
    -5 2 12 81.54
    4 -2 -12 81.28
    4 -2 -12 80.98
    4 -2 -12 81.09
    -4 2 12 78.74
    -4 2 12 80.41
    3 -2 -12 114.95
    3 -2 -12 117.13
    3 -2 -12 114.1
    -3 2 12 114.29
    -3 2 12 116.56
    2 -2 -12 99.32
    2 -2 -12 93.47
    2 -2 -12 85.57
    2 -2 -12 89.29
    -2 2 12 95.27
    -2 2 12 97.39
    1 -2 -12 103.46
    1 -2 -12 102.33
    1 -2 -12 97.79
    1 -2 -12 94.81
    1 -2 -12 107.21
    -1 2 12 107.51
    -1 2 12 103.47
    0 -2 -12 197.04
    0 -2 -12 198.61
    0 -2 -12 204.44
    0 -2 -12 199.64
    0 -2 -12 201.97
    0 -2 -12 209.67
    0 2 12 201.7
    0 2 12 208.16
    -1 -2 -12 76.67
    -1 -2 -12 70.1
    -1 -2 -12 77.87
    -1 -2 -12 78.06
    -1 -2 -12 74.12
    -1 -2 -12 69.38
    -2 -2 -12 79.11
    -2 -2 -12 87.33
    -2 -2 -12 82.19
    -2 -2 -12 81.86
    -2 -2 -12 85.73
    -2 -2 -12 89.74
    -3 -2 -12 127.22
    -3 -2 -12 133.71
    -3 -2 -12 131.67
    -3 -2 -12 125.55
    -3 -2 -12 127.99
    -3 -2 -12 133.56
    3 2 12 134.95
    3 2 12 134.02
    -4 -2 -12 191.88
    -4 -2 -12 198.87
    -4 -2 -12 195.92
    -4 -2 -12 192.17
    4 2 12 191.51
    4 2 12 202
    -5 -2 -12 52.9
    -5 -2 -12 54.85
    -5 -2 -12 55.06
    -5 -2 -12 59.79
    5 2 12 60.33
    5 2 12 57.32
    -6 -2 -12 117.65
    -6 -2 -12 121.38
    -6 -2 -12 120.34
    6 2 12 120.5
    -7 -2 -12 2.43
    -7 -2 -12 3.02
    7 2 12 3.79
    -8 -2 -12 30.83
    -8 -2 -12 36.72
    8 2 12 32.86
    -9 -2 -12 5.69
    -9 -2 -12 8.48
    9 2 12 7.25
    8 -3 -12 2.8
    8 -3 -12 1
    -8 3 12 1.95
    -8 3 12 0.99
    7 -3 -12 110.67
    7 -3 -12 113.99
    7 -3 -12 117.75
    -7 3 12 121.36
    -7 3 12 110.15
    6 -3 -12 6.29
    6 -3 -12 6.58
    6 -3 -12 5.7
    -6 3 12 6.79
    5 -3 -12 68.75
    5 -3 -12 66.57
    5 -3 -12 70.06
    -5 3 12 66.49
    4 -3 -12 0.8
    4 -3 -12 0.39
    4 -3 -12 0.06
    -4 3 12 -0.3
    3 -3 -12 143.37
    3 -3 -12 154.04
    3 -3 -12 154.39
    -3 3 12 151.22
    2 -3 -12 -0.14
    2 -3 -12 0.36
    2 -3 -12 0.13
    -2 3 12 0.11
    -2 3 12 0.03
    1 -3 -12 267.82
    1 -3 -12 264.93
    1 -3 -12 276.64
    1 -3 -12 262.37
    1 -3 -12 266.96
    -1 3 12 259.77
    -1 3 12 268.25
    0 -3 -12 28.42
    0 -3 -12 30.46
    0 -3 -12 28.27
    0 -3 -12 29.55
    0 -3 -12 27.5
    0 -3 -12 28.92
    0 3 12 25.7
    0 3 12 26.95
    -1 -3 -12 61.36
    -1 -3 -12 61.09
    -1 -3 -12 55.82
    -1 -3 -12 58.43
    -1 -3 -12 55.44
    -1 -3 -12 58.22
    -2 -3 -12 2.53
    -2 -3 -12 2.77
    -2 -3 -12 2.79
    -2 -3 -12 2.21
    -2 -3 -12 4.16
    -2 -3 -12 2.35
    -3 -3 -12 162.95
    -3 -3 -12 160.72
    -3 -3 -12 161.74
    -3 -3 -12 161.8
    -3 -3 -12 160.45
    -3 -3 -12 159.73
    3 3 12 164.79
    3 3 12 159.29
    -4 -3 -12 3.33
    -4 -3 -12 3.83
    -4 -3 -12 4.89
    -4 -3 -12 3.44
    4 3 12 3.21
    4 3 12 2.12
    -5 -3 -12 159.46
    -5 -3 -12 160.16
    -5 -3 -12 164.55
    5 3 12 154.43
    5 3 12 157.77
    -6 -3 -12 12.57
    -6 -3 -12 10.38
    -6 -3 -12 14.54
    6 3 12 10.76
    6 3 12 9.5
    -7 -3 -12 71.15
    -7 -3 -12 65.56
    7 3 12 66.1
    -8 -3 -12 9.75
    -8 -3 -12 11.03
    8 3 12 10.55
    -9 -3 -12 34.31
    -9 -3 -12 33.69
    9 3 12 27.02
    7 -4 -12 37.91
    7 -4 -12 30.75
    7 -4 -12 30.36
    -7 4 12 34.78
    -7 4 12 37.49
    6 -4 -12 51.03
    6 -4 -12 50.63
    6 -4 -12 47.02
    -6 4 12 46.45
    -6 4 12 41.05
    5 -4 -12 60.85
    5 -4 -12 61.83
    5 -4 -12 53
    -5 4 12 56.72
    -5 4 12 62.64
    4 -4 -12 26.14
    4 -4 -12 26.72
    4 -4 -12 29.46
    -4 4 12 28.03
    -4 4 12 29.84
    3 -4 -12 70.2
    3 -4 -12 80.89
    3 -4 -12 82.47
    -3 4 12 77.31
    -3 4 12 84.77
    2 -4 -12 131.85
    2 -4 -12 126.98
    2 -4 -12 132.71
    -2 4 12 133.76
    -2 4 12 125.99
    1 -4 -12 206.09
    1 -4 -12 201.22
    1 -4 -12 198.23
    1 -4 -12 203.39
    -1 4 12 208.29
    -1 4 12 199.26
    0 -4 -12 79.32
    0 -4 -12 87.54
    0 -4 -12 89.14
    0 -4 -12 87.89
    0 -4 -12 80.41
    0 -4 -12 80.2
    0 4 12 84.71
    0 4 12 83.98
    0 4 12 80.05
    -1 -4 -12 113.84
    -1 -4 -12 107.39
    -1 -4 -12 111.05
    -1 -4 -12 112.23
    -1 -4 -12 114.48
    -1 -4 -12 119.39
    1 4 12 115.67
    1 4 12 115.4
    -2 -4 -12 32.75
    -2 -4 -12 34.41
    -2 -4 -12 33.14
    -2 -4 -12 37.55
    -2 -4 -12 33.24
    -2 -4 -12 34.54
    2 4 12 36.18
    -3 -4 -12 53.97
    -3 -4 -12 49.33
    -3 -4 -12 49.86
    -3 -4 -12 49
    -3 -4 -12 51.96
    -3 -4 -12 51.43
    3 4 12 54.35
    3 4 12 50.26
    -4 -4 -12 34.75
    -4 -4 -12 32.69
    -4 -4 -12 36.95
    4 4 12 35.38
    -5 -4 -12 106.11
    -5 -4 -12 99.6
    -5 -4 -12 94.06
    5 4 12 94.23
    5 4 12 99.06
    -6 -4 -12 59.29
    -6 -4 -12 55.35
    -6 -4 -12 61.33
    6 4 12 59.33
    6 4 12 59.96
    -7 -4 -12 62.74
    -7 -4 -12 63.87
    7 4 12 62.19
    7 4 12 69.31
    -8 -4 -12 6.85
    8 4 12 10.13
    -9 -4 -12 41.05
    -9 -4 -12 36.35
    9 4 12 38.73
    7 -5 -12 0.08
    7 -5 -12 0.14
    7 -5 -12 0.61
    -7 5 12 0.12
    -7 5 12 0.92
    6 -5 -12 41.52
    6 -5 -12 39.3
    6 -5 -12 38.85
    -6 5 12 36.76
    -6 5 12 38.39
    5 -5 -12 3.56
    5 -5 -12 3.29
    5 -5 -12 4.6
    -5 5 12 2.89
    -5 5 12 1.64
    4 -5 -12 133.45
    4 -5 -12 133.89
    4 -5 -12 130.24
    -4 5 12 130.81
    -4 5 12 135.44
    3 -5 -12 5.38
    3 -5 -12 5.97
    3 -5 -12 5.8
    -3 5 12 5.55
    -3 5 12 4.3
    2 -5 -12 248.01
    2 -5 -12 256
    2 -5 -12 267.24
    -2 5 12 257.63
    -2 5 12 247.38
    1 -5 -12 1.79
    1 -5 -12 0.93
    1 -5 -12 1.1
    1 -5 -12 0.99
    -1 5 12 1.05
    -1 5 12 1.25
    0 -5 -12 171.97
    0 -5 -12 160.78
    0 -5 -12 172.23
    0 -5 -12 167.27
    0 5 12 172.68
    0 5 12 172.44
    -1 -5 -12 22.51
    -1 -5 -12 21.7
    -1 -5 -12 21.77
    -1 -5 -12 23.08
    1 5 12 23.18
    1 5 12 21.47
    -2 -5 -12 154.79
    -2 -5 -12 158.76
    -2 -5 -12 156.32
    -2 -5 -12 161.33
    -2 -5 -12 161.99
    -2 -5 -12 151.9
    2 5 12 162.78
    2 5 12 156.94
    -3 -5 -12 20.41
    -3 -5 -12 19.47
    -3 -5 -12 19.59
    -3 -5 -12 20.26
    3 5 12 19
    3 5 12 22.37
    -4 -5 -12 184.57
    -4 -5 -12 162.96
    -4 -5 -12 184.95
    4 5 12 168.68
    -5 -5 -12 7.08
    -5 -5 -12 6.15
    -5 -5 -12 5.91
    5 5 12 4.64
    5 5 12 5.04
    -6 -5 -12 99.24
    -6 -5 -12 104.18
    -6 -5 -12 104.11
    6 5 12 104.06
    6 5 12 101.65
    -7 -5 -12 8.49
    -7 -5 -12 11.66
    -7 -5 -12 10.1
    7 5 12 9.57
    7 5 12 8.14
    -8 -5 -12 64
    -8 -5 -12 70.58
    8 5 12 69.01
    8 5 12 74.13
    -9 -5 -12 12.33
    -9 -5 -12 11.13
    9 5 12 11.17
    7 -6 -12 13.96
    7 -6 -12 6.35
    -7 6 12 8.69
    -7 6 12 7.67
    6 -6 -12 20.85
    6 -6 -12 22.58
    6 -6 -12 21.98
    -6 6 12 21.04
    -6 6 12 21.48
    5 -6 -12 25.61
    5 -6 -12 29.03
    5 -6 -12 22.87
    -5 6 12 28.69
    -5 6 12 30.47
    4 -6 -12 126.26
    4 -6 -12 116.73
    4 -6 -12 122.89
    -4 6 12 124.49
    -4 6 12 124.19
    3 -6 -12 9.77
    3 -6 -12 11
    3 -6 -12 7.54
    -3 6 12 7.81
    2 -6 -12 89.93
    2 -6 -12 90.8
    2 -6 -12 83.19
    -2 6 12 92.75
    -2 6 12 90.08
    1 -6 -12 61.05
    1 -6 -12 53.71
    1 -6 -12 63.53
    1 -6 -12 60.42
    -1 6 12 57.02
    -1 6 12 58.78
    0 -6 -12 80.41
    0 -6 -12 80.56
    0 -6 -12 80.28
    0 -6 -12 78.22
    0 6 12 79.2
    0 6 12 78.38
    -1 -6 -12 47.88
    -1 -6 -12 46.11
    -1 -6 -12 51.38
    1 6 12 46.43
    -2 -6 -12 248.87
    -2 -6 -12 248.38
    -2 -6 -12 259.15
    2 6 12 245.48
    2 6 12 245.06
    -3 -6 -12 1.7
    -3 -6 -12 1.07
    -3 -6 -12 0.28
    -3 -6 -12 0.51
    3 6 12 1.45
    3 6 12 1.36
    -4 -6 -12 233.19
    -4 -6 -12 238.77
    -4 -6 -12 229.4
    4 6 12 241.83
    -5 -6 -12 46.29
    -5 -6 -12 42.14
    -5 -6 -12 43.79
    5 6 12 45.97
    -6 -6 -12 79.72
    -6 -6 -12 81.8
    -6 -6 -12 84.15
    6 6 12 82.11
    6 6 12 86.25
    -7 -6 -12 4.86
    -7 -6 -12 6.94
    -7 -6 -12 4.17
    7 6 12 4.72
    7 6 12 5.85
    -8 -6 -12 97.39
    -8 -6 -12 86.92
    -8 -6 -12 89.36
    8 6 12 89.76
    8 6 12 93.57
    6 -7 -12 3.19
    6 -7 -12 3.84
    -6 7 12 4.48
    -6 7 12 4.32
    5 -7 -12 51.55
    5 -7 -12 56.01
    -5 7 12 49.55
    -5 7 12 52.95
    4 -7 -12 5.1
    4 -7 -12 4.37
    -4 7 12 3.35
    -4 7 12 5.55
    3 -7 -12 78.88
    3 -7 -12 80.87
    -3 7 12 78.43
    -3 7 12 75.97
    2 -7 -12 17.07
    2 -7 -12 23.11
    -2 7 12 16.61
    -2 7 12 17.53
    1 -7 -12 58.07
    1 -7 -12 68.76
    1 -7 -12 60.19
    0 -7 -12 5.22
    0 -7 -12 4.66
    0 -7 -12 6.47
    0 7 12 5.71
    -1 -7 -12 94.33
    -1 -7 -12 94.38
    -1 -7 -12 101.45
    1 7 12 92.84
    -2 -7 -12 80.34
    -2 -7 -12 78.68
    -2 -7 -12 79.52
[truncated: 179,329 more chars]
