# Supplementary material for: Crystal structure of a samarium(III) nitrate chain cross-linked by a bis-carbamoyl­methyl­phosphine oxide ligand
Source: Acta Crystallogr Sect E Struct Rep Online. 2014 Sep 13;70(Pt 10):188–91. doi: 10.1107/S1600536814020078 (PMC4257186; doi:10.1107/S1600536814020078)
Supplement: Supplementary file 2 [file e-70-00188-Isup2.hkl]

#
# h,k,l, Fc-squared, Fo-squared, sigma(Fo-squared), status flag
#
data_I
_shelx_title ' '
_shelx_refln_list_code          4
_shelx_F_calc_maximum      297.58
_exptl_crystal_F_000      1084.00
_reflns_d_resolution_high  0.8266

loop_
 _space_group_symop_operation_xyz
 'x, y, z'
 '-x, -y, -z'

_cell_length_a     8.9416
_cell_length_b    11.0128
_cell_length_c    18.4635
_cell_angle_alpha  81.441
_cell_angle_beta   83.428
_cell_angle_gamma  86.977

_shelx_F_squared_multiplier     1.000

loop_
 _refln_index_h
 _refln_index_k
 _refln_index_l
 _refln_F_squared_calc
 _refln_F_squared_meas
 _refln_F_squared_sigma
 _refln_observed_status
   1   0   0        423.68        360.06        11.88 o
   2   0   0      39127.85      42094.78       369.30 o
   3   0   0        187.76        113.52        15.07 o
   4   0   0      44359.11      45386.76       420.04 o
   5   0   0        586.53        514.85        26.04 o
   6   0   0      36513.96      35682.20       363.19 o
   7   0   0        988.50        952.29        49.18 o
   8   0   0      14867.57      15335.47       274.15 o
   9   0   0        133.53        136.17        36.92 o
  10   0   0       2172.03       2143.32       107.17 o
 -10   1   0       1890.36       1981.32       123.92 o
  -9   1   0       4438.70       4632.91       145.06 o
  -8   1   0       2194.52       2377.50       107.82 o
  -7   1   0      14201.54      13767.49       190.92 o
  -6   1   0       6931.51       7360.36       121.23 o
  -5   1   0       8492.47       8575.98       100.32 o
  -4   1   0      29244.79      30130.77       252.46 o
  -3   1   0       4106.91       4540.47        72.03 o
  -2   1   0      15685.28      15006.60       163.26 o
  -1   1   0      65374.43      69013.09       581.01 o
   0   1   0      81233.38      59293.08       856.61 o
   1   1   0      62219.57      65461.22       511.62 o
   2   1   0      14611.63      15425.69       171.46 o
   3   1   0       5211.67       5473.65        74.36 o
   4   1   0      38911.59      39289.17       370.55 o
   5   1   0       2832.61       2615.59        56.97 o
   6   1   0      25096.46      24620.25       304.40 o
   7   1   0       5917.64       5772.49       123.09 o
   8   1   0      10989.64      11126.59       223.46 o
   9   1   0        913.23       1106.52        75.85 o
  10   1   0       1450.28       1435.94       101.74 o
 -10   2   0          2.97         53.09        42.60 o
  -9   2   0       6551.27       6616.91       208.46 o
  -8   2   0       1800.30       1784.51       175.14 o
  -7   2   0       9904.60       9363.06       167.47 o
  -6   2   0          1.26         14.63        10.41 o
  -5   2   0      24704.79      23591.57       233.77 o
  -4   2   0       3220.13       3450.41        85.59 o
  -3   2   0      35191.48      32253.23       513.32 o
  -2   2   0      19125.50      21155.98       203.94 o
  -1   2   0      39014.38      39696.46       348.77 o
   0   2   0        587.09        416.27        15.34 o
   1   2   0      40986.49      42321.53       370.11 o
   2   2   0      19005.57      19508.21       175.99 o
   3   2   0      28627.26      27678.33       266.90 o
   4   2   0      13897.50      14378.20       185.52 o
   5   2   0      25230.34      24325.66       259.22 o
   6   2   0       2918.72       2712.86        76.00 o
   7   2   0      16628.84      16662.19       241.76 o
   8   2   0       1728.02       1665.84        81.54 o
   9   2   0       6023.23       5889.77       165.88 o
  10   2   0       2109.23       1991.34       123.42 o
 -10   3   0       2308.93       2410.77       175.41 o
  -9   3   0       1610.00       1636.16       106.77 o
  -8   3   0       3312.17       3213.15       135.74 o
  -7   3   0       4434.89       4178.66       106.23 o
  -6   3   0       3963.83       3639.25        79.71 o
  -5   3   0       7555.85       7608.15       114.81 o
  -4   3   0       7411.50       6826.19       100.27 o
  -3   3   0      30646.60      32454.75       312.20 o
  -2   3   0       2096.51       2348.63        44.05 o
  -1   3   0      10390.61      11010.21       137.48 o
   0   3   0       3051.15       3713.16        51.26 o
   1   3   0      13375.78      13436.12       140.63 o
   2   3   0         37.64         43.97         7.46 o
   3   3   0      39869.55      38009.43       331.50 o
   4   3   0       2673.92       2387.58        56.53 o
   5   3   0      17571.25      17363.82       211.60 o
   6   3   0        660.12        700.49        43.70 o
   7   3   0      11124.67      10890.66       184.44 o
   8   3   0       1755.18       1854.45       107.86 o
   9   3   0       7930.96       8282.96       240.54 o
  10   3   0         20.94        -22.20        39.03 o
 -10   4   0       2858.42       3148.46       205.49 o
  -9   4   0        180.95        149.93        64.41 o
  -8   4   0       2571.91       2385.80       154.54 o
  -7   4   0       1244.89       1180.87        68.09 o
  -6   4   0      18975.32      18560.52       226.70 o
  -5   4   0         37.61         21.16        11.95 o
  -4   4   0      18206.23      17949.75       203.76 o
  -3   4   0       3316.00       3195.32        61.00 o
  -2   4   0      34710.64      32770.93       314.12 o
  -1   4   0      15746.34      15606.76       185.66 o
   0   4   0      35605.88      33616.79       317.67 o
   1   4   0      20719.46      21092.84       213.87 o
   2   4   0      30195.00      28572.19       279.09 o
   3   4   0       8504.27       8654.39       114.54 o
   4   4   0      27831.65      26350.48       255.22 o
   5   4   0       3260.46       3061.93        68.32 o
   6   4   0      15176.90      14290.83       212.09 o
   7   4   0       7154.31       7359.31       260.43 o
   8   4   0       7081.59       7189.55       299.76 o
   9   4   0       1897.08       2017.54       154.48 o
  10   4   0       3227.96       3331.35       165.21 o
  -9   5   0        191.02        184.50        65.71 o
  -8   5   0       2181.91       2198.08       401.28 o
  -7   5   0       3310.67       3280.05       131.54 o
  -6   5   0      11007.89      11244.69       184.00 o
  -5   5   0       6267.20       6009.31       113.22 o
  -4   5   0        747.38        763.37        34.02 o
  -3   5   0        344.86        262.61        21.20 o
  -2   5   0      25012.29      25369.58       261.31 o
  -1   5   0       4970.44       4610.86        66.78 o
   0   5   0      31437.25      32267.55       337.04 o
   1   5   0       2502.14       2570.23        58.18 o
   2   5   0      34268.05      33864.62       332.28 o
   3   5   0        511.59        426.49        21.91 o
   4   5   0       7431.19       6848.80        99.97 o
   5   5   0       2934.72       2823.23        93.89 o
   6   5   0      26303.47      26127.18       382.61 o
   7   5   0         37.07          8.52        23.00 o
   8   5   0       5628.19       5340.74       185.43 o
   9   5   0         25.77         23.40        39.47 o
  10   5   0       4747.74       5276.64       609.10 o
  -9   6   0       2004.36       2156.50       168.56 o
  -8   6   0         63.07         74.22        48.76 o
  -7   6   0       5284.82       5197.02       176.29 o
  -6   6   0         24.53         52.60        25.13 o
  -5   6   0       5424.15       5309.24       133.22 o
  -4   6   0         36.88          5.63        13.43 o
  -3   6   0        279.66        209.09        29.81 o
  -2   6   0       5705.56       5410.70        78.63 o
  -1   6   0      16718.92      16628.67       180.05 o
   0   6   0       4203.96       3915.31        74.87 o
   1   6   0      23955.23      23723.37       254.69 o
   2   6   0      10187.28       9756.06       133.07 o
   3   6   0        559.30        487.05        28.81 o
   4   6   0        748.37        707.81        37.66 o
   5   6   0       8489.26       7973.30       134.21 o
   6   6   0       7437.97       7380.22       233.06 o
   7   6   0       6865.43       6752.57       172.93 o
   8   6   0       2756.97       2487.17       131.86 o
   9   6   0       2569.62       2702.07       181.92 o
  -8   7   0       1974.48       1701.96       147.23 o
  -7   7   0       1006.92        791.47       197.29 o
  -6   7   0       2197.49       1978.19       110.03 o
  -5   7   0       1150.19       1075.71        70.36 o
  -4   7   0        267.16        244.57        36.12 o
  -3   7   0       4152.90       4134.33       131.34 o
  -2   7   0        882.57        756.24        33.89 o
  -1   7   0       5461.70       5361.62        89.29 o
   0   7   0       3331.79       3183.34        73.17 o
   1   7   0       7287.31       7144.68       113.87 o
   2   7   0        289.72        214.26        28.13 o
   3   7   0       4928.77       4523.53       103.75 o
   4   7   0        906.93        910.18        67.96 o
   5   7   0       7185.99       7174.94       131.52 o
   6   7   0        356.94        390.50        51.66 o
   7   7   0       7049.09       7791.56       226.40 o
   8   7   0          2.46        -14.92        44.35 o
   9   7   0       4984.49       5540.46       265.37 o
  -8   8   0       1003.91        980.84       135.00 o
  -7   8   0        182.33        170.58       121.15 o
  -6   8   0       2064.73       2139.89        99.03 o
  -5   8   0        490.21        428.62        52.37 o
  -4   8   0       3296.14       3497.91       114.64 o
  -3   8   0       4491.65       3899.73       116.38 o
  -2   8   0       5392.52       5206.15       103.26 o
  -1   8   0        186.21        162.94        23.20 o
   0   8   0       4053.85       3973.90        95.58 o
   1   8   0         25.63         45.46        18.27 o
   2   8   0       6456.64       6577.31       132.74 o
   3   8   0       7199.85       7243.06       144.20 o
   4   8   0       2757.14       2744.27        89.19 o
   5   8   0       3187.55       3144.59       105.97 o
   6   8   0       5840.21       6170.33       198.62 o
   7   8   0       1741.08       1813.07       116.10 o
   8   8   0       2141.33       2123.91       164.54 o
  -7   9   0        201.73         69.27        62.81 o
  -6   9   0        954.99        884.09        87.64 o
  -5   9   0        152.51        111.41        36.10 o
  -4   9   0       3436.47       3422.89       121.38 o
  -3   9   0       1265.03       1255.57        83.63 o
  -2   9   0       4742.14       4743.98       131.62 o
  -1   9   0       1001.35        931.87        52.43 o
   0   9   0       3676.50       3649.65       195.60 o
   1   9   0        738.39        721.53        66.41 o
   2   9   0       6247.41       6271.65       135.76 o
   3   9   0          9.68         -0.18        22.39 o
   4   9   0       7287.82       7207.00       176.26 o
   5   9   0          7.22         -0.71        24.08 o
   6   9   0       6256.64       6566.70       308.74 o
   7   9   0         76.49         45.41        65.56 o
   8   9   0       2883.12       3262.89       211.62 o
  -6  10   0        215.34        226.68        48.92 o
  -5  10   0       1213.55       1302.54        88.50 o
  -4  10   0        132.85         64.95        34.43 o
  -3  10   0       3778.26       3867.45       129.12 o
  -2  10   0        517.55        487.90        61.79 o
  -1  10   0       2373.78       2294.23       112.90 o
   0  10   0       1054.97       1212.72        76.58 o
   1  10   0       1969.71       1919.79       104.32 o
   2  10   0       2232.51       2168.36       112.50 o
   3  10   0       5192.18       5255.63       163.94 o
   4  10   0       2318.74       2324.00       104.49 o
   5  10   0       1959.96       1930.75        97.71 o
   6  10   0       2618.62       2685.37       171.11 o
   7  10   0        781.63        617.64        90.40 o
  -5  11   0        297.42        290.64        54.57 o
  -4  11   0        335.87        252.12        51.57 o
  -3  11   0       1180.99       1040.73        92.42 o
  -2  11   0         59.07         56.28        39.76 o
  -1  11   0       2460.79       2492.01       124.89 o
   0  11   0         14.52          2.10        41.92 o
   1  11   0       2915.79       2901.92       132.66 o
   2  11   0          2.99         -0.86        31.28 o
   3  11   0       2861.31       2861.43       138.02 o
   4  11   0         18.42        -31.03        31.03 o
   5  11   0       2462.14       2625.86       119.99 o
   6  11   0         91.17        106.36        53.50 o
  -4  12   0        124.91         96.36        51.85 o
  -3  12   0        518.37        552.72        81.51 o
  -2  12   0        539.50        577.96        98.70 o
  -1  12   0        660.37        633.91       101.98 o
   0  12   0       1433.66       1468.99       131.72 o
   1  12   0       1053.04       1211.27       237.51 o
   2  12   0        843.56        806.50        95.18 o
   3  12   0       1651.78       1630.46       116.08 o
   4  12   0        585.59        408.05        70.92 o
  -1  13   0          5.06        -25.07        53.16 o
   0  13   0       1226.86       1278.66       326.58 o
   1  13   0         23.15         -9.54        97.21 o
   2  13   0        538.99        570.79       150.36 o
  -1 -13   1         13.07         -7.67        54.80 o
   0 -13   1       4084.32       3925.85       216.62 o
  -4 -12   1        615.80        555.97        99.44 o
  -3 -12   1       2144.08       2156.76       132.76 o
  -2 -12   1       1238.95       1454.94       134.95 o
  -1 -12   1        640.46        552.09        96.16 o
   0 -12   1       4631.46       4586.83       239.90 o
   1 -12   1       2477.33       2588.99       170.31 o
   2 -12   1       1679.95       1749.07       144.61 o
   3 -12   1       2063.75       2074.25       169.99 o
  -6 -11   1        133.98         87.15        96.73 o
  -5 -11   1       1655.85       1829.18       132.01 o
  -4 -11   1        746.92        597.98        67.80 o
  -3 -11   1       3168.25       3670.60       166.88 o
  -2 -11   1         16.47         -2.73        50.08 o
  -1 -11   1       6108.44       6548.62       232.02 o
   0 -11   1         55.52         34.48        45.37 o
   1 -11   1       4987.25       5788.65       238.37 o
   2 -11   1        404.89        284.04        70.76 o
   3 -11   1       4759.90       4983.43       185.89 o
   4 -11   1        781.47        813.25        80.45 o
   5 -11   1       3139.23       3300.17       136.69 o
  -7 -10   1        213.33         70.66        56.84 o
  -6 -10   1       1093.09       1166.71       109.00 o
  -5 -10   1        330.54        204.34        44.34 o
  -4 -10   1       1863.15       1833.23        95.14 o
  -3 -10   1       1363.30       1168.36        76.35 o
  -2 -10   1       4424.57       4215.76       167.97 o
  -1 -10   1       3581.46       3699.20       141.46 o
   0 -10   1       4975.06       4847.73       161.30 o
   1 -10   1       1912.66       1830.50       152.52 o
   2 -10   1       1152.62       1199.88        96.49 o
   3 -10   1       2279.93       2406.59       123.41 o
   4 -10   1       1173.13       1394.06        84.81 o
   5 -10   1       5046.28       5271.16       162.07 o
   6 -10   1        400.68        457.48        69.76 o
  -7  -9   1         11.57        -30.61        38.81 o
  -6  -9   1       2324.66       2327.00       130.25 o
  -5  -9   1         45.45         21.78        26.61 o
  -4  -9   1       1437.50       1694.24        86.29 o
  -3  -9   1        315.92        378.80        48.05 o
  -2  -9   1       5829.11       5949.44       151.58 o
  -1  -9   1         39.00          8.61        18.17 o
   0  -9   1       7047.94       7077.19       142.72 o
   1  -9   1        101.26         78.52        21.62 o
   2  -9   1       5661.89       5828.30       148.01 o
   3  -9   1       2418.65       2328.93        95.62 o
   4  -9   1       4844.23       5143.56       146.87 o
   5  -9   1       1304.24       1348.32        83.36 o
   6  -9   1       5851.43       6403.19       178.77 o
   7  -9   1       1696.23       1581.40       142.88 o
  -8  -8   1          4.81        -13.31        57.76 o
  -7  -8   1        391.20        377.83        63.89 o
  -6  -8   1       2595.03       2473.55       126.19 o
  -5  -8   1        286.88        309.82        44.86 o
  -4  -8   1       3081.15       2840.39       102.14 o
  -3  -8   1        320.02        313.29        67.04 o
  -2  -8   1       3474.85       3378.12        91.65 o
  -1  -8   1        512.23        428.64        38.28 o
   0  -8   1       1926.18       1912.92        59.49 o
   1  -8   1       1974.47       1940.46        60.55 o
   2  -8   1      12073.85      11544.03       185.46 o
   3  -8   1        478.85        416.78        46.67 o
   4  -8   1       2376.55       2468.53        97.50 o
   5  -8   1       1838.17       1816.05        88.14 o
   6  -8   1       7812.69       8086.18       193.26 o
   7  -8   1        638.78        568.19        76.69 o
   8  -8   1       4062.85       4179.31       230.92 o
  -9  -7   1         11.15        -25.16        60.85 o
  -8  -7   1         23.14          2.70        49.77 o
  -7  -7   1        719.51        677.72        75.18 o
  -6  -7   1         99.73         66.12        39.96 o
  -5  -7   1       4251.43       3869.59       104.01 o
  -4  -7   1          0.82         -6.53        13.07 o
  -3  -7   1       2591.29       2675.26        87.96 o
  -2  -7   1       3058.55       3258.71        84.53 o
  -1  -7   1       2241.98       2462.31        71.18 o
   0  -7   1        550.74        491.89        31.46 o
   1  -7   1       3687.15       3737.24        86.30 o
   2  -7   1       2019.50       1846.89        46.94 o
   3  -7   1       8995.99       8644.92       136.76 o
   4  -7   1         53.18         65.17        21.99 o
   5  -7   1       1597.62       1453.51        75.12 o
   6  -7   1       1971.16       2256.43        96.65 o
   7  -7   1       5490.53       5924.03       196.54 o
   8  -7   1        545.81        544.60       100.75 o
  -9  -6   1        182.86        179.31        71.74 o
  -8  -6   1         14.12        -25.25        42.22 o
  -7  -6   1         90.71        103.78        38.71 o
  -6  -6   1       1402.20       1423.50        76.53 o
  -5  -6   1        227.81        243.59        27.36 o
  -4  -6   1       4267.56       4319.32       106.57 o
  -3  -6   1        985.42        967.89        57.09 o
  -2  -6   1        870.68       1029.41        43.56 o
  -1  -6   1       8378.16       8121.47       118.12 o
   0  -6   1       2992.21       2928.70        64.29 o
   1  -6   1       4537.96       4306.98       102.15 o
   2  -6   1       5783.06       5421.81        79.29 o
   3  -6   1       5636.16       5450.23        94.79 o
   4  -6   1       1310.10       1223.44        53.97 o
   5  -6   1       4560.54       4533.66       123.04 o
   6  -6   1        100.69         67.92        29.03 o
   7  -6   1       5271.21       5654.56       184.40 o
   8  -6   1        694.93        702.90       105.23 o
   9  -6   1       4831.82       5295.78       258.67 o
  -9  -5   1        447.05        412.02        83.26 o
  -8  -5   1         92.04         44.66        35.94 o
  -7  -5   1         37.73         42.14        24.54 o
  -6  -5   1        312.33        250.08        36.61 o
  -5  -5   1        174.54        184.44        23.07 o
  -4  -5   1          7.77          7.92        10.30 o
  -3  -5   1       1013.83        941.25        31.89 o
  -2  -5   1       4720.47       4802.14        80.48 o
  -1  -5   1         14.89          8.91         8.73 o
   0  -5   1      13535.91      13092.45       155.98 o
   1  -5   1        909.65        947.97        28.57 o
   2  -5   1      13184.16      12487.06       163.32 o
   3  -5   1        553.51        632.13        29.06 o
   4  -5   1       3778.99       3647.82        74.45 o
   5  -5   1       6607.81       6678.61       127.64 o
   6  -5   1       3181.87       3173.83        88.94 o
   7  -5   1       1931.92       2171.83       109.66 o
   8  -5   1       2891.11       2806.19       262.41 o
   9  -5   1       1656.48       1599.84       145.25 o
 -10  -4   1         63.53         29.52        48.76 o
  -9  -4   1        296.49        208.92        52.59 o
  -8  -4   1        442.23        364.93       107.21 o
  -7  -4   1        197.20        183.25        31.13 o
  -6  -4   1         14.28          2.36        15.11 o
  -5  -4   1         54.77         52.24        14.26 o
  -4  -4   1        907.41        849.64        35.63 o
  -3  -4   1        910.50        887.00        27.20 o
  -2  -4   1       6270.15       6324.53        89.71 o
  -1  -4   1       4325.05       4650.43        71.60 o
   0  -4   1      17860.69      18244.95       191.53 o
   1  -4   1       3532.65       4123.87        57.22 o
   2  -4   1       1830.05       1927.43        49.47 o
   3  -4   1         22.75         14.17        12.61 o
   4  -4   1      12361.54      11949.95       151.58 o
   5  -4   1        167.95        143.14        19.34 o
   6  -4   1      15653.17      15593.06       223.60 o
   7  -4   1        206.53        146.12        32.76 o
   8  -4   1       3661.08       3957.82       154.13 o
   9  -4   1        556.53        628.06       127.85 o
  10  -4   1       3128.97       3122.97       294.02 o
 -10  -3   1          3.46        -24.97        39.15 o
  -9  -3   1        358.59        326.41        65.16 o
  -8  -3   1          8.87         20.14        25.12 o
  -7  -3   1         25.05          9.39        17.73 o
  -6  -3   1         64.61         47.95        17.47 o
  -5  -3   1        246.65        318.59        24.97 o
  -4  -3   1       1921.36       1985.03        52.07 o
  -3  -3   1        295.25        315.54        18.32 o
  -2  -3   1        438.21        518.58        20.91 o
  -1  -3   1         18.20         30.76         7.47 o
   0  -3   1      14208.78      13697.26       143.99 o
   1  -3   1       3864.40       3535.94        49.38 o
   2  -3   1         10.83         15.49         7.02 o
   3  -3   1        820.63        598.18        36.35 o
   4  -3   1       8415.25       9023.25       120.75 o
   5  -3   1       1584.80       1358.74        43.60 o
   6  -3   1       2813.90       2759.44        81.16 o
   7  -3   1       7126.71       7511.50       170.49 o
   8  -3   1       1582.87       1721.96       101.15 o
   9  -3   1        275.56        271.55        59.34 o
  10  -3   1       2056.91       2112.71       130.90 o
 -10  -2   1        205.39        217.74        59.42 o
  -9  -2   1        436.51        383.71        53.71 o
  -8  -2   1          9.33         -0.45        21.82 o
  -7  -2   1        996.34        987.55        61.50 o
  -6  -2   1         57.65         43.64        16.10 o
  -5  -2   1        335.01        391.09        26.38 o
  -4  -2   1         53.60         82.02        13.16 o
  -3  -2   1       1730.98       1774.15        40.70 o
  -2  -2   1       3085.24       3157.45        45.27 o
  -1  -2   1        639.45        677.03        20.55 o
   0  -2   1        518.08        450.88        24.65 o
   1  -2   1      14939.30      15601.76       204.90 o
   2  -2   1       2134.09       2073.50        37.97 o
   3  -2   1      15336.63      17110.45       179.24 o
   4  -2   1       7379.88       7713.52        97.41 o
   5  -2   1       3463.06       3616.02        70.18 o
   6  -2   1        502.09        525.83        28.31 o
   7  -2   1       5955.65       6105.11       125.92 o
   8  -2   1         59.24        -24.24        26.70 o
   9  -2   1       3429.44       3705.15       335.84 o
  10  -2   1        121.70         56.79        46.19 o
 -10  -1   1        993.03       1081.02        87.92 o
  -9  -1   1         10.89         24.76        29.98 o
  -8  -1   1       2994.66       2940.74       123.47 o
  -7  -1   1        461.82        463.89        48.24 o
  -6  -1   1        845.33        777.19        55.21 o
  -5  -1   1        124.99        129.71        26.27 o
  -4  -1   1       1060.71       1029.02        32.56 o
  -3  -1   1       1438.84       1392.22        46.83 o
  -2  -1   1        235.74        315.11        14.02 o
  -1  -1   1       1031.68        981.74        16.79 o
   0  -1   1          8.08         21.85         7.80 o
   1  -1   1       2629.59       2588.78        48.37 o
   2  -1   1        615.70        646.11        20.73 o
   3  -1   1       4303.73       3987.83        55.88 o
   4  -1   1       1894.24       1897.88        47.07 o
   5  -1   1       3470.64       3493.88        62.01 o
   6  -1   1        717.08        614.22        34.63 o
   7  -1   1       3774.84       3815.84        88.81 o
   8  -1   1       1737.73       1557.59        74.93 o
   9  -1   1       4254.64       4316.96       258.22 o
  10  -1   1        300.29        291.54       106.45 o
 -10   0   1        709.81        658.35        73.56 o
  -9   0   1       1358.08       1456.56        85.25 o
  -8   0   1       2894.76       2861.88       107.92 o
  -7   0   1        460.23        484.69        49.55 o
  -6   0   1       1224.96       1150.87        64.71 o
  -5   0   1       3188.69       3511.45        68.05 o
  -4   0   1        924.84        977.92        32.18 o
  -3   0   1       2006.97       2059.31        40.69 o
  -2   0   1        518.86        630.23        19.02 o
  -1   0   1       1809.20       1909.63        31.95 o
   1   0   1       2327.39       2310.74        33.56 o
   2   0   1          3.66         -5.51         5.51 o
   3   0   1       5968.46       6267.46       135.88 o
   4   0   1       5931.97       5668.10        72.23 o
   5   0   1        282.49        298.36        17.45 o
   6   0   1       1639.16       1703.99        59.40 o
   7   0   1       1533.43       1729.42        64.59 o
   8   0   1       3100.24       3244.77       168.23 o
   9   0   1        217.57        177.02        58.70 o
  10   0   1       1005.66        895.40       148.32 o
 -10   1   1        401.51        409.40        60.90 o
  -9   1   1       1858.36       1854.29        94.65 o
  -8   1   1        519.58        427.90        51.92 o
  -7   1   1       1202.37       1353.49        60.20 o
  -6   1   1       2681.46       2597.48        53.50 o
  -5   1   1       2051.27       2234.17        45.08 o
  -4   1   1       2011.37       1800.44        36.60 o
  -3   1   1       6167.63       6856.97        83.78 o
  -2   1   1         58.47         25.59         5.03 o
  -1   1   1          3.83         -3.20         3.20 o
   0   1   1         12.23         22.43         4.02 o
   1   1   1        286.57        229.36        11.57 o
   2   1   1        751.01        848.29        26.07 o
   3   1   1       1980.27       1942.39        38.12 o
   4   1   1        123.62        100.77        14.95 o
   5   1   1         23.60         14.21        10.44 o
   6   1   1       1921.71       1911.64        63.13 o
   7   1   1        228.61        228.48        31.60 o
   8   1   1        661.90        554.56        57.72 o
   9   1   1         46.60         14.02        28.47 o
  10   1   1        781.56        656.97        69.67 o
 -10   2   1          5.99         34.91        40.66 o
  -9   2   1       2095.24       1972.12        97.10 o
  -8   2   1         16.46         30.40        25.60 o
  -7   2   1       2786.85       2641.47        95.12 o
  -6   2   1         19.75         22.71        12.31 o
  -5   2   1       5363.94       5174.61        89.28 o
  -4   2   1          2.77          2.63         8.06 o
  -3   2   1      10318.49       9514.58       115.17 o
  -2   2   1       3044.04       2956.34        52.31 o
  -1   2   1        616.95        564.83        16.50 o
   0   2   1       2198.13       2581.44        59.79 o
   1   2   1       6459.85       7087.57       100.01 o
   2   2   1       1194.33       1246.96        36.05 o
   3   2   1       6841.48       7265.35        91.51 o
   4   2   1       2306.38       2456.01        50.18 o
   5   2   1          1.97         -8.12         8.51 o
   6   2   1          8.08         -7.00        12.47 o
   7   2   1        109.64        113.89        32.83 o
   8   2   1         10.96         43.18        25.53 o
   9   2   1        205.55        301.96        50.98 o
  10   2   1        569.78        541.52        89.52 o
 -10   3   1       1513.27       1483.98       172.39 o
  -9   3   1       1027.99       1058.15        97.86 o
  -8   3   1       4509.05       4217.96       130.41 o
  -7   3   1       6334.21       6363.77       152.14 o
  -6   3   1       3346.80       3410.61        76.52 o
  -5   3   1       1941.60       2130.87        55.26 o
  -4   3   1       9809.10       9960.50       129.54 o
  -3   3   1       1040.27       1329.86        35.84 o
  -2   3   1       1353.92       1821.00        37.99 o
  -1   3   1        617.34        531.32        18.32 o
   0   3   1      15717.20      17681.30       232.40 o
   1   3   1       3608.70       3168.09        47.97 o
   2   3   1         26.92          8.51         9.42 o
   3   3   1        294.87        340.78        24.04 o
   4   3   1       5723.93       6103.67        85.05 o
   5   3   1        279.52        272.88        24.35 o
   6   3   1        739.79        769.83        42.26 o
   7   3   1         65.82         38.34        19.83 o
   8   3   1        281.55        226.39        39.36 o
   9   3   1        691.04        684.17        83.31 o
  10   3   1         19.65         11.28        43.22 o
 -10   4   1       2538.77       3032.17       289.71 o
  -9   4   1         67.02        -23.76        79.97 o
  -8   4   1       6610.23       6677.33       260.03 o
  -7   4   1         40.74         65.98        24.72 o
  -6   4   1       8177.84       8502.86       134.48 o
  -5   4   1          1.21         16.02        11.66 o
  -4   4   1       5493.38       5691.28        93.05 o
  -3   4   1        508.39        525.94        24.58 o
  -2   4   1       9820.26       9580.25       117.24 o
  -1   4   1       6336.07       6713.37        81.18 o
   0   4   1      19040.60      18252.21       174.88 o
   1   4   1       4270.64       4815.52        70.50 o
   2   4   1        226.15        234.91        18.06 o
   3   4   1        597.32        591.23        40.43 o
   4   4   1       2050.29       2028.10        67.06 o
   5   4   1        355.13        292.04        26.91 o
   6   4   1        290.20        323.37        34.28 o
   7   4   1        693.29        638.69        57.34 o
   8   4   1        279.91        214.27        42.02 o
   9   4   1        204.63        245.18        57.11 o
  10   4   1        467.81        433.36        76.03 o
  -9   5   1       2755.33       3182.11       221.23 o
  -8   5   1       2494.79       2738.89       266.72 o
  -7   5   1       1882.21       2037.64       149.88 o
  -6   5   1      10247.13      10015.09       192.73 o
  -5   5   1        354.50        390.55        30.54 o
  -4   5   1       1891.09       1735.59        69.99 o
  -3   5   1       1964.42       1850.29        47.78 o
  -2   5   1      15550.77      15639.33       177.38 o
  -1   5   1         70.33         54.63        10.58 o
   0   5   1      15552.32      15994.35       165.38 o
   1   5   1         80.06         34.32        10.21 o
   2   5   1       3750.34       3607.41        64.29 o
   3   5   1         91.78        151.77        17.63 o
   4   5   1       1913.69       1938.62        47.65 o
   5   5   1          0.27         -8.42         9.99 o
   6   5   1        487.51        570.98        52.11 o
   7   5   1         74.68         76.26        27.73 o
   8   5   1         67.55         51.29        30.45 o
   9   5   1        247.78        357.32        82.87 o
  10   5   1        157.33        105.96        56.76 o
  -9   6   1       4746.87       4653.15       239.95 o
  -8   6   1         34.76          0.75        54.11 o
  -7   6   1       4484.36       4386.32       353.39 o
  -6   6   1        981.45        960.53        61.46 o
  -5   6   1       6712.03       6477.06       147.45 o
  -4   6   1       6831.19       6676.07       125.37 o
  -3   6   1       4302.79       4142.82        81.42 o
  -2   6   1       3646.87       3615.91        65.21 o
  -1   6   1       7932.28       7524.35       103.37 o
   0   6   1       4391.07       4114.56        70.68 o
   1   6   1       2529.15       2385.69        55.23 o
   2   6   1       9229.59       8351.47       117.45 o
   3   6   1       1441.56       1288.78        41.50 o
   4   6   1       3700.26       3639.26        89.59 o
   5   6   1        950.12        875.87        43.83 o
   6   6   1         36.70         55.76        25.11 o
   7   6   1         45.25         38.88        26.41 o
   8   6   1        155.66        145.75        41.58 o
   9   6   1         57.83         42.66        48.95 o
  -8   7   1        312.16        145.44        67.26 o
  -7   7   1       3269.57       2935.11       174.37 o
  -6   7   1       2073.85       2146.91       182.12 o
  -5   7   1       8559.61       8838.45       187.20 o
  -4   7   1        769.18        680.85        53.83 o
  -3   7   1       6394.45       6559.15       126.31 o
  -2   7   1       4674.56       4532.01        82.15 o
  -1   7   1       5723.84       5924.76       122.74 o
   0   7   1        127.95         95.33        16.95 o
   1   7   1       4398.68       4452.67        84.16 o
   2   7   1         12.55          8.91        13.39 o
   3   7   1       4651.17       4503.46       103.60 o
   4   7   1         35.37         17.12        15.72 o
   5   7   1        469.40        384.61        35.50 o
   6   7   1         15.86         23.58        20.98 o
   7   7   1        308.56        347.40        53.18 o
   8   7   1        170.58        145.42        47.02 o
   9   7   1        135.29        182.08        77.48 o
  -8   8   1       2630.83       2655.65       182.81 o
  -7   8   1        665.84        539.64       100.56 o
  -6   8   1       8288.97       8671.58       201.08 o
  -5   8   1        963.97        766.63        63.88 o
  -4   8   1       7758.47       7681.02       175.50 o
  -3   8   1        615.24        555.41        51.25 o
  -2   8   1       6411.60       6492.68       121.05 o
  -1   8   1        388.97        362.40        31.69 o
   0   8   1        650.13        663.98        47.04 o
   1   8   1       2257.95       2116.40       120.08 o
   2   8   1       5883.15       5730.84       121.95 o
   3   8   1       1185.69       1193.35        56.87 o
   4   8   1        121.53         94.63        24.69 o
   5   8   1        972.98        884.47        51.38 o
   6   8   1         74.39         75.71        34.92 o
   7   8   1        936.76        958.75        91.83 o
   8   8   1        236.28        133.65        51.07 o
  -7   9   1        231.83        321.54        89.41 o
  -6   9   1       8218.87       8653.10       214.26 o
  -5   9   1        452.90        494.48        79.62 o
  -4   9   1       3808.50       4048.20       196.43 o
  -3   9   1        835.68        752.61        62.37 o
  -2   9   1       7743.06       7905.75       153.54 o
  -1   9   1         24.28         15.80        18.38 o
   0   9   1       5112.98       5450.11       141.23 o
   1   9   1        174.27        139.43        31.23 o
   2   9   1       5398.48       5389.71       124.63 o
   3   9   1        888.80        834.39        59.21 o
   4   9   1        893.31        791.24        64.48 o
   5   9   1         66.13         41.76        26.27 o
   6   9   1       2412.78       2570.76       176.59 o
   7   9   1        359.14        370.80        67.46 o
   8   9   1        276.30        275.73        66.06 o
  -6  10   1       2357.64       2507.40       139.38 o
  -5  10   1       2835.43       2763.78       117.84 o
  -4  10   1       3266.32       3144.70       120.03 o
  -3  10   1       2224.91       2195.93       124.82 o
  -2  10   1       5396.65       5751.73       215.07 o
  -1  10   1       2761.10       3039.65       111.78 o
   0  10   1       8742.08       8553.42       190.46 o
   1  10   1        840.82        946.24        66.50 o
   2  10   1       1326.30       1316.78        77.10 o
   3  10   1        456.38        538.31        62.04 o
   4  10   1       1279.67       1385.32        83.23 o
   5  10   1        940.78        811.39        72.85 o
   6  10   1       1566.91       1728.73       120.31 o
   7  10   1        639.72        688.49        96.86 o
  -5  11   1       3976.04       3957.56       164.77 o
  -4  11   1        121.43         69.62        37.89 o
  -3  11   1       6117.73       6259.21       203.09 o
  -2  11   1         70.35         70.21        40.25 o
  -1  11   1       7639.22       7753.55       223.93 o
   0  11   1         58.46         34.13        31.05 o
   1  11   1       4266.68       4505.53       228.78 o
   2  11   1        622.81        626.57        78.78 o
   3  11   1       2365.11       2494.19       164.19 o
   4  11   1         21.25         -1.84        33.84 o
   5  11   1       1841.12       2527.62       136.62 o
   6  11   1          3.61         -4.91        42.77 o
  -4  12   1       1976.25       2074.35       129.01 o
  -3  12   1       2506.18       2985.80       192.40 o
  -2  12   1       1593.48       1623.63       115.49 o
  -1  12   1        744.84        901.75       118.84 o
   0  12   1       3877.10       3601.08       193.91 o
   1  12   1       2066.85       2513.18       180.77 o
   2  12   1        296.08        390.93        66.73 o
   3  12   1       2559.67       2953.39       147.73 o
   4  12   1        890.25        595.51        84.43 o
  -1  13   1          3.11        -46.67        46.67 o
   0  13   1       3195.13       3853.10       214.62 o
   1  13   1         94.40         84.45        60.40 o
   2  13   1       3114.38       3521.47       521.95 o
  -4 -12   2        766.61        659.06        86.92 o
  -3 -12   2        983.08        926.69       166.73 o
  -2 -12   2        772.65        880.30       126.44 o
  -1 -12   2        491.48        526.21        96.13 o
   0 -12   2        151.29        160.21        73.26 o
   1 -12   2        562.40        590.48       103.19 o
   2 -12   2        417.03        419.39        90.36 o
   3 -12   2        119.41         35.42        54.16 o
  -5 -11   2       3023.75       3143.73       166.69 o
  -4 -11   2         32.47         39.16        35.12 o
  -3 -11   2       3820.15       3772.44       209.72 o
  -2 -11   2          8.50         42.04        35.26 o
  -1 -11   2       1411.60       1544.60       128.71 o
   0 -11   2          1.84        -17.97        35.43 o
   1 -11   2       1378.31       1138.89       111.32 o
   2 -11   2        331.44        343.61        75.62 o
   3 -11   2       1284.10       1262.77       103.49 o
   4 -11   2        340.46        355.00        56.80 o
   5 -11   2        629.83        670.87        76.95 o
  -6 -10   2       3037.48       3178.35       194.52 o
  -5 -10   2       3641.13       3821.26       138.75 o
  -4 -10   2       2732.64       2624.33       113.21 o
  -3 -10   2       1781.78       1862.21        92.82 o
  -2 -10   2       3087.88       3091.08       114.74 o
  -1 -10   2       2133.17       2121.86       109.08 o
   0 -10   2       1439.53       1354.94       281.09 o
   1 -10   2       4375.48       4087.30       188.60 o
   2 -10   2        365.54        382.90        48.31 o
   3 -10   2       2716.69       2736.10       146.25 o
   4 -10   2        383.21        279.73        49.54 o
   5 -10   2        160.89        180.41        44.77 o
   6 -10   2        844.69        975.46        85.01 o
  -7  -9   2          3.23          3.28        37.58 o
  -6  -9   2       8090.75       8614.96       251.54 o
  -5  -9   2        120.56         55.51        30.59 o
  -4  -9   2       7851.92       8520.86       229.74 o
  -3  -9   2        116.99         92.78        46.03 o
  -2  -9   2       3014.71       3039.83       108.01 o
  -1  -9   2        446.10        349.36        46.17 o
   0  -9   2       6967.53       6922.88       159.58 o
   1  -9   2        183.57        169.62        33.79 o
   2  -9   2      10235.05      10030.48       204.08 o
   3  -9   2        417.01        394.35        50.51 o
   4  -9   2       2792.88       3010.01       112.50 o
   5  -9   2         33.77         23.54        32.72 o
   6  -9   2        546.28        582.08        66.74 o
   7  -9   2        159.71        194.38        59.66 o
  -8  -8   2       2228.04       2250.91       463.53 o
  -7  -8   2       1329.39       1154.83        99.71 o
  -6  -8   2       4292.29       4117.21       137.35 o
  -5  -8   2       6304.87       6630.31       168.54 o
  -4  -8   2       3914.78       4006.43       123.92 o
  -3  -8   2        875.18        861.66        61.45 o
  -2  -8   2       5703.07       5454.55       138.49 o
  -1  -8   2         14.73         26.48        14.99 o
   0  -8   2       8824.74       8538.46       136.69 o
   1  -8   2       4899.70       4575.88        97.01 o
   2  -8   2       7387.73       7361.23       144.41 o
   3  -8   2       1973.67       1993.66        86.26 o
   4  -8   2       2409.32       2404.31        96.11 o
   5  -8   2         15.17          1.40        24.28 o
   6  -8   2       2046.35       2172.17       101.37 o
   7  -8   2         27.74         21.85        40.89 o
   8  -8   2       2321.54       2245.60       195.85 o
  -9  -7   2       6875.80       7057.05       306.46 o
  -8  -7   2         99.93        130.43        61.50 o
  -7  -7   2       2608.99       2537.69       242.30 o
  -6  -7   2         24.03         14.79        24.90 o
  -5  -7   2      11355.06      11319.74       220.26 o
  -4  -7   2          5.39          0.23        17.72 o
  -3  -7   2       7367.05       7336.04       159.66 o
  -2  -7   2       6427.23       6644.30       112.11 o
  -1  -7   2       8983.08       8733.86       131.58 o
   0  -7   2       2806.65       2619.39        65.43 o
   1  -7   2      13400.30      12987.81       229.41 o
   2  -7   2       1625.51       1566.97        48.70 o
   3  -7   2       7338.49       7103.41       123.92 o
   4  -7   2       5287.63       5299.71       135.02 o
   5  -7   2        591.98        551.71        54.76 o
   6  -7   2       2735.79       3098.52       112.05 o
   7  -7   2       2956.43       2913.34       139.49 o
   8  -7   2       1284.39        957.77       127.37 o
  -9  -6   2       5807.55       6067.07       272.66 o
  -8  -6   2       2136.24       2161.14       154.29 o
  -7  -6   2       4318.68       4689.60       226.50 o
  -6  -6   2       4045.84       3977.61       119.06 o
  -5  -6   2       6959.36       6919.14       137.44 o
  -4  -6   2       2820.64       2793.42        64.16 o
  -3  -6   2      22365.36      21299.12       241.98 o
  -2  -6   2       2737.84       2964.71        73.81 o
  -1  -6   2      32649.98      31063.55       318.98 o
   0  -6   2       1893.82       1905.02        68.05 o
   1  -6   2       9010.03       8901.27       163.63 o
   2  -6   2       1292.85       1220.57        36.74 o
   3  -6   2      15698.74      15032.71       186.54 o
   4  -6   2        147.03         79.61        18.95 o
   5  -6   2       9084.94       9049.29       161.33 o
   6  -6   2         18.52         58.30        23.74 o
   7  -6   2       4995.98       5010.57       177.02 o
   8  -6   2          9.89         28.88        52.92 o
   9  -6   2       1160.58       1140.51       141.46 o
  -9  -5   2         26.27        -12.68        44.68 o
  -8  -5   2       8487.86       8962.43       419.00 o
  -7  -5   2       1682.86       1674.17       135.91 o
  -6  -5   2      18782.75      18043.87       260.61 o
  -5  -5   2       2589.49       2382.08        67.31 o
  -4  -5   2      15053.22      14729.34       170.34 o
  -3  -5   2       5774.33       5771.02        81.28 o
  -2  -5   2      53827.62      51117.26       557.29 o
  -1  -5   2       8540.99       9195.70       122.29 o
   0  -5   2      24071.35      23040.03       242.33 o
   1  -5   2       2380.79       2432.21        50.65 o
   2  -5   2      10794.10      10538.30       122.65 o
   3  -5   2      15198.31      14712.97       175.45 o
   4  -5   2       8119.00       7981.89       137.65 o
   5  -5   2       3854.57       3686.09       128.73 o
   6  -5   2       6707.18       6764.04       137.04 o
   7  -5   2        345.00        390.19        49.36 o
   8  -5   2        848.66        868.42        91.01 o
   9  -5   2       1176.35       1018.14       123.91 o
 -10  -4   2       2794.22       3047.77       196.64 o
  -9  -4   2       2303.50       2621.05       169.10 o
  -8  -4   2       6091.02       5792.66       189.49 o
  -7  -4   2        734.13        756.88        74.09 o
  -6  -4   2      25622.71      25579.59       290.88 o
  -5  -4   2       1764.70       1694.37        52.43 o
  -4  -4   2      24042.83      23816.50       258.86 o
  -3  -4   2       1362.80       1329.60        33.87 o
  -2  -4   2      20992.80      20554.62       215.49 o
  -1  -4   2       7561.91       7545.31        99.89 o
   0  -4   2      26845.42      25582.68       254.17 o
   1  -4   2       4410.86       4059.62        62.45 o
   2  -4   2      46177.83      45702.09       422.93 o
   3  -4   2         24.05         36.13        10.03 o
   4  -4   2       9705.15       9184.53       126.51 o
   5  -4   2         12.39         -0.28        11.32 o
   6  -4   2       9676.56       9477.38       167.88 o
   7  -4   2        611.37        583.46        79.48 o
   8  -4   2       2590.73       2882.21       131.18 o
   9  -4   2        383.99        347.93        63.99 o
  10  -4   2       2477.53       2590.28       188.34 o
 -10  -3   2        106.81         58.88        46.88 o
  -9  -3   2       4357.67       4383.37       170.39 o
  -8  -3   2       2024.53       1947.24        91.97 o
  -7  -3   2      10209.95       9932.29       201.39 o
  -6  -3   2       4201.04       4209.22        87.29 o
  -5  -3   2      23029.71      22214.16       247.92 o
  -4  -3   2       5370.25       5336.94        94.38 o
  -3  -3   2       3403.06       2913.69        55.73 o
  -2  -3   2       6531.75       6622.81        80.55 o
  -1  -3   2       5533.61       5335.92        75.03 o
   0  -3   2      23855.57      23719.04       212.95 o
   1  -3   2       2177.02       1704.99        35.67 o
   2  -3   2      42871.42      41713.19       382.08 o
   3  -3   2      26717.60      25254.01       273.07 o
   4  -3   2      15945.75      17005.27       192.16 o
   5  -3   2       1311.52       1090.02        53.97 o
   6  -3   2       7189.39       7228.48       135.70 o
   7  -3   2       3125.52       3464.67       112.92 o
   8  -3   2       6749.94       7141.29       178.35 o
   9  -3   2       1205.40       1291.46        98.10 o
  10  -3   2       3502.67       3727.46       205.66 o
 -10  -2   2        622.52        714.84       118.64 o
  -9  -2   2       3888.06       3697.89       133.02 o
  -8  -2   2        234.38        213.77        44.71 o
  -7  -2   2      15354.34      15358.88       268.17 o
  -6  -2   2       5929.08       5898.57       107.57 o
  -5  -2   2      15349.42      15257.25       186.52 o
  -4  -2   2       1531.95       1478.96        44.19 o
  -3  -2   2      26804.81      27136.40       266.97 o
  -2  -2   2      15837.23      16407.70       156.15 o
  -1  -2   2       1255.16       1127.51        27.69 o
   0  -2   2       2732.63       2787.46        39.32 o
   1  -2   2      84472.89      86832.68      1223.80 o
   2  -2   2       4913.70       5157.18        68.29 o
   3  -2   2      34943.92      35665.01       310.39 o
   4  -2   2       5001.91       4853.14        72.43 o
   5  -2   2      13483.52      13213.26       151.43 o
   6  -2   2       2034.87       1778.44        74.38 o
   7  -2   2      14536.72      14304.57       200.16 o
   8  -2   2        851.25        784.48        64.38 o
   9  -2   2       9703.29       9547.45       256.96 o
  10  -2   2        867.27        765.54        91.16 o
 -10  -1   2       3866.79       4224.88       234.44 o
  -9  -1   2       3002.19       2983.59       118.55 o
  -8  -1   2      14594.51      15482.74       279.40 o
  -7  -1   2       8456.03       8283.15       177.30 o
  -6  -1   2      14344.64      14252.22       188.81 o
  -5  -1   2        256.80        197.60        21.44 o
  -4  -1   2      26795.38      28309.72       282.50 o
  -3  -1   2      38324.97      39616.76       395.18 o
  -2  -1   2      21694.86      22771.52       216.74 o
  -1  -1   2      34516.17      38116.62       367.17 o
   0  -1   2      33886.45      37112.16       323.67 o
   1  -1   2      14417.03      15175.04       146.17 o
   2  -1   2      13005.47      13089.61       157.92 o
   3  -1   2       3543.68       2985.66        46.75 o
   4  -1   2       9587.93       9752.15       129.24 o
   5  -1   2      22754.66      21806.50       217.43 o
   6  -1   2       2449.22       2445.86        72.69 o
   7  -1   2       5928.36       6228.70       117.65 o
   8  -1   2       4147.44       4059.56        99.44 o
   9  -1   2       8130.31       8439.51       295.66 o
  10  -1   2        862.19        931.11       100.57 o
 -10   0   2       4807.97       5085.52       165.14 o
  -9   0   2        216.48        189.87        43.65 o
  -8   0   2      24772.84      25037.27       385.41 o
  -7   0   2       1044.11       1153.03        64.17 o
  -6   0   2       9391.87       9321.49       135.29 o
  -5   0   2         16.34         29.77        11.69 o
  -4   0   2      44732.44      46312.84       430.07 o
  -3   0   2         59.34         54.52         9.57 o
  -2   0   2      88553.80      94544.68       878.12 o
  -1   0   2        174.51        186.32        15.66 o
   0   0   2      67152.71      79791.60       726.98 o
   1   0   2         65.31         68.27         7.44 o
   2   0   2       4930.38       4650.35        67.97 o
   3   0   2         52.15         92.09        17.06 o
   4   0   2      47759.88      45262.71       732.84 o
   5   0   2       4801.72       4625.86        74.76 o
   6   0   2       9971.09       9610.48       156.67 o
   7   0   2         39.70         24.90        16.91 o
   8   0   2       6964.63       7336.97       151.00 o
   9   0   2       1434.48       1213.15        76.39 o
  10   0   2       4822.53       4681.92       377.58 o
 -10   1   2       1638.80       1797.91       101.66 o
  -9   1   2       3660.18       3827.97       132.41 o
  -8   1   2       3484.81       3394.45       116.67 o
  -7   1   2      10337.50      10189.66       202.55 o
  -6   1   2      10701.87      10759.97       138.33 o
  -5   1   2       1456.21       1281.61        37.01 o
  -4   1   2      19062.49      20875.12       224.03 o
  -3   1   2      28653.23      28655.28       320.41 o
  -2   1   2      32919.51      36576.84       328.96 o
  -1   1   2      25347.99      28492.89       279.59 o
   0   1   2      53860.88      59432.94       568.61 o
   1   1   2       1672.44       2051.39        31.15 o
   2   1   2       3029.54       3250.02        60.15 o
   3   1   2        841.12        866.03        39.29 o
   4   1   2      42885.72      42749.34       396.47 o
   5   1   2       8909.23       8745.82       128.98 o
   6   1   2       8643.09       8344.67       147.72 o
   7   1   2        660.41        605.22        44.08 o
   8   1   2       7833.58       7647.20       168.48 o
   9   1   2        664.80        589.93        62.79 o
  10   1   2       5490.79       5440.17       194.04 o
 -10   2   2          4.64          5.41        38.51 o
  -9   2   2       4176.60       4124.93       138.95 o
  -8   2   2        209.68        173.17        35.85 o
  -7   2   2       8694.67       8964.70       200.16 o
  -6   2   2       3324.87       3540.52        76.53 o
  -5   2   2      15133.03      15275.85       169.10 o
  -4   2   2       2068.25       1974.09        43.83 o
  -3   2   2      25974.60      26748.13       241.82 o
  -2   2   2      13288.71      16057.40       162.48 o
  -1   2   2       7172.86       7399.45        86.08 o
   0   2   2        305.49        195.57        12.34 o
   1   2   2      77594.25      78166.64       669.79 o
   2   2   2      31781.25      32366.24       294.02 o
   3   2   2      16262.05      15523.34       152.11 o
   4   2   2       4667.56       4514.53        72.80 o
   5   2   2      23426.48      22228.91       237.61 o
   6   2   2       2712.91       2544.04        73.98 o
   7   2   2       8196.94       7991.50       150.61 o
   8   2   2       6755.99       6559.58       154.74 o
   9   2   2       9736.91       9679.97       256.85 o
  10   2   2       2522.55       2606.25       139.83 o
 -10   3   2       1002.97        784.77       118.42 o
  -9   3   2       2937.41       2720.47       172.90 o
  -8   3   2       1159.72       1314.78        75.59 o
  -7   3   2       5966.75       5423.81       139.97 o
  -6   3   2       9654.60       9519.62       142.11 o
  -5   3   2      20479.49      19777.47       225.56 o
  -4   3   2       4890.63       4477.10        83.49 o
  -3   3   2       4415.61       3985.30        66.56 o
  -2   3   2       4158.72       3835.14        59.41 o
  -1   3   2       1893.60       2216.73        46.91 o
   0   3   2      22818.43      21971.37       208.50 o
   1   3   2      24797.97      25432.21       245.38 o
   2   3   2       5166.47       5137.18        82.30 o
   3   3   2      42282.84      41141.66       354.57 o
   4   3   2      14205.17      14190.87       152.59 o
   5   3   2      14954.88      14255.17       171.56 o
   6   3   2       1017.67       1045.57        48.62 o
   7   3   2      17989.17      18412.40       261.58 o
   8   3   2        176.61        128.62        37.74 o
   9   3   2      11035.64      11528.90       332.04 o
  10   3   2         61.18         36.03        42.63 o
 -10   4   2       1997.52       2102.16       251.88 o
  -9   4   2        824.20        765.69       120.19 o
  -8   4   2       4832.74       4886.03       551.16 o
  -7   4   2         38.60         30.89        25.64 o
  -6   4   2      24640.49      24703.20       281.26 o
  -5   4   2        262.11        296.30        34.83 o
  -4   4   2      22831.75      23469.28       251.80 o
  -3   4   2        524.37        485.05        28.55 o
  -2   4   2      19946.59      20840.36       213.95 o
  -1   4   2      13538.95      12910.62       150.22 o
   0   4   2      25121.53      24676.40       223.64 o
   1   4   2        515.77        718.37        23.70 o
   2   4   2      53096.55      50598.83       512.02 o
   3   4   2       9742.50       9424.58       116.93 o
   4   4   2      18353.61      18191.39       212.49 o
   5   4   2       1291.82       1236.10        38.61 o
   6   4   2      10413.99       9992.14       166.91 o
   7   4   2       7119.81       7015.71       167.82 o
   8   4   2       6526.00       7006.48       177.55 o
   9   4   2       3142.06       3259.69       341.91 o
  10   4   2       3498.00       3326.66       164.85 o
  -9   5   2        357.19        477.76        99.87 o
  -8   5   2       2835.79       2833.59       227.93 o
  -7   5   2       3400.21       3280.75       171.27 o
  -6   5   2       7334.49       7325.62       163.27 o
  -5   5   2       3641.57       3583.84       115.49 o
  -4   5   2       6744.33       6891.66       116.14 o
  -3   5   2       3551.91       3532.54        68.09 o
  -2   5   2      47614.91      45579.57       428.13 o
  -1   5   2       2791.34       2595.08        68.41 o
   0   5   2      27250.62      25871.91       242.23 o
   1   5   2       3642.72       2860.23        54.81 o
   2   5   2      31590.79      31653.91       310.11 o
   3   5   2       2530.27       2343.04        62.60 o
   4   5   2      12520.18      12130.77       156.25 o
   5   5   2        478.23        476.53        33.92 o
   6   5   2      16274.92      16075.25       273.07 o
   7   5   2        215.62        166.47        33.45 o
   8   5   2       5760.44       6307.39       318.21 o
   9   5   2        560.21        542.67        80.27 o
  10   5   2       5838.78       6232.02       228.70 o
  -9   6   2       4747.25       4610.38       238.57 o
  -8   6   2        196.11        117.08        55.45 o
  -7   6   2       1949.14       1869.40       139.42 o
  -6   6   2       1179.64       1101.56        63.54 o
  -5   6   2       3052.88       3038.81        90.31 o
  -4   6   2       1259.76       1312.92        53.93 o
  -3   6   2      16232.01      16027.61       217.51 o
  -2   6   2       5525.66       5610.52        83.51 o
  -1   6   2      35931.31      35839.96       328.33 o
   0   6   2       8172.51       8125.77       107.88 o
   1   6   2       5804.61       5887.88        92.12 o
   2   6   2       7389.43       6839.20       118.71 o
   3   6   2      15246.09      14951.25       208.64 o
   4   6   2       5611.50       5470.38       113.22 o
   5   6   2      10554.59      10307.85       158.51 o
   6   6   2       7531.62       7768.94       159.03 o
   7   6   2       1649.90       1781.12        89.17 o
   8   6   2       3046.72       2955.12       120.83 o
   9   6   2       2779.24       3125.25       159.80 o
  -8   7   2        797.45        775.43       117.55 o
  -7   7   2        372.66        330.67        74.13 o
  -6   7   2        112.03        121.72        39.53 o
  -5   7   2       8434.66       8295.55       257.25 o
  -4   7   2         33.88         46.17        18.16 o
  -3   7   2       5934.04       5912.75       119.91 o
  -2   7   2       4093.46       3841.20        90.98 o
  -1   7   2      10188.44       9777.25       128.34 o
   0   7   2        761.96        713.00        31.44 o
   1   7   2      15078.36      14359.66       178.70 o
   2   7   2        103.02         57.61        17.43 o
   3   7   2      16249.73      15967.41       227.90 o
   4   7   2        962.04        825.89        47.54 o
   5   7   2       9056.73       9066.69       153.46 o
   6   7   2         21.04         19.95        22.05 o
   7   7   2      10140.04      10652.17       233.89 o
   8   7   2        212.08        157.42        43.02 o
   9   7   2       4196.94       4656.33       312.69 o
  -8   8   2        666.32        703.40       121.15 o
  -7   8   2         71.40         49.57        52.61 o
  -6   8   2       1495.10       1490.02       118.32 o
  -5   8   2       4117.48       4431.78       133.26 o
  -4   8   2       3812.50       3836.81       119.43 o
  -3   8   2       1064.12       1202.71        56.10 o
  -2   8   2       5432.27       5350.08       106.35 o
  -1   8   2        199.95        140.70        22.45 o
   0   8   2       7580.15       7358.05       136.81 o
   1   8   2       9064.16       9110.58       157.42 o
   2   8   2       5624.26       5281.31       116.51 o
   3   8   2       7918.83       7739.94       149.38 o
   4   8   2       4236.69       4071.96       107.16 o
   5   8   2        627.75        637.96        51.68 o
   6   8   2       5307.39       4969.90       136.72 o
   7   8   2       6119.06       6571.32       185.04 o
   8   8   2       1191.99       1087.21       153.90 o
  -7   9   2        170.97        153.75        64.63 o
  -6   9   2       3365.51       3759.59       166.45 o
  -5   9   2        229.67        182.58        40.85 o
  -4   9   2       4716.28       4997.41       144.10 o
  -3   9   2         19.05         25.03        22.80 o
  -2   9   2       1259.38       1193.95        62.46 o
  -1   9   2        712.34        707.19        49.94 o
   0   9   2       8095.76       7789.23       174.38 o
   1   9   2        243.60        185.48        37.60 o
   2   9   2      14959.72      14703.70       299.95 o
   3   9   2        176.67        195.58        32.15 o
   4   9   2       4914.10       5082.28       151.44 o
   5   9   2        105.94         75.67        28.27 o
   6   9   2       5935.04       6197.69       220.23 o
   7   9   2        212.90        142.04        48.96 o
   8   9   2       4997.77       5556.42       210.72 o
  -6  10   2        594.52        394.05        73.92 o
  -5  10   2       2816.83       2856.35       121.78 o
  -4  10   2        757.65        647.39        68.49 o
  -3  10   2        721.20        742.16        67.27 o
  -2  10   2       2111.89       2130.27       151.09 o
  -1  10   2       1041.55       1162.10        73.29 o
   0  10   2       3760.05       3910.10       125.84 o
   1  10   2       2661.40       2627.20       104.08 o
   2  10   2       3632.24       3654.49       122.61 o
   3  10   2       3464.25       3182.89       116.23 o
   4  10   2       4099.51       4030.55       187.72 o
   5  10   2        522.32        616.09        64.84 o
   6  10   2       3183.85       3148.63       152.69 o
   7  10   2       1169.10       1289.18       112.67 o
  -5  11   2        808.33        866.07       128.00 o
  -4  11   2        108.27         88.03        38.90 o
  -3  11   2       1736.88       1915.49       115.43 o
  -2  11   2         25.89          6.30        34.10 o
  -1  11   2       1921.94       1936.77       113.80 o
   0  11   2        193.73        221.94        43.09 o
   1  11   2       4195.17       4095.42       136.53 o
   2  11   2          4.81         29.43        37.03 o
   3  11   2       4126.30       4339.67       168.74 o
   4  11   2         17.78         24.93        57.12 o
   5  11   2       1721.56       1699.78       116.12 o
   6  11   2        532.78        497.03        81.78 o
  -4  12   2        216.55        299.04        67.25 o
  -3  12   2        598.82        577.22        81.45 o
  -2  12   2        352.22        448.56        72.54 o
  -1  12   2        499.96        431.66        69.79 o
   0  12   2        595.72        721.57       107.07 o
   1  12   2       1090.28        979.86       102.40 o
   2  12   2        506.06        465.22        76.41 o
   3  12   2       1407.88       1338.74       107.05 o
   4  12   2       1228.25       1281.54       128.70 o
   5  12   2       1502.12       1852.40       166.49 o
  -1  13   2         38.60         29.91        81.40 o
   0  13   2        543.27        406.46        97.03 o
   1  13   2        453.76        570.22        99.40 o
   2  13   2       1311.95       1296.84       211.99 o
  -3 -12   3        724.84        526.79        94.80 o
  -2 -12   3       1898.59       2001.93       158.58 o
  -1 -12   3        879.21       1091.27       127.37 o
   0 -12   3       3375.56       3463.71       212.61 o
   1 -12   3       3982.89       4076.71       214.52 o
   2 -12   3       1525.75       1615.67       264.81 o
   3 -12   3        804.22        639.92       104.80 o
  -5 -11   3       1491.01       1653.78       105.11 o
  -4 -11   3         46.20         26.45        35.53 o
  -3 -11   3       4350.48       4634.18       151.93 o
  -2 -11   3        206.98         82.35        50.57 o
  -1 -11   3       3074.17       3002.19       463.05 o
   0 -11   3         16.99         24.43        40.19 o
   1 -11   3       6430.79       6768.72       645.97 o
   2 -11   3         27.34         33.63        45.62 o
   3 -11   3       3519.70       3860.06       158.56 o
   4 -11   3       1352.24       1437.12       108.23 o
   5 -11   3       4485.17       4722.34       266.57 o
  -6 -10   3        350.06        281.00        63.39 o
  -5 -10   3       1085.97       1282.06       106.58 o
  -4 -10   3       1832.55       1921.28       100.12 o
  -3 -10   3       3463.25       3424.65       125.55 o
  -2 -10   3       2518.73       2857.68       110.54 o
  -1 -10   3       3199.64       3222.67       171.56 o
   0 -10   3        757.57        871.00       132.16 o
   1 -10   3       3654.58       3750.55       310.30 o
   2 -10   3       1842.90       1851.91       176.23 o
   3 -10   3       7690.12       7976.96       342.04 o
   4 -10   3        282.74        226.49        63.03 o
   5 -10   3       5645.13       5927.82       173.28 o
   6 -10   3        457.60        336.47        74.42 o
  -7  -9   3         75.59        -13.32        57.66 o
  -6  -9   3       2004.80       2452.60       114.10 o
  -5  -9   3        528.65        616.29        81.42 o
  -4  -9   3       3140.27       3214.82       179.15 o
  -3  -9   3        163.37         77.86        33.04 o
  -2  -9   3       8031.47       8508.86       200.12 o
  -1  -9   3       1240.51       1201.25        67.63 o
   0  -9   3       4997.92       5185.44       136.80 o
   1  -9   3        887.68        804.24        60.30 o
   2  -9   3       6859.80       6776.27       162.77 o
   3  -9   3       2064.91       1915.28        94.79 o
   4  -9   3      13399.67      13609.06       260.73 o
   5  -9   3       2140.66       2287.02       104.21 o
   6  -9   3       3142.08       3172.48       126.17 o
   7  -9   3       2376.33       2371.82       223.83 o
  -8  -8   3        628.29        447.04       101.90 o
  -7  -8   3         69.97         14.59        56.30 o
  -6  -8   3       3871.56       3879.84       132.81 o
  -5  -8   3        125.47        140.25        35.98 o
  -4  -8   3         27.79         48.62        25.69 o
  -3  -8   3        715.18        728.05        56.82 o
  -2  -8   3       4384.24       4200.32       121.36 o
  -1  -8   3         14.91         -3.98        15.25 o
   0  -8   3       8465.98       8217.79       136.64 o
   1  -8   3        471.01        484.23        41.34 o
   2  -8   3       5428.42       5174.06       107.69 o
   3  -8   3        735.91        746.82        50.41 o
   4  -8   3       8958.08       9579.74       202.32 o
   5  -8   3       1287.73       1110.74        71.59 o
   6  -8   3       9670.52      10781.34       231.42 o
   7  -8   3         51.72         54.39        44.50 o
   8  -8   3       3926.49       3911.58       294.96 o
  -8  -7   3         37.98         38.86        52.23 o
  -7  -7   3        536.04        520.18       126.90 o
  -6  -7   3       1007.86        973.29        67.80 o
  -5  -7   3       1837.85       1992.71        88.49 o
  -4  -7   3        588.24        647.93        55.66 o
  -3  -7   3        193.57         83.48        24.33 o
  -2  -7   3       4942.22       4856.46       133.59 o
  -1  -7   3       4784.44       4299.85       101.40 o
   0  -7   3       1737.39       1833.94        55.20 o
   1  -7   3       4170.00       3812.17        81.72 o
   2  -7   3       1879.30       1890.56        59.78 o
   3  -7   3       7068.12       6947.56       124.40 o
   4  -7   3        821.51        806.26        49.17 o
   5  -7   3       7315.41       7168.88       168.45 o
   6  -7   3       6675.93       6565.14       166.73 o
   7  -7   3       3805.78       3687.51       163.80 o
   8  -7   3       2417.02       2447.28       157.64 o
  -9  -6   3        147.32         43.92        54.51 o
  -8  -6   3         40.90         30.55        51.04 o
  -7  -6   3        222.96        133.60        57.56 o
  -6  -6   3        315.61        301.37        43.82 o
  -5  -6   3        284.13        337.67        41.91 o
  -4  -6   3        386.52        381.27        32.68 o
  -3  -6   3       1533.33       1602.28        58.42 o
  -2  -6   3        863.47        849.04        36.12 o
  -1  -6   3       7080.96       7324.08       176.60 o
   0  -6   3        975.52        871.12        35.86 o
   1  -6   3       2761.98       2498.79        56.13 o
   2  -6   3        133.24        112.19        15.54 o
   3  -6   3      11060.30      10992.90       171.93 o
   4  -6   3        227.07        149.34        24.25 o
   5  -6   3       5024.82       5348.32       120.19 o
   6  -6   3          5.41          3.96        19.02 o
   7  -6   3       9971.93      10365.22       264.11 o
   8  -6   3         80.01         54.74        40.91 o
   9  -6   3       5629.48       5485.43       260.63 o
  -9  -5   3         30.17        -41.15        48.41 o
  -8  -5   3         31.98         60.10        75.66 o
  -7  -5   3        148.40         74.65        47.06 o
  -6  -5   3        751.92        802.64        45.45 o
  -5  -5   3        153.70        119.06        20.59 o
  -4  -5   3       2030.09       1888.80        51.01 o
  -3  -5   3       1836.44       1608.48        42.82 o
  -2  -5   3       5918.02       5646.48       117.57 o
  -1  -5   3       2839.29       2643.38        57.13 o
   0  -5   3       5180.37       4945.15        82.06 o
   1  -5   3       2381.52       2229.63        55.37 o
   2  -5   3       1807.76       1503.66        51.19 o
   3  -5   3       7323.85       7071.74       114.99 o
   4  -5   3       3028.83       2926.89        78.22 o
   5  -5   3       5075.67       5165.33       112.91 o
   6  -5   3       1604.88       1668.55        78.36 o
   7  -5   3       3845.24       3618.24       122.34 o
   8  -5   3       2029.34       2194.16       290.53 o
   9  -5   3       4073.49       4055.24       222.73 o
  -9  -4   3         96.59         84.42        61.26 o
  -8  -4   3         25.75         44.11        45.53 o
  -7  -4   3          1.43        -20.81        20.81 o
  -6  -4   3        675.66        636.12        38.91 o
  -5  -4   3         16.29          4.45        11.79 o
  -4  -4   3        258.35        292.88        28.48 o
  -3  -4   3       2540.54       2176.76        44.51 o
  -2  -4   3       2343.04       2216.36        48.63 o
  -1  -4   3        830.38        699.42        26.29 o
   0  -4   3       4067.62       3962.04        98.65 o
   1  -4   3       3912.70       3994.58        62.06 o
   2  -4   3        323.36        235.90        27.24 o
   3  -4   3        737.87        686.51        27.33 o
   4  -4   3       7614.09       7334.18       110.32 o
   5  -4   3       4177.39       4013.63        93.01 o
   6  -4   3       3691.61       3508.90       109.54 o
   7  -4   3        220.03        196.64        36.69 o
   8  -4   3       2407.83       2353.14       104.57 o
   9  -4   3       1140.60        981.23        94.09 o
  10  -4   3       5779.14       5826.49       271.86 o
 -10  -3   3        250.14        419.77       128.33 o
  -9  -3   3        460.78        509.05        73.65 o
  -8  -3   3         93.57        116.26        34.13 o
  -7  -3   3          1.27          9.57        21.84 o
  -6  -3   3        286.24        348.83        30.50 o
  -5  -3   3        954.90        975.00        42.04 o
  -4  -3   3        711.04        564.48        28.25 o
  -3  -3   3        357.72        349.69        19.75 o
  -2  -3   3        510.89        731.64        22.61 o
  -1  -3   3       4508.78       4883.18        69.16 o
   0  -3   3         60.69         60.81         8.55 o
   1  -3   3       1863.70       2062.03        55.84 o
   2  -3   3        799.67        745.78        22.68 o
   3  -3   3       3746.69       3676.21        62.27 o
   4  -3   3       2285.22       1920.80        47.13 o
   5  -3   3        931.65        893.70        35.72 o
   6  -3   3       3661.81       3366.91       139.34 o
   7  -3   3         57.16         22.46        23.43 o
   8  -3   3       1566.99       1477.96        83.65 o
   9  -3   3        497.82        590.88        76.72 o
  10  -3   3       3529.59       3581.29       168.62 o
 -10  -2   3          9.42        -28.15        38.14 o
  -9  -2   3       1281.05       1194.70        81.75 o
  -8  -2   3        421.69        356.52        49.33 o
  -7  -2   3        226.86        243.40        38.62 o
  -6  -2   3       1073.25        997.54        48.15 o
  -5  -2   3         53.53         58.34        13.66 o
  -4  -2   3         50.94         22.10        10.60 o
  -3  -2   3        440.59        627.50        23.74 o
  -2  -2   3        661.13        585.87        20.62 o
  -1  -2   3         16.10         -7.36         7.36 o
   0  -2   3       3680.79       3659.67       107.26 o
   1  -2   3         31.51         20.79         8.35 o
   2  -2   3       2890.01       2690.45        59.44 o
   3  -2   3        316.63        282.06        16.11 o
   4  -2   3        922.87        872.77        28.51 o
   5  -2   3       8159.52       7810.03       105.71 o
   6  -2   3         52.53         50.61        15.19 o
   7  -2   3       3701.09       3715.54       103.04 o
   8  -2   3        528.90        496.45        48.16 o
   9  -2   3       2859.52       3035.00       144.29 o
  10  -2   3         71.89         37.26        42.50 o
 -10  -1   3       1264.11       1405.99        93.54 o
  -9  -1   3        126.67        106.73        49.63 o
  -8  -1   3        824.87        831.78        64.74 o
  -7  -1   3         72.46        143.28        31.80 o
  -6  -1   3         40.19         59.86        18.16 o
  -5  -1   3        621.27        603.37        29.32 o
  -4  -1   3         47.71         77.82        12.60 o
  -3  -1   3        212.63        300.53        21.49 o
  -2  -1   3       1525.38       1619.14        33.01 o
  -1  -1   3          7.80         13.86         6.10 o
   0  -1   3        166.71        198.72        10.90 o
   1  -1   3       3803.68       3763.56        64.03 o
   2  -1   3       4665.90       4954.04        72.34 o
   3  -1   3       1127.15       1317.07        30.93 o
   4  -1   3       7853.94       8517.56       102.18 o
   5  -1   3         45.25        112.84        16.47 o
   6  -1   3       1508.79       1571.28        53.28 o
   7  -1   3       3324.94       3406.00        85.19 o
   8  -1   3       1018.28       1027.56        60.02 o
   9  -1   3       2163.20       2168.24       105.07 o
  10  -1   3        738.84        549.33        78.87 o
 -10   0   3       1363.57       1195.81        91.30 o
  -9   0   3        255.68        204.59        55.29 o
  -8   0   3       2041.94       1917.06        90.01 o
  -7   0   3        732.54        767.95        73.30 o
  -6   0   3       1095.06       1004.15        54.45 o
  -5   0   3       1194.02       1377.47        65.27 o
  -4   0   3       1564.01       1546.83        40.28 o
  -3   0   3       1698.84       1686.06        37.16 o
  -2   0   3         56.49         39.35        10.77 o
  -1   0   3       1045.38       1086.00        25.50 o
   0   0   3       1084.61       1037.44        20.40 o
   1   0   3       9684.82      10137.59        88.38 o
   2   0   3       1727.21       1808.24        45.54 o
   3   0   3         57.20          8.37         8.57 o
   4   0   3       3706.29       3677.46        74.69 o
   5   0   3        163.06        140.83        24.33 o
   6   0   3        258.65        164.52        23.49 o
   7   0   3        952.29        908.54        48.63 o
   8   0   3       1513.99       1514.73        67.99 o
   9   0   3        886.71        923.68        72.45 o
  10   0   3       1280.55       1219.42       104.49 o
 -10   1   3        519.12        377.57        60.22 o
  -9   1   3        462.49        438.29        58.20 o
  -8   1   3        894.66        993.24        68.34 o
  -7   1   3       1660.87       1693.64        96.49 o
  -6   1   3       3674.81       3489.26       126.35 o
  -5   1   3         32.81         16.13         8.54 o
  -4   1   3       3686.15       4062.98        62.18 o
  -3   1   3       4819.78       4920.39        71.89 o
  -2   1   3       5112.12       6166.01        88.84 o
  -1   1   3        680.44        692.78        22.23 o
   0   1   3       4260.44       4718.43        51.57 o
   1   1   3        855.50        858.11        18.07 o
   2   1   3       1339.07       1440.80        32.16 o
   3   1   3         98.36         73.63        11.97 o
   4   1   3         55.85          7.31        10.95 o
   5   1   3       1316.86       1210.88        46.28 o
   6   1   3       1407.62       1289.75        59.73 o
   7   1   3        115.20         80.54        20.02 o
   8   1   3        884.59        771.79        51.61 o
   9   1   3         18.94        -27.23        27.23 o
  10   1   3       2046.62       1882.62       155.04 o
 -10   2   3         13.23        -14.21        42.17 o
  -9   2   3        815.63        782.75        77.82 o
  -8   2   3        105.33         55.88        28.39 o
  -7   2   3       9293.87       9869.24       248.13 o
  -6   2   3        109.33        160.33        22.10 o
  -5   2   3        998.72       1075.56        40.22 o
  -4   2   3         52.73         60.79        13.99 o
  -3   2   3       1063.46        980.43        27.71 o
  -2   2   3         20.96         -4.95         4.95 o
  -1   2   3        174.92          0.72        10.56 o
   0   2   3       5413.90       5951.42        78.01 o
   1   2   3       1155.12        986.28        25.27 o
   2   2   3       1831.31       1947.69        35.11 o
   3   2   3        313.47        276.48        23.58 o
   4   2   3       2745.43       2662.46        49.77 o
   5   2   3       3064.62       3317.24        78.47 o
   6   2   3        257.93        243.94        32.34 o
   7   2   3         19.60          2.45        15.82 o
   8   2   3        475.04        427.97        43.05 o
   9   2   3       1453.24       1375.41        99.20 o
  10   2   3        430.86        463.79        80.75 o
 -10   3   3       1000.35       1093.09       135.95 o
  -9   3   3       1114.39       1243.30        95.70 o
  -8   3   3       3612.09       3575.85       143.48 o
  -7   3   3       1399.78       1427.86        61.72 o
  -6   3   3       3398.29       3550.84        90.14 o
  -5   3   3       1495.73       1340.42        47.18 o
  -4   3   3       1859.30       1731.66        42.50 o
  -3   3   3         23.73         23.33         8.12 o
  -2   3   3        595.21        909.85        29.85 o
  -1   3   3       1288.88       1691.40        41.35 o
   0   3   3        190.58        212.80        15.59 o
   1   3   3       1460.42       1580.02        35.73 o
   2   3   3       2255.90       2077.38        58.12 o
   3   3   3        942.72        909.83        26.94 o
   4   3   3       2016.40       2083.88        44.05 o
   5   3   3        144.81        200.75        22.72 o
   6   3   3       1013.42        989.07        63.57 o
   7   3   3        685.14        630.72        48.34 o
   8   3   3         81.22         43.62        25.81 o
   9   3   3       1222.35       1220.58        95.18 o
  10   3   3        509.77        445.21        73.61 o
  -9   4   3        177.34        134.28        60.75 o
  -8   4   3       5211.86       5092.94       175.46 o
  -7   4   3          5.28          6.50        19.94 o
  -6   4   3       3168.47       3133.51        98.79 o
  -5   4   3          7.38          9.26        11.28 o
  -4   4   3       3901.38       4089.18        76.51 o
  -3   4   3       1911.83       1921.09        45.78 o
  -2   4   3       3885.43       4313.86        66.96 o
  -1   4   3       4527.66       4205.11        80.08 o
   0   4   3       1230.77       1428.84        32.41 o
   1   4   3       2695.24       3188.03        49.42 o
   2   4   3       2178.05       2664.35        68.28 o
   3   4   3        110.94         70.97        14.17 o
   4   4   3         30.87          4.67         7.72 o
   5   4   3        145.57        134.43        15.69 o
   6   4   3         37.74         69.41        30.69 o
   7   4   3       1266.55       1193.54        69.86 o
   8   4   3        531.04        453.01        54.99 o
   9   4   3        116.31         26.27        32.85 o
  10   4   3        571.38        568.75       115.77 o
  -9   5   3       2948.83       2761.81       261.93 o
  -8   5   3       3532.99       3648.81       196.68 o
  -7   5   3        426.92        473.28        50.44 o
  -6   5   3       8775.07       8683.16       180.60 o
  -5   5   3          8.46         20.20        15.99 o
  -4   5   3       9777.21       9339.32       150.30 o
  -3   5   3        225.81        165.93        23.41 o
  -2   5   3      11789.75      10754.92       132.72 o
  -1   5   3        367.63        281.76        21.23 o
   0   5   3       7142.85       6826.23        87.91 o
   1   5   3       2078.39       1886.67        40.11 o
   2   5   3         70.47         65.47        15.16 o
   3   5   3        266.28        321.66        28.33 o
   4   5   3       1897.01       1966.69        70.35 o
   5   5   3       2127.09       2050.55        59.99 o
   6   5   3         28.44         57.00        19.86 o
   7   5   3        265.86        291.13        43.64 o
   8   5   3        146.15        127.20        36.96 o
   9   5   3         36.66         32.72        35.59 o
  10   5   3          0.69        -29.72        42.86 o
  -9   6   3       5902.00       5626.87       268.59 o
  -8   6   3        356.90        342.65        79.90 o
  -7   6   3       3015.99       3211.99       134.17 o
  -6   6   3       1984.03       2058.61        86.06 o
  -5   6   3       5513.48       5513.56       122.10 o
  -4   6   3       2325.15       2361.11        71.61 o
  -3   6   3      11469.59      11680.24       176.17 o
  -2   6   3        160.02        178.59        18.14 o
  -1   6   3       8804.10       8757.57       127.43 o
   0   6   3       2380.26       2278.03        48.84 o
   1   6   3       1977.23       2028.11        60.45 o
   2   6   3        642.34        432.15        32.30 o
   3   6   3       2954.97       2869.39        76.55 o
   4   6   3        104.60        136.70        22.61 o
   5   6   3       1996.16       1956.29        67.85 o
   6   6   3          4.29         18.20        19.70 o
   7   6   3        955.58        744.71        70.22 o
   8   6   3         43.66         -7.10        31.49 o
   9   6   3        114.06        120.08        42.74 o
  -8   7   3        900.60        869.01       112.20 o
  -7   7   3       2828.86       2937.76       132.64 o
  -6   7   3       1971.65       1832.50       101.80 o
  -5   7   3       8390.23       8231.53       157.00 o
  -4   7   3        122.08        137.30        25.14 o
  -3   7   3        848.09        765.63        50.99 o
  -2   7   3       5382.27       5418.23       111.28 o
  -1   7   3       6591.95       6461.87       111.08 o
   0   7   3         25.89         39.63        15.16 o
   1   7   3       1967.02       1777.38        59.02 o
   2   7   3        176.80        233.27        27.32 o
   3   7   3       4316.92       4117.83        99.24 o
   4   7   3         23.14         18.35        15.61 o
   5   7   3        195.47        213.61        29.44 o
   6   7   3          8.25         -4.89        18.90 o
   7   7   3        772.62        790.37        84.24 o
   8   7   3        122.92         65.13        36.91 o
   9   7   3        488.75        394.41        65.72 o
  -8   8   3       3602.47       3206.67       204.83 o
  -7   8   3        641.10        561.41        77.33 o
  -6   8   3      10000.60      10272.15       261.44 o
  -5   8   3       1139.42       1066.21        70.57 o
  -4   8   3       1327.30       1394.34        65.72 o
  -3   8   3        856.50        989.51        62.65 o
  -2   8   3       6515.09       6469.01       119.23 o
  -1   8   3       1641.48       1626.77        56.56 o
   0   8   3       4759.28       4759.34       111.88 o
   1   8   3       1390.06       1273.05        54.90 o
   2   8   3       3271.63       3028.13        85.95 o
   3   8   3       1780.42       1607.49        75.23 o
   4   8   3          8.81         34.91        18.21 o
   5   8   3       3255.27       3086.64       118.38 o
   6   8   3        803.63        721.00        60.02 o
   7   8   3        487.82        492.01        74.39 o
   8   8   3         14.37        -13.71        34.52 o
  -7   9   3        215.68        170.85        62.39 o
  -6   9   3       6738.91       6966.70       219.11 o
  -5   9   3        499.18        435.99        63.45 o
  -4   9   3       4974.43       5081.17       145.14 o
  -3   9   3        488.06        368.55        74.60 o
  -2   9   3       9531.46       9711.18       160.06 o
  -1   9   3        564.63        541.09        47.56 o
   0   9   3       6338.27       6083.61       183.02 o
   1   9   3          5.23          4.80        20.22 o
   2   9   3       3679.51       3702.24       139.41 o
   3   9   3        119.52        155.21        29.76 o
   4   9   3       4899.58       4734.66       137.93 o
   5   9   3        475.90        395.76        44.70 o
   6   9   3       2843.95       3005.13       110.49 o
   7   9   3          1.48         14.40        31.64 o
   8   9   3        143.80        293.70        65.57 o
  -6  10   3       1788.87       1820.33       126.06 o
  -5  10   3       3435.12       3617.63       134.26 o
  -4  10   3       4459.16       4549.26       216.24 o
  -3  10   3       4360.43       4535.91       138.66 o
  -2  10   3       7749.17       7834.87       186.57 o
  -1  10   3       3610.18       3655.94       163.15 o
   0  10   3       2784.10       2979.37       110.97 o
   1  10   3       1578.65       1552.01        81.68 o
   2  10   3       2316.35       2374.60       106.03 o
   3  10   3       2319.44       2510.50       104.03 o
   4  10   3       4658.16       5037.34       150.74 o
   5  10   3       1796.39       1909.99       115.53 o
   6  10   3       1234.73       1682.41       166.88 o
   7  10   3        685.38        796.62        95.90 o
  -5  11   3       3744.61       3790.03       168.26 o
  -4  11   3         30.15         44.32        40.29 o
  -3  11   3       6784.92       7416.22       225.12 o
  -2  11   3          1.08         13.41        34.60 o
  -1  11   3       4768.84       5162.63       155.29 o
   0  11   3         45.20         48.31        30.70 o
   1  11   3       3217.97       3506.12       181.64 o
   2  11   3       1259.33       1104.53        77.69 o
   3  11   3       3973.82       4438.50       415.47 o
   4  11   3         26.43         14.24        34.35 o
   5  11   3       3020.25       2840.26       243.26 o
   6  11   3          6.18        -42.20        51.80 o
  -4  12   3       2105.69       2381.88       139.36 o
  -3  12   3       2069.05       1969.72       124.93 o
  -2  12   3       2064.56       2129.34       128.71 o
  -1  12   3       1852.67       1890.95       195.36 o
   0  12   3       1181.21       1142.44       108.24 o
   1  12   3       6525.22       6972.44       194.91 o
   2  12   3         61.78          5.47        35.35 o
   3  12   3       1700.96       1713.36       115.98 o
   4  12   3        828.21        786.20        97.40 o
   5  12   3       1420.94       1519.06       160.89 o
  -1  13   3          4.63          3.69        41.26 o
   0  13   3       6336.85       6640.12       531.53 o
   1  13   3       1210.38       1316.00       112.03 o
   2  13   3       1860.66       1970.15       131.39 o
  -3 -12   4        916.53       1024.89       217.40 o
  -2 -12   4        449.36        273.77       121.63 o
  -1 -12   4        537.79        569.46       203.03 o
   0 -12   4        514.50        437.05       202.08 o
   1 -12   4         84.72         39.06        53.76 o
   2 -12   4       1004.29       1270.28       136.11 o
   3 -12   4         16.41         25.36        57.54 o
  -5 -11   4       2396.60       2493.37       140.17 o
  -4 -11   4        197.73         97.95        40.00 o
  -3 -11   4       3522.60       3943.73       147.41 o
  -2 -11   4        137.27        166.19        66.47 o
  -1 -11   4        904.50        769.84       170.47 o
   0 -11   4        657.79        612.45       101.04 o
   1 -11   4        620.46        744.68       112.41 o
   2 -11   4        357.67        343.93        81.46 o
   3 -11   4       2064.01       2343.46       149.67 o
   4 -11   4        142.67         96.30        49.54 o
  -6 -10   4       2831.03       2998.19       133.84 o
  -5 -10   4       1768.50       1850.16       130.32 o
  -4 -10   4       1764.85       1716.15        97.50 o
  -3 -10   4       2002.36       1736.19        93.57 o
  -2 -10   4       1743.87       1725.06       119.16 o
  -1 -10   4       1736.99       1729.71       104.86 o
   0 -10   4        128.74         69.42        38.84 o
   1 -10   4       1506.41       1415.67        92.92 o
   2 -10   4        716.99        713.46        81.52 o
   3 -10   4        843.79        833.80        81.72 o
   4 -10   4        626.70        727.11       120.59 o
   5 -10   4         14.33         60.69        44.51 o
   6 -10   4          3.83        -36.73        39.87 o
  -7  -9   4         26.94         79.93        77.10 o
  -6  -9   4       5718.58       6043.72       251.62 o
  -5  -9   4          5.23         43.32        30.23 o
  -4  -9   4       4950.65       5061.18       152.40 o
  -3  -9   4        327.69        275.27        44.98 o
  -2  -9   4       4559.11       4524.09       134.59 o
  -1  -9   4       1584.58       1675.71        79.55 o
   0  -9   4       4665.88       4694.89       167.12 o
   1  -9   4         96.39         59.05        26.90 o
   2  -9   4       2302.44       2339.00        98.27 o
   3  -9   4          9.51         21.29        27.01 o
   4  -9   4       1254.55       1212.32        77.57 o
   5  -9   4        121.75         65.90        34.59 o
   6  -9   4        499.34        542.22        73.74 o
   7  -9   4        249.39        103.86        48.97 o
  -8  -8   4       3155.57       3317.26       211.95 o
  -7  -8   4       2030.56       1989.04       156.76 o
  -6  -8   4       2363.27       2540.49       109.89 o
  -5  -8   4       1468.60       1577.28        85.37 o
  -4  -8   4       5235.87       5503.99       164.08 o
  -3  -8   4        408.21        398.00        47.50 o
  -2  -8   4       8274.75       7898.46       198.78 o
  -1  -8   4       1938.29       1858.03        68.39 o
   0  -8   4      10298.03       9999.51       170.84 o
   1  -8   4       2382.47       2158.89        85.92 o
   2  -8   4       4898.15       4973.45       107.66 o
   3  -8   4         11.55         14.09        21.99 o
   4  -8   4       3349.07       3734.26       109.81 o
   5  -8   4        168.45        118.90        35.27 o
   6  -8   4       2463.61       2485.00       129.74 o
   7  -8   4        342.19        142.14        71.69 o
   8  -8   4       1945.56       1764.65       128.21 o
  -8  -7   4        129.34         57.51        55.09 o
  -7  -7   4       3114.91       3213.12       214.53 o
  -6  -7   4        216.17        121.77        37.46 o
  -5  -7   4       8157.06       8487.96       221.95 o
  -4  -7   4       6402.97       6313.17       155.52 o
  -3  -7   4       6522.52       6183.99       147.70 o
  -2  -7   4       3794.56       3747.02        94.23 o
  -1  -7   4      13258.63      12504.01       191.34 o
   0  -7   4        750.07        681.11        37.45 o
   1  -7   4      11577.90      11391.80       160.20 o
   2  -7   4       2014.69       1964.28        62.88 o
   3  -7   4       3381.93       3425.47        85.93 o
   4  -7   4       8676.38       8743.27       162.59 o
   5  -7   4       7189.09       7091.04       172.57 o
   6  -7   4       1183.45       1215.70        90.77 o
   7  -7   4       2790.08       2536.82       132.34 o
   8  -7   4       1038.43        895.84        99.37 o
  -9  -6   4       6100.42       6710.08       298.13 o
  -8  -6   4       1997.54       1826.08       146.58 o
  -7  -6   4       2322.28       2407.41       159.14 o
  -6  -6   4       1564.34       1568.86       118.70 o
  -5  -6   4      21041.62      21205.99       292.24 o
  -4  -6   4       1847.52       1611.58        57.24 o
  -3  -6   4      23562.19      22722.18       290.46 o
  -2  -6   4       1784.18       1706.65        59.25 o
  -1  -6   4       8152.90       7940.14       119.37 o
   0  -6   4       1745.94       1901.32        52.34 o
   1  -6   4       4612.52       4495.06        78.80 o
   2  -6   4         29.87         34.07        11.83 o
   3  -6   4      14521.26      14458.23       209.16 o
   4  -6   4         75.25         54.05        18.86 o
   5  -6   4       6523.94       6786.38       143.47 o
   6  -6   4        460.52        304.05        57.37 o
   7  -6   4       2667.80       2561.51       130.05 o
   8  -6   4          2.50        -14.17        34.57 o
   9  -6   4       2370.69       2709.97       233.20 o
  -9  -5   4       1330.40       1163.95       137.59 o
  -8  -5   4       8121.17       7994.39       410.86 o
  -7  -5   4       2097.54       2126.00       140.76 o
  -6  -5   4       8247.22       8217.94       179.29 o
  -5  -5   4       5715.88       5581.34       119.88 o
  -4  -5   4      28304.67      27851.11       281.47 o
  -3  -5   4       4072.39       3637.35       100.51 o
  -2  -5   4      22305.88      21557.88       235.26 o
  -1  -5   4       4294.97       3971.95        72.35 o
   0  -5   4       9058.60       8411.47       120.72 o
   1  -5   4       8725.32       8178.68       107.18 o
   2  -5   4       5014.93       4674.26        94.47 o
   3  -5   4       9574.28       9694.20       155.37 o
   4  -5   4      11334.29      11252.75       175.56 o
   5  -5   4       2213.98       2165.72        89.22 o
   6  -5   4       1937.06       2036.07        86.48 o
   7  -5   4        999.81        950.94        69.39 o
   8  -5   4       1051.93        923.32        86.95 o
   9  -5   4       1913.99       1830.72       160.66 o
  -9  -4   4        662.13        539.57        99.27 o
  -8  -4   4      11113.93      11023.21       349.66 o
  -7  -4   4        311.86        192.25        63.82 o
  -6  -4   4      14874.71      14612.50       221.37 o
  -5  -4   4       2027.91       2096.02        64.80 o
  -4  -4   4      11492.20      11328.67       141.45 o
  -3  -4   4       2202.72       1966.41        47.50 o
  -2  -4   4      38497.92      38382.48       337.90 o
  -1  -4   4         14.07         30.47        24.39 o
   0  -4   4      13548.22      12968.86       140.57 o
   1  -4   4        908.61        938.55        44.83 o
   2  -4   4      31386.27      30836.99       455.16 o
   3  -4   4       2425.64       2301.35        48.93 o
   4  -4   4      17310.10      17498.45       231.04 o
   5  -4   4        694.27        694.34        40.59 o
   6  -4   4       6239.09       6323.59       154.00 o
   7  -4   4        137.61        154.87        34.03 o
   8  -4   4       4091.89       4153.90       153.58 o
   9  -4   4         48.93         42.91        34.98 o
  10  -4   4       2846.91       2939.16       202.45 o
 -10  -3   4       1549.58       1286.96       400.32 o
  -9  -3   4       3937.55       4264.25       215.11 o
  -8  -3   4       3240.62       3116.11       118.78 o
  -7  -3   4       5040.51       5268.38       159.66 o
  -6  -3   4      10807.46      10552.50       175.52 o
  -5  -3   4       8517.93       8234.39       134.50 o
  -4  -3   4       4234.64       3849.04        74.81 o
  -3  -3   4       5039.82       4830.54        74.70 o
  -2  -3   4      31278.66      30230.82       294.44 o
  -1  -3   4      13155.16      12404.57       137.74 o
   0  -3   4      25527.91      25044.40       249.92 o
   1  -3   4      23411.01      22232.83       460.00 o
   2  -3   4      33068.33      33691.87       358.07 o
   3  -3   4      24445.38      24522.74       324.11 o
   4  -3   4      17558.84      16554.66       188.22 o
   5  -3   4       1671.10       1631.94        55.98 o
   6  -3   4      18638.60      17998.45       291.11 o
   7  -3   4       4797.19       4432.15       151.78 o
   8  -3   4       5815.78       6261.85       228.91 o
   9  -3   4        818.30        699.36       117.36 o
  10  -3   4       2797.37       2685.32       148.97 o
 -10  -2   4          4.37        -23.93        35.81 o
  -9  -2   4       5323.87       5795.40       168.57 o
  -8  -2   4       1034.84        991.28        69.34 o
  -7  -2   4      11753.13      11876.51       227.37 o
  -6  -2   4       1147.06       1106.82        51.47 o
  -5  -2   4       6154.69       5778.44        98.23 o
  -4  -2   4       1095.54       1114.60        37.35 o
  -3  -2   4      34695.01      35088.58       334.77 o
  -2  -2   4       1236.35       1299.79        32.22 o
  -1  -2   4      21204.23      21724.67       274.20 o
   0  -2   4       8041.45       8191.66        88.87 o
   1  -2   4      35865.59      36842.62       492.38 o
   2  -2   4       7590.24       8010.37       172.28 o
   3  -2   4      39829.64      40436.47       349.60 o
   4  -2   4        710.85        779.81        27.17 o
   5  -2   4      14167.77      13526.72       154.80 o
   6  -2   4       2130.66       2048.58        71.20 o
   7  -2   4      15628.96      15926.00       245.22 o
   8  -2   4        965.87        962.27        60.30 o
   9  -2   4       3954.09       4156.50       237.48 o
  10  -2   4       1874.01       1977.61       211.30 o
 -10  -1   4       4992.43       5250.86       170.55 o
  -9  -1   4       1750.71       1810.42        95.99 o
  -8  -1   4       6378.73       6519.56       168.91 o
  -7  -1   4       1766.07       1753.19        80.68 o
  -6  -1   4       8895.54       8765.14       152.65 o
  -5  -1   4       5804.62       5909.97       107.57 o
  -4  -1   4       9453.44       9763.01       126.64 o
  -3  -1   4      61994.32      65656.38       586.44 o
  -2  -1   4       6770.40       7039.16        83.12 o
  -1  -1   4       7707.80       8140.19       105.68 o
   0  -1   4      63325.82      70381.59       524.68 o
   1  -1   4      48794.78      49376.75       401.19 o
   2  -1   4        297.22        255.77        14.72 o
   3  -1   4      32931.82      31350.31       621.01 o
   4  -1   4       5077.82       5345.64        78.94 o
   5  -1   4      26754.30      26336.45       308.69 o
   6  -1   4       3778.63       3722.34        83.19 o
   7  -1   4       6999.85       6749.10       183.95 o
   8  -1   4        204.36        229.83        39.46 o
   9  -1   4       8615.81       8980.70       203.29 o
  10  -1   4          4.82        -14.04        38.76 o
 -10   0   4       7033.83       7272.81       207.90 o
  -9   0   4        237.74        154.92        38.97 o
  -8   0   4       5257.49       5466.56       152.90 o
  -7   0   4        381.05        447.36        77.17 o
  -6   0   4       8145.32       8630.53       151.26 o
  -5   0   4         12.99         14.03        11.55 o
  -4   0   4      67102.62      70026.40       630.45 o
  -3   0   4       2209.48       2348.59        56.13 o
  -2   0   4      60057.02      62961.04       604.31 o
  -1   0   4       3049.61       3031.96        43.14 o
   0   0   4       2856.27       3373.48        47.40 o
   1   0   4        335.70        189.01        10.70 o
   2   0   4      37058.48      38326.01       321.30 o
   3   0   4        663.40        552.53        25.39 o
   4   0   4      35310.89      33798.54       435.49 o
   5   0   4       5932.64       5304.34       145.02 o
   6   0   4       8385.10       8007.63       140.89 o
   7   0   4        169.28        107.68        23.90 o
   8   0   4       4553.21       4665.77       118.90 o
   9   0   4       4129.21       3959.18       120.41 o
  10   0   4       5377.94       5911.33       209.95 o
 -10   1   4       1499.73       1603.10        99.82 o
  -9   1   4       2874.54       3079.39       124.00 o
  -8   1   4       4301.98       4411.17       137.29 o
  -7   1   4        849.87        921.09        52.03 o
  -6   1   4      10224.39      10105.04       166.56 o
  -5   1   4       4516.40       4621.21        83.27 o
  -4   1   4      21294.57      21063.94       224.13 o
  -3   1   4      45790.24      47035.14       479.70 o
  -2   1   4      38848.21      39401.47       516.35 o
  -1   1   4       1254.76       1544.20        28.93 o
   0   1   4      43634.71      47543.30       414.50 o
   1   1   4       1730.83       2018.11        35.04 o
   2   1   4      45296.34      44430.14       342.05 o
   3   1   4       1650.19       1442.74        41.17 o
   4   1   4      35076.96      34288.58       371.38 o
   5   1   4       3460.35       3358.85        78.90 o
   6   1   4       9448.59       9475.36       157.43 o
   7   1   4        703.52        625.39        44.05 o
   8   1   4       8845.38       8972.69       216.82 o
   9   1   4        845.97        780.00        79.45 o
  10   1   4       9117.90      10413.66       359.35 o
 -10   2   4        544.52        393.44        69.19 o
  -9   2   4       4499.92       4478.54       149.27 o
  -8   2   4        531.79        455.01        54.81 o
  -7   2   4       9260.96       8923.23       165.99 o
  -6   2   4        853.16        882.10        43.11 o
  -5   2   4       6973.27       6457.93        95.34 o
  -4   2   4       1578.41       1402.09        41.78 o
  -3   2   4      48421.79      51088.70       432.31 o
  -2   2   4       1026.51       1208.79        28.13 o
  -1   2   4      14792.03      16781.66       156.50 o
   0   2   4      30810.44      33410.89       271.53 o
   1   2   4      48671.38      50417.62       383.61 o
   2   2   4        316.05        299.52        15.10 o
   3   2   4      35133.24      33826.00       311.67 o
   4   2   4       9490.88       9725.52       111.95 o
   5   2   4      22472.59      21903.23       270.28 o
   6   2   4       5275.92       4769.67       104.46 o
   7   2   4       5113.68       4910.92       114.50 o
   8   2   4       1682.10       1613.16        83.84 o
   9   2   4       7015.36       7358.16       185.73 o
  10   2   4       2447.87       2379.52       133.04 o
 -10   3   4       2001.68       2075.89       169.98 o
  -9   3   4       2958.49       2720.87       269.08 o
  -8   3   4       2396.13       2483.62       172.98 o
  -7   3   4       4046.81       4089.03       105.96 o
  -6   3   4       5676.18       5771.47       108.72 o
  -5   3   4      10168.47       9839.28       127.33 o
  -4   3   4       3093.71       3490.24        62.81 o
  -3   3   4       9521.78       9567.61       120.22 o
  -2   3   4      11883.50      12828.14       133.02 o
  -1   3   4      27532.88      26417.03       257.92 o
   0   3   4         67.40         73.64         8.97 o
   1   3   4      49328.98      47268.63       392.68 o
   2   3   4       9267.84       9460.39       150.92 o
   3   3   4      45381.79      47545.06       435.45 o
   4   3   4        559.36        510.76        22.19 o
   5   3   4      22626.69      21613.62       247.83 o
   6   3   4         78.36         50.19        17.49 o
   7   3   4      18713.61      18656.33       334.38 o
   8   3   4         32.20         22.42        26.69 o
   9   3   4       7827.36       8020.78       322.36 o
  10   3   4         46.33         47.25        45.23 o
  -9   4   4         82.53         38.15        48.17 o
  -8   4   4       9048.82       9430.98       247.99 o
  -7   4   4        740.80        666.94        54.65 o
  -6   4   4      15253.07      14816.32       262.83 o
  -5   4   4       2824.31       2459.68        62.41 o
  -4   4   4       6589.96       5961.35        96.62 o
  -3   4   4       2516.46       2587.40        54.24 o
  -2   4   4      38138.71      36872.70       349.46 o
  -1   4   4        514.81        809.49        50.78 o
   0   4   4      29586.69      28831.79       275.23 o
   1   4   4       3559.62       3545.33        53.79 o
   2   4   4      37563.49      39480.89       414.15 o
   3   4   4      30040.04      29029.74       324.80 o
   4   4   4      18042.68      17949.28       186.75 o
   5   4   4       3240.05       2928.46       102.55 o
   6   4   4      16821.92      16451.85       356.11 o
   7   4   4       7783.84       8408.33       188.07 o
   8   4   4       4124.96       3878.81       137.68 o
   9   4   4       3859.28       4065.48       143.05 o
  10   4   4       3097.43       3025.04       174.12 o
  -9   5   4       1838.03       1765.09       196.81 o
  -8   5   4       4021.33       4604.81       369.67 o
  -7   5   4       1279.02       1433.27       119.99 o
  -6   5   4       5727.10       5675.93       143.76 o
  -5   5   4       2823.10       2873.88        79.77 o
  -4   5   4      23277.06      23272.87       288.52 o
  -3   5   4        159.47        151.64        20.90 o
  -2   5   4      32495.34      32927.99       364.84 o
  -1   5   4         87.56         75.39        14.64 o
   0   5   4      11297.36      10274.72       124.20 o
   1   5   4       2842.12       2935.81        51.31 o
   2   5   4      34640.41      32704.41       362.02 o
   3   5   4        462.17        431.04        34.37 o
   4   5   4      26427.15      24777.94       300.54 o
   5   5   4       1814.31       1771.54        66.96 o
   6   5   4      13858.29      13723.57       222.98 o
   7   5   4        139.39         91.95        47.83 o
   8   5   4       9645.97       9699.04       352.63 o
   9   5   4          4.71        -28.87        28.87 o
  10   5   4       7388.03       6884.87       243.36 o
  -9   6   4       3729.18       3601.66       215.62 o
  -8   6   4        150.43         34.17        51.75 o
  -7   6   4       1630.12       1511.56       119.12 o
  -6   6   4        827.24        942.39        85.15 o
  -5   6   4      14583.17      13734.84       253.07 o
  -4   6   4       4836.99       4625.67       104.00 o
  -3   6   4      19987.35      19021.17       250.36 o
  -2   6   4       6190.73       6114.33       114.31 o
  -1   6   4       7111.10       6736.41       117.42 o
   0   6   4       6563.10       6525.58        89.93 o
   1   6   4       8577.64       8190.42       105.84 o
   2   6   4       2632.55       2481.67        67.62 o
   3   6   4      16160.59      15782.47       242.56 o
   4   6   4      13200.94      12736.89       198.57 o
   5   6   4       4595.55       4331.78       110.89 o
   6   6   4       3701.20       3835.29       109.92 o
   7   6   4       2842.37       2854.31       147.46 o
   8   6   4       4547.96       4785.55       155.28 o
   9   6   4       2742.64       2748.69       127.17 o
  -8   7   4          2.40         32.34        56.54 o
  -7   7   4        917.60        968.15        86.72 o
  -6   7   4         31.68         22.64        32.61 o
  -5   7   4       7259.14       7642.83       311.68 o
  -4   7   4       4341.41       4074.16       102.01 o
  -3   7   4      10241.78      10307.37       170.37 o
  -2   7   4        879.81       1004.88        47.36 o
  -1   7   4      12532.31      12293.10       182.83 o
   0   7   4        663.32        641.17        29.36 o
   1   7   4       7126.99       6670.56       112.66 o
   2   7   4        266.52        246.81        28.21 o
   3   7   4      23776.77      23282.71       300.38 o
   4   7   4         95.89         44.96        29.97 o
   5   7   4       8950.26       8413.98       167.53 o
   6   7   4        893.32        938.23        61.25 o
   7   7   4       7770.38       7723.42       174.61 o
   8   7   4        678.84        476.85        64.83 o
   9   7   4       7064.16       8074.94       222.74 o
  -8   8   4       1055.55       1154.49       137.10 o
  -7   8   4       1558.13       1545.24       105.39 o
  -6   8   4        582.54        703.30        96.31 o
  -5   8   4       2181.09       2207.53       111.49 o
  -4   8   4       4868.26       4635.61       115.20 o
  -3   8   4         18.74         15.66        17.88 o
  -2   8   4       5382.11       4833.41       111.02 o
  -1   8   4       6744.52       6522.07       118.78 o
   0   8   4       5800.34       5278.30       119.72 o
   1   8   4      11469.18      11684.39       216.76 o
   2   8   4       4396.18       4276.52       184.30 o
   3   8   4       4594.66       4685.76       111.97 o
   4   8   4       6114.84       6305.32       136.44 o
   5   8   4      12399.54      11893.33       237.32 o
   6   8   4       2087.95       2111.46        98.54 o
   7   8   4       6987.22       6709.91       166.93 o
   8   8   4       1059.40       1090.67        91.58 o
  -7   9   4         22.25         51.23        43.98 o
  -6   9   4       2686.26       2539.64       135.30 o
  -5   9   4         61.52        123.70        42.19 o
  -4   9   4       3689.46       3679.71       122.34 o
  -3   9   4          0.18         -3.82        19.80 o
  -2   9   4       4326.31       4436.08       123.85 o
  -1   9   4          0.59          3.16        17.25 o
   0   9   4      10126.38       9947.15       182.75 o
   1   9   4       1816.89       1699.88        94.79 o
   2   9   4       7940.00       7676.41       176.29 o
   3   9   4          3.93         -4.50        17.67 o
   4   9   4      11087.14      11006.25       198.59 o
   5   9   4       1308.80       1244.72        80.45 o
   6   9   4       6910.73       7049.69       169.62 o
   7   9   4       1278.88       1354.44        88.47 o
   8   9   4       5450.61       5842.28       300.93 o
  -6  10   4       1053.24       1026.75       101.41 o
  -5  10   4       1061.70        989.02        91.03 o
  -4  10   4       1066.33        951.29        72.83 o
  -3  10   4        930.45        978.35        92.65 o
  -2  10   4       2059.69       2010.97        83.00 o
  -1  10   4       2478.15       2431.19        90.15 o
   0  10   4       3209.46       2965.16       111.69 o
   1  10   4       1542.24       1544.15        84.12 o
   2  10   4       3269.33       3409.08       120.81 o
   3  10   4        333.88        215.13        77.13 o
   4  10   4       4414.54       4590.08       144.06 o
   5  10   4        445.07        410.45        56.70 o
   6  10   4       2743.82       3064.13       148.46 o
   7  10   4        953.47       1046.92       134.73 o
  -5  11   4        967.78       1010.85       120.65 o
  -4  11   4         70.99         91.97        44.45 o
  -3  11   4       2138.40       2301.45       126.30 o
  -2  11   4        280.34        343.70        52.98 o
  -1  11   4       1403.07       1505.36        90.39 o
   0  11   4        241.61        209.72        44.82 o
   1  11   4       2297.42       2554.84       152.52 o
   2  11   4        580.23        499.33        62.73 o
   3  11   4       3509.49       3611.66       154.31 o
   4  11   4        620.48        524.80        65.27 o
   5  11   4       1121.08       1435.43       139.69 o
   6  11   4        437.71        382.87       100.84 o
  -4  12   4        793.78       1047.84       269.10 o
  -3  12   4        797.37        633.30        86.85 o
  -2  12   4         45.82          8.73        56.46 o
  -1  12   4        415.02        278.17        61.34 o
   0  12   4        625.60        601.69        73.75 o
   1  12   4        935.90        987.68       115.42 o
   2  12   4        480.55        479.11        72.08 o
   3  12   4       2076.16       2344.59       132.35 o
   4  12   4        768.56        860.52        99.39 o
   5  12   4       1400.09       1418.87       150.42 o
  -1  13   4         54.23         24.58        44.06 o
   0  13   4        903.57       1068.07       108.90 o
   1  13   4        519.81        377.27       125.72 o
   2  13   4       1280.43       1238.52       113.11 o
  -2 -12   5       2431.41       2650.33       181.35 o
  -1 -12   5       2513.98       2414.31       442.94 o
   0 -12   5       1950.56       2362.97       172.06 o
   1 -12   5        667.73        594.83       104.55 o
   2 -12   5       1433.12       1782.10       155.74 o
  -4 -11   5        271.85        264.54        54.81 o
  -3 -11   5       6099.06       6656.40       223.59 o
  -2 -11   5        144.86        120.83        49.52 o
  -1 -11   5       3724.35       3660.81       193.27 o
   0 -11   5        155.90         97.36        55.67 o
   1 -11   5       4738.95       4675.08       273.90 o
   2 -11   5       1022.35        960.86       135.99 o
   3 -11   5       2215.79       2269.29       139.85 o
   4 -11   5        426.49        329.73        66.28 o
  -6 -10   5       1241.18       1261.81       117.63 o
  -5 -10   5       2066.67       2243.77       130.49 o
  -4 -10   5       1417.23       1309.01        89.88 o
  -3 -10   5       3362.05       3517.12       130.07 o
  -2 -10   5       2307.13       2238.83       123.09 o
  -1 -10   5       1141.95       1102.94        87.90 o
   0 -10   5        762.39        579.12        89.01 o
   1 -10   5       7777.12       8614.87       229.83 o
   2 -10   5        761.70        700.57        79.26 o
   3 -10   5       5724.43       6112.39       197.50 o
   4 -10   5         21.37         76.85        43.84 o
   5 -10   5       3125.97       3575.55       159.11 o
   6 -10   5       1032.05       1082.54       165.68 o
  -7  -9   5         37.02        -48.07        48.07 o
  -6  -9   5       1798.03       1746.57       138.08 o
  -5  -9   5        430.86        320.27        59.46 o
  -4  -9   5       4265.96       4321.40       142.45 o
  -3  -9   5         32.65         13.11        27.80 o
  -2  -9   5       4066.41       4232.98       132.74 o
  -1  -9   5       1101.33       1024.69        80.29 o
   0  -9   5       3313.80       3668.53       120.50 o
   1  -9   5        812.68        717.13        63.43 o
   2  -9   5       9817.32      10063.72       215.74 o
   3  -9   5       3803.14       3940.42       150.12 o
   4  -9   5       3052.13       3636.50       257.09 o
   5  -9   5        757.65        644.71        68.20 o
   6  -9   5       3597.11       3709.62       163.95 o
   7  -9   5       1342.67       1230.75       131.80 o
  -7  -8   5        150.29        175.52        73.08 o
  -6  -8   5       1000.21       1008.11       129.49 o
  -5  -8   5         34.04         22.89        26.59 o
  -4  -8   5       1692.16       1576.01        84.44 o
  -3  -8   5        777.44        761.17        64.82 o
  -2  -8   5       7463.74       7390.23       170.16 o
  -1  -8   5         47.65         26.85        20.83 o
   0  -8   5       3520.16       3612.97       235.41 o
   1  -8   5        967.11        870.70        82.29 o
   2  -8   5       7979.49       8183.13       170.42 o
   3  -8   5        300.52        233.57        32.91 o
   4  -8   5      10337.96      10121.87       200.53 o
   5  -8   5         30.41         12.79        27.87 o
   6  -8   5       4012.08       4380.68       171.18 o
   7  -8   5         43.37          7.52        44.89 o
  -8  -7   5        318.85        193.91        69.27 o
  -7  -7   5        414.18        552.14       142.70 o
  -6  -7   5        426.44        443.83        63.07 o
  -5  -7   5        795.63       1033.21        68.52 o
  -4  -7   5        370.04        353.30        39.61 o
  -3  -7   5       2700.48       2742.58        84.72 o
  -2  -7   5       3497.54       3253.18        97.29 o
  -1  -7   5       8412.09       8189.11       148.03 o
   0  -7   5       1229.74       1138.88        71.14 o
   1  -7   5       6781.59       6751.13       136.14 o
   2  -7   5       1376.15       1298.02        53.20 o
   3  -7   5       9875.66       9780.71       158.45 o
   4  -7   5       4981.20       5085.42       120.72 o
   5  -7   5       9559.06       9705.85       264.28 o
   6  -7   5       2919.63       2759.44       141.83 o
   7  -7   5       1521.03       1720.13       114.15 o
   8  -7   5       2754.41       2925.01       167.31 o
  -8  -6   5        444.49        425.97        91.88 o
  -7  -6   5          5.39         -4.19        37.37 o
  -6  -6   5        224.39        161.41        41.82 o
  -5  -6   5       2205.50       1951.08        74.43 o
  -4  -6   5         54.07         30.16        17.47 o
  -3  -6   5       2559.35       2330.72        74.30 o
  -2  -6   5        878.67        699.29        40.77 o
  -1  -6   5       5965.65       5827.61       114.93 o
   0  -6   5        424.77        390.63        26.36 o
   1  -6   5       6181.79       6129.49       109.18 o
   2  -6   5          5.73         21.69        12.71 o
   3  -6   5       9879.40       9629.62       162.53 o
   4  -6   5       2897.84       2924.77        84.66 o
   5  -6   5       7680.12       7577.76       149.87 o
   6  -6   5         10.75         -1.72        25.22 o
   7  -6   5       6859.80       7132.18       386.87 o
   8  -6   5        331.92        260.08        70.56 o
   9  -6   5       3300.69       3564.37       172.85 o
  -9  -5   5         79.25         36.46        52.19 o
  -8  -5   5         47.24         83.87        48.33 o
  -7  -5   5        116.81        117.91       102.47 o
  -6  -5   5        128.53        104.22        28.30 o
  -5  -5   5       1883.36       1863.96        75.69 o
  -4  -5   5       2472.01       2504.53        69.98 o
  -3  -5   5       1961.23       2246.99        68.87 o
  -2  -5   5       3176.67       3260.48       105.29 o
  -1  -5   5       2290.99       2429.34        54.54 o
   0  -5   5       2736.33       2668.58        58.18 o
   1  -5   5       4382.55       4182.14        97.22 o
   2  -5   5         70.29         50.30        15.27 o
   3  -5   5       9879.33       9688.05       156.16 o
   4  -5   5       8844.25       8868.87       169.50 o
   5  -5   5       1051.09       1110.56        53.79 o
   6  -5   5       2492.93       2670.74       101.47 o
   7  -5   5       8523.86       9074.83       206.31 o
   8  -5   5        992.18        982.81        78.40 o
   9  -5   5       5174.73       5880.69       214.86 o
  -9  -4   5          0.46         -8.62        48.08 o
  -8  -4   5        230.10        111.65        58.57 o
  -7  -4   5        325.79        267.18        52.15 o
  -6  -4   5         26.16        -10.83        18.67 o
  -5  -4   5        446.91        436.01        37.60 o
  -4  -4   5        930.17        834.39        40.00 o
  -3  -4   5          6.54          4.05         9.24 o
  -2  -4   5        251.95        198.48        17.84 o
  -1  -4   5         71.76        101.87        16.47 o
   0  -4   5       1156.06        955.06        29.54 o
   1  -4   5       8929.16       9326.14       111.77 o
   2  -4   5       4558.80       4243.74        85.95 o
   3  -4   5       1848.54       2045.60        79.68 o
   4  -4   5       8327.95       8029.03       174.75 o
   5  -4   5       1200.32       1151.04        50.73 o
   6  -4   5       2011.75       2010.16       106.72 o
   7  -4   5        469.25        355.38        50.05 o
   8  -4   5       7493.19       7787.76       196.04 o
   9  -4   5       1299.02       1393.91        89.72 o
  -9  -3   5        266.35        247.66        58.61 o
  -8  -3   5         62.30         77.49        38.61 o
  -7  -3   5        890.73        857.26        73.15 o
  -6  -3   5        244.84        286.24        47.11 o
  -5  -3   5          8.41         37.63        16.04 o
  -4  -3   5        142.53        123.61        17.88 o
  -3  -3   5       1375.26       1336.59        37.13 o
  -2  -3   5       1007.34        973.91        38.11 o
  -1  -3   5         70.31         71.55        13.72 o
   0  -3   5       4338.49       4726.61       134.10 o
   1  -3   5         67.35        125.25        14.66 o
   2  -3   5       5938.66       6007.19       100.31 o
   3  -3   5      11479.27      11620.68       189.81 o
   4  -3   5      14569.39      14801.84       200.86 o
   5  -3   5         19.40          9.66        13.00 o
   6  -3   5       2587.17       2616.50        96.25 o
   7  -3   5       1951.21       1854.17        95.54 o
   8  -3   5       5281.42       5492.47       160.81 o
   9  -3   5        648.76        637.81        70.11 o
  10  -3   5       4035.62       4056.40       182.08 o
 -10  -2   5          5.91         -4.89        40.77 o
  -9  -2   5        236.45        283.93        60.64 o
  -8  -2   5        576.56        482.45        58.57 o
  -7  -2   5        199.84        179.20        35.07 o
  -6  -2   5        109.61        106.63        22.57 o
  -5  -2   5       1936.00       1863.22        66.80 o
  -4  -2   5       1090.18       1122.93        37.96 o
  -3  -2   5        427.27        511.14        23.02 o
  -2  -2   5       7973.28       8608.05       107.21 o
  -1  -2   5        216.78        131.50        15.85 o
   0  -2   5        928.20        844.64        22.47 o
   1  -2   5       1722.67       1723.13        35.20 o
   2  -2   5       3107.63       3224.46        65.23 o
   3  -2   5      13693.23      13753.90       142.88 o
   4  -2   5       1404.52       1589.05        38.12 o
   5  -2   5       5263.53       5371.83        83.31 o
   6  -2   5       1186.60       1074.53        60.53 o
   7  -2   5       3999.29       4238.01       113.57 o
   8  -2   5          6.55         16.92        21.10 o
   9  -2   5       2376.74       2460.79        99.03 o
  10  -2   5        832.33        699.93        95.22 o
 -10  -1   5        300.61        189.09        85.65 o
  -9  -1   5        775.69        749.44       100.63 o
  -8  -1   5         86.36         99.69        32.78 o
  -7  -1   5         53.47         94.79        28.22 o
  -6  -1   5        124.38        103.92        21.86 o
  -5  -1   5        418.38        453.43        51.47 o
  -4  -1   5        306.48        364.82        27.63 o
  -3  -1   5        923.08        976.88        28.72 o
  -2  -1   5         11.48          5.40         5.99 o
  -1  -1   5        337.73        252.65        13.75 o
   0  -1   5         66.32         62.50         7.23 o
   1  -1   5       2865.19       3336.56        48.04 o
   2  -1   5       5583.79       5854.55        72.43 o
   3  -1   5       2677.83       2607.48        51.25 o
   4  -1   5       2773.43       2773.57        55.75 o
   5  -1   5       4648.87       4528.67        83.07 o
   6  -1   5         91.65         58.65        16.17 o
   7  -1   5       3242.14       3459.10       100.94 o
   8  -1   5        632.25        563.31        55.34 o
   9  -1   5        883.44        801.76        62.99 o
  10  -1   5        102.87         50.84        53.25 o
 -10   0   5       1686.38       1704.33       105.63 o
  -9   0   5       1468.29       1326.23        85.16 o
  -8   0   5       1068.22       1108.11        73.49 o
  -7   0   5       1273.94       1278.10        73.82 o
  -6   0   5       2984.79       3114.14        86.37 o
  -5   0   5        629.42        740.08        40.07 o
  -4   0   5       1293.18       1344.58        48.14 o
  -3   0   5       1809.17       1832.28        51.32 o
  -2   0   5       2008.39       2471.39        69.24 o
  -1   0   5        358.68        310.93        16.18 o
   0   0   5        428.82        505.63        16.99 o
   1   0   5      34316.34      37238.32       335.49 o
   2   0   5        545.95        446.70        16.21 o
   3   0   5        206.15        279.74        28.71 o
   4   0   5        227.58        227.59        22.94 o
   5   0   5         20.74         20.02        12.19 o
   6   0   5       2499.56       2279.00        99.92 o
   7   0   5       5194.35       4953.98       114.99 o
   8   0   5        349.21        337.02        50.01 o
   9   0   5        891.75        867.04        64.45 o
  10   0   5       1546.50       1285.29       141.98 o
 -10   1   5       1177.56       1337.79       110.27 o
  -9   1   5         65.65         88.84        37.77 o
  -8   1   5       2971.76       2858.04       111.56 o
  -7   1   5        669.91        689.45        57.39 o
  -6   1   5        446.84        453.17        38.03 o
  -5   1   5        697.96        710.57        54.11 o
  -4   1   5       1743.07       1605.54        52.32 o
  -3   1   5          2.11         10.39         9.76 o
  -2   1   5        817.22        988.56        34.31 o
  -1   1   5        273.78        284.80        13.66 o
   0   1   5        628.00        559.25        19.31 o
   1   1   5      14963.92      17094.01       169.84 o
   2   1   5        126.23        202.00        15.65 o
   3   1   5         73.71         74.06         7.86 o
   4   1   5       2485.44       2537.51        68.72 o
   5   1   5         77.64         77.38        16.62 o
   6   1   5       1046.18        920.14        93.93 o
   7   1   5       2607.03       2439.51        79.87 o
   8   1   5       2439.29       2275.91        83.42 o
   9   1   5         30.24         -5.32        25.41 o
  10   1   5       2607.97       2933.66       193.95 o
 -10   2   5         11.93        -18.88        40.16 o
  -9   2   5       1984.01       2042.20       120.91 o
  -8   2   5         40.21         20.03        26.48 o
  -7   2   5       3451.70       3232.70        95.96 o
  -6   2   5        123.27         75.54        18.45 o
  -5   2   5         77.02         45.20        15.59 o
  -4   2   5       1510.78       1746.21        54.62 o
  -3   2   5       1043.64       1075.54        40.70 o
  -2   2   5       5591.36       6200.39        82.62 o
  -1   2   5          6.61         -0.60         5.89 o
   0   2   5        175.21        178.85        12.80 o
   1   2   5       2493.84       2564.10        45.61 o
   2   2   5       3083.23       3507.21        47.69 o
   3   2   5        250.33        234.15        29.30 o
   4   2   5         26.92         13.24         6.48 o
   5   2   5        571.69        601.27        35.52 o
   6   2   5        179.88        209.10        27.62 o
   7   2   5        108.61         90.77        24.89 o
   8   2   5        733.63        746.29        76.83 o
   9   2   5       1817.19       1906.61        94.59 o
  10   2   5        490.79        397.24        92.51 o
  -9   3   5       1875.04       1883.96       122.54 o
  -8   3   5       1621.12       1637.87       102.35 o
  -7   3   5         37.57         41.65        20.97 o
  -6   3   5       1947.78       2034.46        63.36 o
  -5   3   5        122.28        102.94        28.62 o
  -4   3   5        219.73        170.29        19.59 o
  -3   3   5       6355.89       6434.22       114.42 o
  -2   3   5       1239.21       1387.43        38.67 o
  -1   3   5       1248.54        949.46        25.11 o
   0   3   5        905.39       1025.01        39.47 o
   1   3   5        134.12        109.47        12.39 o
   2   3   5       8559.32       8047.32        99.83 o
   3   3   5       2034.79       2083.76        46.19 o
   4   3   5       2880.10       2864.69        53.04 o
   5   3   5         33.29         28.07        12.16 o
   6   3   5         71.48         75.44        19.38 o
   7   3   5        868.90        876.72        64.14 o
   8   3   5        766.82        868.17        69.02 o
   9   3   5        934.64        753.91        72.62 o
  10   3   5         73.38         13.74        49.13 o
  -9   4   5        121.65         70.48        45.71 o
  -8   4   5       3809.87       3925.91       156.28 o
  -7   4   5          2.75         12.22        22.46 o
  -6   4   5       3829.90       3955.47       117.62 o
  -5   4   5       1234.13       1206.67        79.21 o
  -4   4   5       1845.42       1558.45        42.82 o
  -3   4   5        996.51       1016.22        31.70 o
  -2   4   5       4530.52       4662.20        66.52 o
  -1   4   5         30.09          5.12         7.82 o
   0   4   5       3218.84       3698.64        97.08 o
   1   4   5       2235.37       2431.51        50.77 o
   2   4   5       3091.90       3241.55        63.76 o
   3   4   5       5074.45       4794.66        92.76 o
   4   4   5       1677.54       1737.01        40.52 o
   5   4   5        107.78         66.93        19.06 o
   6   4   5        664.33        629.27        64.08 o
   7   4   5        203.82        186.39        37.20 o
   8   4   5         40.30         28.80        28.66 o
   9   4   5          9.66         12.70        30.31 o
  10   4   5        154.58         99.67        52.64 o
  -9   5   5        932.95       1205.53       139.78 o
  -8   5   5       4161.14       4076.69       165.42 o
  -7   5   5        525.36        427.12        57.93 o
  -6   5   5       1720.91       1769.02        81.67 o
  -5   5   5       2910.00       2998.51        98.35 o
  -4   5   5      11193.64      11134.17       172.21 o
  -3   5   5        474.08        471.92        32.91 o
  -2   5   5       4455.96       4571.62       118.42 o
  -1   5   5        132.45        137.29        18.60 o
   0   5   5        566.60        430.16        19.22 o
   1   5   5       6111.83       6435.59        85.97 o
   2   5   5        285.80        201.98        20.63 o
   3   5   5        520.35        498.73        33.21 o
   4   5   5       2882.46       2919.43        75.92 o
   5   5   5       1192.55       1033.14        65.53 o
   6   5   5        704.50        612.73        79.03 o
   7   5   5          1.05          3.84        23.15 o
   8   5   5         90.31         91.11        34.55 o
   9   5   5          0.30        -21.34        30.67 o
  10   5   5         29.21         -0.51        49.51 o
  -8   6   5       2118.94       2064.42       156.08 o
  -7   6   5       1253.30       1216.87        75.09 o
  -6   6   5         99.70         91.42        30.83 o
  -5   6   5       9770.68       9632.52       227.24 o
  -4   6   5       1039.42        947.28        48.36 o
  -3   6   5       6437.41       6445.27       137.75 o
  -2   6   5       3914.35       3819.35        95.96 o
  -1   6   5       6118.63       5872.54       109.29 o
   0   6   5       3363.71       3400.93        81.55 o
   1   6   5       4083.01       3881.91        67.17 o
   2   6   5         13.18          7.32        11.19 o
   3   6   5       4234.22       4442.09       119.63 o
   4   6   5        920.80        809.73        43.75 o
   5   6   5         12.24         -6.42        15.44 o
   6   6   5        213.26        160.74        30.91 o
   7   6   5        960.35        929.12        62.92 o
   8   6   5         89.81        112.65        40.01 o
   9   6   5        486.40        387.09        70.50 o
  -8   7   5        543.71        271.41        78.00 o
  -7   7   5       2958.39       3231.15       145.54 o
  -6   7   5       1073.68       1099.12        70.50 o
  -5   7   5       5492.96       5917.98       235.83 o
  -4   7   5        495.42        484.72        42.00 o
  -3   7   5       6112.94       5922.11       184.20 o
  -2   7   5          9.08          2.93        12.68 o
  -1   7   5       9163.26       8734.68       147.20 o
   0   7   5         34.26          8.15        11.38 o
   1   7   5       4074.89       3998.81        82.52 o
   2   7   5          2.86         -0.28        11.94 o
   3   7   5       3682.62       3321.15        87.82 o
   4   7   5       3864.26       4152.28       103.32 o
   5   7   5        904.50        862.55        60.33 o
   6   7   5         60.44         70.02        26.28 o
   7   7   5       1281.93       1202.58        72.81 o
   8   7   5         32.72         71.51        46.81 o
   9   7   5         27.95         57.61        44.27 o
  -7   8   5       1269.05       1191.14        98.24 o
  -6   8   5       4144.16       4491.75       242.01 o
  -5   8   5       1103.57       1094.33       152.33 o
  -4   8   5       2352.66       2402.54        82.57 o
  -3   8   5       4159.07       3941.44       167.45 o
  -2   8   5      11280.58      11026.10       183.90 o
  -1   8   5       3921.22       3992.20        97.01 o
   0   8   5       2287.67       2056.10        74.31 o
   1   8   5       4433.51       4789.69       115.68 o
   2   8   5        762.43        690.02        48.32 o
   3   8   5       6659.85       6612.38       145.13 o
   4   8   5        201.30        180.68        29.63 o
   5   8   5       2229.25       2349.79        98.76 o
   6   8   5        672.74        768.03        68.95 o
   7   8   5        544.27        723.41        92.38 o
   8   8   5        103.55         95.02        51.56 o
  -7   9   5        260.51        147.05        70.53 o
  -6   9   5       5217.42       5453.12       195.29 o
  -5   9   5         87.47         39.11        36.99 o
  -4   9   5       7977.88       8007.50       164.89 o
  -3   9   5        371.24        398.57        42.58 o
  -2   9   5       9513.59       9590.33       184.74 o
  -1   9   5        229.11        202.01        33.74 o
   0   9   5       3752.06       3906.86       109.21 o
   1   9   5        199.54        211.72        38.01 o
   2   9   5       3924.24       3958.55       143.90 o
   3   9   5       1281.86       1216.73        97.44 o
   4   9   5       4235.14       3929.87       119.08 o
   5   9   5        287.13        302.25        49.23 o
   6   9   5        622.11        583.45        59.61 o
   7   9   5        103.74         77.16        34.88 o
   8   9   5         35.71         26.51        37.42 o
  -6  10   5       3317.77       3394.62       161.56 o
  -5  10   5       2853.84       3346.23       154.05 o
  -4  10   5       6720.11       6900.92       183.02 o
  -3  10   5       2973.49       3046.73       115.29 o
  -2  10   5       4025.93       4214.48       194.66 o
  -1  10   5       1616.59       1631.61        90.44 o
   0  10   5       2590.82       2800.85        98.24 o
   1  10   5        861.83        758.56        66.00 o
   2  10   5       7891.11       8428.37       196.73 o
   3  10   5       3184.78       2978.98       115.36 o
   4  10   5       2512.88       2666.77       110.84 o
   5  10   5        109.19         63.09        41.84 o
   6  10   5        844.98        914.20       134.90 o
   7  10   5         66.23         69.51        45.91 o
  -5  11   5       5065.89       5272.76       252.68 o
  -4  11   5         40.53        -20.62        43.71 o
  -3  11   5       6759.50       7085.80       219.73 o
  -2  11   5       1708.93       1858.22        89.15 o
  -1  11   5       2090.09       2258.72        94.10 o
   0  11   5        533.17        544.33        64.35 o
   1  11   5       5324.23       5528.74       163.86 o
   2  11   5        537.25        513.91        83.11 o
   3  11   5       3777.81       4204.95       145.12 o
   4  11   5         84.95        113.42        38.76 o
   5  11   5       1498.83       1472.98       122.34 o
   6  11   5        989.86        977.84       147.41 o
  -3  12   5       4906.83       5529.82       202.48 o
  -2  12   5        496.16        630.94        83.64 o
  -1  12   5       5406.31       5450.37       170.32 o
   0  12   5        340.00        323.21        57.26 o
   1  12   5       4673.89       4922.14       161.07 o
   2  12   5        358.12        374.77        59.72 o
   3  12   5       1205.29       1398.20       111.83 o
   4  12   5        290.55        121.20        49.56 o
   5  12   5       2825.64       3250.29       207.54 o
  -1  13   5       1323.68       1281.83       112.91 o
   0  13   5       3737.42       4126.78       160.63 o
   1  13   5        476.27        412.58        88.19 o
   2  13   5        792.25        890.95       101.71 o
  -1 -12   6        213.88        136.25        66.56 o
   0 -12   6       1463.25       1268.83       135.19 o
   1 -12   6         22.19         26.12        53.83 o
  -4 -11   6         28.16         28.91        47.81 o
  -3 -11   6        627.83        462.70        73.20 o
  -2 -11   6         24.69        -16.56        35.45 o
  -1 -11   6       1269.81       1083.37       103.28 o
   0 -11   6        754.04       1007.20       117.58 o
   1 -11   6       1545.28       1409.67       132.40 o
   2 -11   6        185.78        130.96        50.77 o
   3 -11   6        512.91        309.80       108.91 o
   4 -11   6         94.28         79.13        49.30 o
  -5 -10   6        703.64        633.68        75.00 o
  -4 -10   6        197.56        149.90        46.68 o
  -3 -10   6       1023.80       1043.16        97.43 o
  -2 -10   6        254.89        129.19        45.15 o
  -1 -10   6       1476.30       1275.94        96.56 o
   0 -10   6        572.43        549.18        73.00 o
   1 -10   6        959.39        962.92        74.53 o
   2 -10   6        593.22        684.32        82.67 o
   3 -10   6        551.83        518.95        71.81 o
   4 -10   6          0.33         -3.79        38.44 o
   5 -10   6        519.26        433.91        72.95 o
  -6  -9   6       2763.95       2561.70       141.92 o
  -5  -9   6          6.39         11.88        29.76 o
  -4  -9   6       1319.74       1299.59        85.75 o
  -3  -9   6       1613.43       1459.19        84.66 o
  -2  -9   6       5060.82       5116.32       174.65 o
  -1  -9   6        624.18        675.87        77.68 o
   0  -9   6       4615.46       4490.95       139.48 o
   1  -9   6         55.16         40.35        29.87 o
   2  -9   6        594.57        535.63        56.74 o
   3  -9   6         26.70         35.50        31.11 o
   4  -9   6       1126.79       1054.38        91.12 o
   5  -9   6       1903.85       1859.90       118.50 o
   6  -9   6        812.66        854.59        91.20 o
  -7  -8   6        676.38        598.28       105.06 o
  -6  -8   6       2964.89       3282.24       194.40 o
  -5  -8   6        443.76        390.24        54.28 o
  -4  -8   6       5920.77       6013.16       163.74 o
  -3  -8   6       1337.38       1191.80        95.36 o
  -2  -8   6      10788.94      11038.84       207.57 o
  -1  -8   6       2065.93       1863.43        72.38 o
   0  -8   6       8548.76       8373.64       185.38 o
   1  -8   6        876.43        907.09        63.36 o
   2  -8   6       2239.75       2248.74       101.13 o
   3  -8   6         19.34          3.47        22.31 o
   4  -8   6       7701.13       7341.43       145.92 o
   5  -8   6          8.29         -5.52        27.03 o
   6  -8   6       3356.90       3162.96       147.63 o
   7  -8   6          1.39         -9.24        39.05 o
  -8  -7   6         51.57         28.99        59.99 o
  -7  -7   6       3393.73       3789.38       210.94 o
  -6  -7   6        862.55        853.63        84.79 o
  -5  -7   6       5064.26       5729.82       156.42 o
  -4  -7   6       3405.25       3422.86       103.42 o
  -3  -7   6      14524.43      14945.04       279.37 o
  -2  -7   6        965.78        738.47        47.16 o
  -1  -7   6       6974.49       7009.03       137.83 o
   0  -7   6       4587.48       4426.23       141.86 o
   1  -7   6       6671.26       6493.43       179.65 o
   2  -7   6       4323.75       3823.02       110.89 o
   3  -7   6       2941.20       2902.47       110.57 o
   4  -7   6       3369.14       3555.86       101.55 o
   5  -7   6       5293.19       5545.03       133.51 o
   6  -7   6       2635.72       2681.43       111.61 o
   7  -7   6        426.06        459.18        75.14 o
   8  -7   6       1202.53       1041.65       156.35 o
  -8  -6   6       1251.73       1143.19       134.30 o
  -7  -6   6       4798.04       5095.95       308.38 o
  -6  -6   6        836.82        742.18        80.37 o
  -5  -6   6      11806.15      11573.52       229.56 o
  -4  -6   6       1072.90        988.36        50.04 o
  -3  -6   6       7759.44       7373.73       142.86 o
  -2  -6   6       2168.97       1868.13        66.17 o
  -1  -6   6      12353.35      11898.35       267.02 o
   0  -6   6        146.66        123.53        24.04 o
   1  -6   6      14996.08      14539.34       237.63 o
   2  -6   6        809.86        819.49        41.03 o
   3  -6   6       8462.66       8376.59       151.45 o
   4  -6   6         10.39          8.25        16.25 o
   5  -6   6       5633.74       5320.74       124.41 o
   6  -6   6         43.32         32.99        29.30 o
   7  -6   6       2565.58       2541.55       112.08 o
   8  -6   6        711.96        534.20       132.68 o
  -9  -5   6       1913.99       2123.48       170.33 o
  -8  -5   6       6211.19       5658.47       580.37 o
  -7  -5   6       1460.26       1250.31       117.38 o
  -6  -5   6       9348.08       9466.99       203.65 o
  -5  -5   6       4648.80       4830.08       133.55 o
  -4  -5   6      13464.51      13067.65       186.00 o
  -3  -5   6       2473.77       2462.75        93.23 o
  -2  -5   6       3937.81       4272.42        95.78 o
  -1  -5   6       7537.31       7457.56       129.81 o
   0  -5   6       8957.17       9074.77       125.06 o
   1  -5   6       7420.44       7348.83       102.18 o
   2  -5   6       6957.33       6545.19       120.15 o
   3  -5   6       3734.33       3776.40        90.99 o
   4  -5   6       2779.90       2465.60        79.25 o
   5  -5   6       4019.09       4137.05       103.84 o
   6  -5   6       1658.14       1513.29        79.38 o
   7  -5   6       3642.80       3645.24       174.73 o
   8  -5   6       1033.84       1087.25        92.48 o
   9  -5   6       2260.71       2669.05       153.60 o
  -9  -4   6         28.48         22.27        56.55 o
  -8  -4   6      11926.34      13378.81       321.07 o
  -7  -4   6       1130.63       1141.99        86.26 o
  -6  -4   6      12990.94      12867.95       241.08 o
  -5  -4   6       3204.66       3310.62       109.94 o
  -4  -4   6      16815.00      15873.63       205.30 o
  -3  -4   6        510.38        488.12        30.58 o
  -2  -4   6      34799.00      35213.95       393.29 o
  -1  -4   6        459.20        496.36        30.76 o
   0  -4   6      26600.68      26775.79       255.23 o
   1  -4   6        290.67        166.17        15.23 o
   2  -4   6      10970.47      11004.11       160.66 o
   3  -4   6        585.82        509.79        33.18 o
   4  -4   6      16306.41      16508.90       226.81 o
   5  -4   6        691.76        687.81        42.92 o
   6  -4   6       6959.28       6913.93       191.92 o
   7  -4   6         99.16        139.53        42.99 o
   8  -4   6       3823.65       4134.16       143.58 o
   9  -4   6         56.22        -33.79        33.79 o
  -9  -3   6       5487.36       5807.51       206.91 o
  -8  -3   6       2875.64       2729.60       135.40 o
  -7  -3   6       6956.75       6925.42       204.67 o
  -6  -3   6       2897.48       3032.85       135.19 o
  -5  -3   6       8702.19       8406.26       148.82 o
  -4  -3   6       3806.26       3963.84        73.09 o
  -3  -3   6      10870.22      10645.50       129.26 o
  -2  -3   6      47480.28      47654.34       497.78 o
  -1  -3   6      22125.13      22157.85       259.98 o
   0  -3   6      17617.92      18389.96       215.31 o
   1  -3   6      21270.94      21777.31       222.55 o
   2  -3   6      21738.40      21792.05       330.94 o
   3  -3   6       1440.40       1239.21        45.09 o
   4  -3   6      19164.26      18427.00       244.23 o
   5  -3   6       2735.98       2666.65        73.26 o
   6  -3   6      11055.52      11219.74       218.76 o
   7  -3   6       2475.10       2309.37        98.98 o
   8  -3   6       1756.93       1789.66        95.10 o
   9  -3   6        257.42        196.61        48.96 o
  10  -3   6       3514.52       3895.05       155.49 o
  -9  -2   6       7570.70       7937.90       242.65 o
  -8  -2   6       1197.60       1011.02        93.08 o
  -7  -2   6      10217.40      10753.92       197.65 o
  -6  -2   6       1832.04       1731.70        80.18 o
  -5  -2   6       8734.85       8975.74       153.26 o
  -4  -2   6        130.04        231.74        38.33 o
  -3  -2   6      32006.71      32557.56       301.98 o
  -2  -2   6        954.02        993.80        29.50 o
  -1  -2   6      67925.34      70670.05       692.55 o
   0  -2   6         12.94         28.18        18.49 o
   1  -2   6      23215.05      22731.71       237.83 o
   2  -2   6      14115.72      14715.15       184.95 o
   3  -2   6      24974.32      25113.06       263.45 o
   4  -2   6        716.05        589.99        34.63 o
   5  -2   6      21788.37      21219.16       243.56 o
   6  -2   6       7286.98       7042.79       153.60 o
   7  -2   6       7332.28       6985.14       182.57 o
   8  -2   6        786.78        715.40        57.97 o
   9  -2   6        936.23        820.26        68.55 o
  10  -2   6        957.74        866.26       124.00 o
  -9  -1   6       1126.42        975.71        91.18 o
  -8  -1   6       9660.70       9709.55       216.98 o
  -7  -1   6       5935.38       5617.23       130.39 o
  -6  -1   6       2630.59       2532.39        79.56 o
  -5  -1   6      22236.12      21631.82       279.55 o
  -4  -1   6       8051.46       7562.22       151.49 o
  -3  -1   6      23666.96      24567.85       235.80 o
  -2  -1   6      14022.11      14329.97       149.46 o
  -1  -1   6      11351.36      12796.85       141.19 o
   0  -1   6       3304.64       3655.52        54.03 o
   1  -1   6      28612.64      29952.14       299.88 o
   2  -1   6       1619.07       1635.31        31.39 o
   3  -1   6      33275.85      31375.12       311.57 o
   4  -1   6      11829.31      11429.18       130.48 o
   5  -1   6      19421.35      18573.92       315.62 o
   6  -1   6        144.72        102.33        44.16 o
   7  -1   6      12220.83      12238.71       209.71 o
   8  -1   6         30.64         17.99        22.73 o
   9  -1   6       4835.72       4820.38       137.75 o
  10  -1   6        189.82        147.66        47.22 o
 -10   0   6       5128.36       5175.43       354.35 o
  -9   0   6         10.74         23.65        34.23 o
  -8   0   6       8679.00       8893.51       206.06 o
  -7   0   6        289.15        217.13        38.28 o
  -6   0   6      30249.21      31165.60       381.52 o
  -5   0   6       1494.64       1661.47        77.59 o
  -4   0   6      24138.03      23845.32       288.86 o
  -3   0   6       3308.74       3754.77        79.54 o
  -2   0   6      37353.79      39444.37       377.30 o
  -1   0   6       1053.28       1026.85        29.03 o
   0   0   6      29611.98      33112.73       268.20 o
   1   0   6      12291.82      12951.87       139.23 o
   2   0   6      18751.73      18215.73       162.39 o
   3   0   6       1318.82       1191.15        35.97 o
   4   0   6      21053.63      20936.09       219.05 o
   5   0   6       1809.13       1691.07       102.26 o
   6   0   6      14375.16      14056.43       207.39 o
   7   0   6       3674.12       3554.62       126.89 o
   8   0   6       7447.62       7585.68       182.82 o
   9   0   6       3298.90       3259.45       119.18 o
  10   0   6       3573.87       3528.91       144.69 o
  -9   1   6       1679.72       1746.47       106.85 o
  -8   1   6       8117.40       8102.78       203.06 o
  -7   1   6       3122.47       3244.08        96.41 o
  -6   1   6      10362.25      10288.09       175.72 o
  -5   1   6      11010.25      11290.49       176.81 o
  -4   1   6      18577.69      19148.35       245.02 o
  -3   1   6      11188.16      11877.38       165.75 o
  -2   1   6      27830.46      29092.91       346.76 o
  -1   1   6       1563.93       1418.27        31.64 o
   0   1   6      25801.13      28747.47       271.25 o
   1   1   6      12203.37      12812.09       138.47 o
   2   1   6      28433.85      27537.61       355.05 o
   3   1   6        459.49        507.28        20.61 o
   4   1   6      17665.17      16832.33       214.36 o
   5   1   6         62.20         95.71        18.48 o
   6   1   6      15586.76      14900.15       245.96 o
   7   1   6        845.28        743.20        46.70 o
   8   1   6      11922.92      11808.50       206.42 o
   9   1   6         16.12         -3.81        29.06 o
  10   1   6       7264.60       8478.63       253.77 o
  -9   2   6       4574.81       4585.09       179.13 o
  -8   2   6       3348.84       3350.23       143.38 o
  -7   2   6       7863.38       7802.78       141.84 o
  -6   2   6       1010.56       1012.87        59.25 o
  -5   2   6      14495.19      14543.19       209.84 o
  -4   2   6       1811.35       1649.35        54.63 o
  -3   2   6      26802.67      27135.52       310.35 o
  -2   2   6      11590.45      11274.43       131.64 o
  -1   2   6      18526.67      19813.19       203.59 o
   0   2   6       2240.46       2303.04        41.27 o
   1   2   6      27741.24      28557.27       271.72 o
   2   2   6       2328.83       2231.95        38.75 o
   3   2   6      22354.75      20864.99       202.32 o
   4   2   6      18547.23      18071.29       184.37 o
   5   2   6      14392.53      13343.07       303.56 o
   6   2   6       7856.96       7534.88       139.22 o
   7   2   6      10648.46       9963.36       175.42 o
   8   2   6       3747.59       3898.06       126.25 o
   9   2   6       3200.04       3188.55       121.92 o
  10   2   6       4079.73       4033.94       174.50 o
  -9   3   6       5097.78       5030.43       189.90 o
  -8   3   6       1058.51       1086.02        87.06 o
  -7   3   6       6766.06       6457.16       219.15 o
  -6   3   6       1824.28       1788.90        62.49 o
  -5   3   6       6859.96       6788.24       117.90 o
  -4   3   6       1044.41        870.06        44.90 o
  -3   3   6      23468.34      24055.29       233.48 o
  -2   3   6      10094.23      10745.42       133.27 o
  -1   3   6      66281.04      71499.96       586.37 o
   0   3   6          8.88          5.02         6.16 o
   1   3   6      28090.32      28786.50       238.71 o
   2   3   6       4316.49       4303.29        64.07 o
   3   3   6      44355.53      44025.77       699.14 o
   4   3   6       1499.15       1482.28        38.00 o
   5   3   6      25553.01      24992.04       280.39 o
   6   3   6       1125.63       1080.41        50.37 o
   7   3   6      11679.27      11087.11       220.47 o
   8   3   6        265.87        333.88        59.72 o
   9   3   6       5473.02       5462.75       164.21 o
  10   3   6         31.60         31.34        37.96 o
  -9   4   6         80.95         40.58        53.13 o
  -8   4   6       6843.54       7099.78       218.57 o
  -7   4   6       2066.32       2029.89        92.14 o
  -6   4   6       6361.28       6412.97       137.72 o
  -5   4   6       6120.86       5908.85       125.00 o
  -4   4   6       6719.27       6620.29       109.01 o
  -3   4   6       2364.32       2490.63        51.09 o
  -2   4   6      57372.82      57703.91       489.60 o
  -1   4   6      12172.24      12374.19       152.13 o
   0   4   6      20748.55      21257.38       218.70 o
   1   4   6      21843.69      22408.49       283.11 o
   2   4   6      32733.79      32701.20       271.93 o
   3   4   6       7763.58       7584.72       108.70 o
   4   4   6      17550.52      16645.95       178.59 o
   5   4   6      10688.85      10231.07       174.47 o
   6   4   6      12023.39      12154.44       204.36 o
   7   4   6       9826.29      10010.66       212.76 o
   8   4   6       1504.84       1572.85        86.26 o
   9   4   6       1774.73       1733.33        98.29 o
  10   4   6       2761.35       2804.28       129.27 o
  -9   5   6       2020.21       1994.35       163.46 o
  -8   5   6       4509.64       4763.99       204.20 o
  -7   5   6        329.11        258.67        42.97 o
  -6   5   6      11743.09      11507.90       238.31 o
  -5   5   6         29.24         15.16        20.22 o
  -4   5   6      13543.90      13564.40       198.79 o
  -3   5   6       1160.25       1067.55        51.50 o
  -2   5   6      25333.92      26115.53       308.13 o
  -1   5   6       2692.52       2636.75        81.90 o
   0   5   6      27921.87      27968.42       352.42 o
   1   5   6        279.67        185.83        16.08 o
   2   5   6      14768.67      14972.44       159.37 o
   3   5   6        267.84        245.25        28.53 o
   4   5   6      29384.19      28361.30       342.27 o
   5   5   6        133.06         82.89        22.02 o
   6   5   6      11572.65      11628.09       204.24 o
   7   5   6       1743.95       1903.42        92.79 o
   8   5   6       7528.28       7279.36       191.16 o
   9   5   6        278.66        198.09        46.74 o
  10   5   6       6064.28       6221.54       194.59 o
  -8   6   6        442.17        400.29       115.40 o
  -7   6   6       3117.63       3202.77       119.43 o
  -6   6   6       1404.70       1307.02        99.94 o
  -5   6   6       9788.64      10169.74       206.66 o
  -4   6   6       5614.66       5678.09       141.85 o
  -3   6   6       2845.06       2826.08        98.27 o
  -2   6   6       2447.40       2177.59        66.10 o
  -1   6   6       6030.98       6195.42       114.91 o
   0   6   6       7518.82       7130.77       100.08 o
   1   6   6      10796.99      10414.03       126.16 o
   2   6   6       6280.91       5764.42       101.84 o
   3   6   6       5799.27       5436.24       111.37 o
   4   6   6      10268.42      10130.39       167.57 o
   5   6   6       2716.58       2690.47        88.30 o
   6   6   6       7496.55       7779.12       165.41 o
   7   6   6       4088.16       4438.12       140.29 o
   8   6   6       8302.16       8660.83       216.22 o
   9   6   6       1357.42       1402.69        96.94 o
  -8   7   6        112.31         29.80        59.14 o
  -7   7   6       2248.33       2059.94       119.35 o
  -6   7   6         63.37          4.55        27.23 o
  -5   7   6       4512.31       4679.42       136.42 o
  -4   7   6        347.88        247.87        35.86 o
  -3   7   6      11525.69      11419.33       185.95 o
  -2   7   6       1093.96       1087.91        50.06 o
  -1   7   6      12421.94      12810.31       192.14 o
   0   7   6        187.45        207.65        36.62 o
   1   7   6      15515.83      15306.07       225.21 o
   2   7   6         33.07         47.83        15.53 o
   3   7   6      12995.30      12670.39       245.60 o
   4   7   6       2136.05       1901.21        69.32 o
   5   7   6       8430.29       8358.43       187.46 o
   6   7   6        467.62        341.31        43.50 o
   7   7   6       9238.19       9311.60       197.93 o
   8   7   6        833.21        844.98        82.49 o
   9   7   6       5928.65       5844.45       187.97 o
  -7   8   6        626.10        424.45        99.05 o
  -6   8   6       1295.61       1281.03       140.95 o
  -5   8   6        741.04        811.02        67.11 o
  -4   8   6       5289.00       5618.94       214.40 o
  -3   8   6       9659.33       9545.43       172.98 o
  -2   8   6       3399.23       3353.15        92.82 o
  -1   8   6       7762.91       7647.66       143.66 o
   0   8   6       5245.34       5127.68       120.57 o
   1   8   6       9981.68       9552.77       173.67 o
   2   8   6       6666.72       6495.83       176.74 o
   3   8   6       8875.17       8570.25       159.47 o
   4   8   6       2777.77       2491.72        96.65 o
   5   8   6      13608.46      13908.84       263.86 o
   6   8   6       1601.85       1347.18        75.67 o
   7   8   6       4432.69       4957.49       145.98 o
   8   8   6       2056.86       2123.93       114.53 o
  -7   9   6         51.38         17.57        43.36 o
  -6   9   6        853.60        829.52       131.86 o
  -5   9   6        147.02         59.50        38.65 o
  -4   9   6       2353.07       2404.57       184.88 o
  -3   9   6         11.14        -12.67        18.92 o
  -2   9   6      10552.79      10329.59       216.69 o
  -1   9   6        952.14        934.27        57.03 o
   0   9   6      10803.74      10783.07       195.61 o
   1   9   6       1037.73        997.18        69.50 o
   2   9   6       3491.11       3544.76       118.65 o
   3   9   6        589.52        589.48        75.34 o
   4   9   6      14804.17      15332.34       281.16 o
   5   9   6       1971.74       1871.38       101.46 o
   6   9   6       6041.27       6459.12       165.90 o
   7   9   6        250.71        248.87        46.68 o
   8   9   6       3244.91       3412.70       131.09 o
  -6  10   6        554.39        547.65       181.68 o
  -5  10   6         71.78          2.30        39.50 o
  -4  10   6        394.44        435.82        67.18 o
  -3  10   6       1555.74       1396.23       114.32 o
  -2  10   6       1586.50       1797.40        82.09 o
  -1  10   6        866.83        975.69        63.46 o
   0  10   6       4365.54       4733.88       128.94 o
   1  10   6        108.68        100.09        36.18 o
   2  10   6       2477.61       2630.68       109.79 o
   3  10   6        439.80        383.25        52.62 o
   4  10   6       5132.82       5502.90       175.83 o
   5  10   6       1022.05        969.89        97.05 o
   6  10   6       4490.54       4695.81       167.33 o
   7  10   6        195.02        100.31        39.19 o
  -5  11   6        354.70        407.12        98.64 o
  -4  11   6         10.35         36.31        48.13 o
  -3  11   6        345.50        334.21        54.53 o
  -2  11   6        278.06        190.23        40.24 o
  -1  11   6       1247.39       1222.70        73.22 o
   0  11   6         96.73         42.23        29.11 o
   1  11   6       1043.19       1043.89        79.95 o
   2  11   6       1229.45       1150.82        83.54 o
   3  11   6       1261.98       1177.20        83.12 o
   4  11   6        330.47        242.14        49.39 o
   5  11   6       3233.52       3240.44       159.86 o
   6  11   6        969.27        993.14        97.32 o
  -3  12   6        241.24        172.96        57.67 o
  -2  12   6         15.16         41.60        38.60 o
  -1  12   6        784.58        697.22        67.74 o
   0  12   6        636.38        604.65        70.69 o
   1  12   6       2128.61       2178.15       111.56 o
   2  12   6        184.53        167.01        47.11 o
   3  12   6       1839.26       1915.34       108.93 o
   4  12   6        266.43        329.91        58.39 o
   5  12   6       1420.29       1585.16       156.04 o
  -1  13   6        154.46        205.79        58.30 o
   0  13   6       1396.56       1463.62       103.85 o
   1  13   6         22.14         34.16        38.55 o
   2  13   6       1539.01       1534.28       106.58 o
  -3 -11   7       2439.40       2384.57       151.89 o
  -2 -11   7         43.02         63.21        48.15 o
  -1 -11   7       1660.72       1849.30       122.13 o
   0 -11   7        874.59        853.70       121.09 o
   1 -11   7       3134.78       3542.70       195.96 o
   2 -11   7        762.46        749.25        88.24 o
   3 -11   7       3111.63       3460.03       161.14 o
  -5 -10   7       2433.23       2561.08       147.14 o
  -4 -10   7         12.99        -18.64        33.89 o
  -3 -10   7       1498.93       1600.15       115.16 o
  -2 -10   7       1132.69       1169.29       101.56 o
  -1 -10   7       2646.41       2673.35       154.04 o
   0 -10   7         54.52         51.63        38.51 o
   1 -10   7       7966.97       8266.13       319.18 o
   2 -10   7         14.53         49.69        32.20 o
   3 -10   7       2179.34       2341.33       127.00 o
   4 -10   7        259.70        203.05        56.23 o
   5 -10   7       5215.47       5497.40       356.62 o
  -6  -9   7       2162.22       2111.69       133.08 o
  -5  -9   7        336.60        305.67        64.66 o
  -4  -9   7        240.70        189.59        44.54 o
  -3  -9   7        408.68        492.12        61.39 o
  -2  -9   7       3129.44       3162.83       142.58 o
  -1  -9   7        696.07        640.11        64.77 o
   0  -9   7       3286.39       3599.78       125.64 o
   1  -9   7       5639.13       5684.33       166.75 o
   2  -9   7       3325.88       3241.81       123.34 o
   3  -9   7       2518.84       2612.33       123.86 o
   4  -9   7        766.42        840.20        90.13 o
   5  -9   7       1628.56       1663.41       146.92 o
   6  -9   7       6315.42       6960.96       286.46 o
  -7  -8   7        489.76        523.71       195.37 o
  -6  -8   7        318.09        210.35        94.73 o
  -5  -8   7         67.53         73.81        77.64 o
  -4  -8   7       1667.72       1529.30       100.36 o
  -3  -8   7         44.33         41.57        28.06 o
  -2  -8   7       3432.33       3747.26       106.95 o
  -1  -8   7       1114.00        937.16        65.52 o
   0  -8   7       4093.66       4297.20       131.86 o
   1  -8   7        588.52        662.03        63.45 o
   2  -8   7      13157.20      13162.48       243.76 o
   3  -8   7        669.16        549.86        52.02 o
   4  -8   7       4907.05       4998.08       133.61 o
   5  -8   7         14.65         11.11        31.54 o
   6  -8   7       5524.72       5336.66       194.14 o
   7  -8   7         27.93         52.62        46.42 o
  -7  -7   7        250.30        204.91        83.80 o
  -6  -7   7         28.65         28.61        46.75 o
  -5  -7   7        952.89       1012.90        88.34 o
  -4  -7   7        849.26        811.38        82.92 o
  -3  -7   7       3498.64       3409.97       100.33 o
  -2  -7   7        144.99        177.04        29.90 o
  -1  -7   7       2931.38       2692.42        83.73 o
   0  -7   7         16.42         33.85        23.13 o
   1  -7   7       7940.30       7883.41       156.98 o
   2  -7   7       1332.99       1180.56        60.36 o
   3  -7   7       3279.81       3202.77       133.00 o
   4  -7   7       6905.10       6880.61       167.45 o
   5  -7   7       1481.43       1394.61        69.61 o
   6  -7   7        882.35        989.10       101.40 o
   7  -7   7       1162.80       1045.28        97.48 o
   8  -7   7       3680.19       3800.06       174.67 o
  -8  -6   7         50.50         43.42        56.86 o
  -7  -6   7         92.42         56.20        58.13 o
  -6  -6   7        111.55        101.39        51.66 o
  -5  -6   7       3320.17       3397.19       116.96 o
  -4  -6   7        927.07        806.14        54.50 o
  -3  -6   7       4290.25       4170.29       115.16 o
  -2  -6   7         35.24         46.63        26.27 o
  -1  -6   7       3851.34       3599.92        91.51 o
   0  -6   7        345.39        290.01        32.29 o
   1  -6   7       3370.51       3217.72        91.25 o
   2  -6   7        362.02        308.52        30.96 o
   3  -6   7       7439.75       7280.94       141.16 o
   4  -6   7        510.72        560.20        45.88 o
   5  -6   7       5232.45       5465.56       140.49 o
   6  -6   7        190.51        130.75        48.80 o
   7  -6   7       3346.16       3853.79       139.45 o
   8  -6   7       1038.51       1053.30       103.40 o
  -8  -5   7         35.98        -37.08        37.08 o
  -7  -5   7         36.82        -15.80        27.32 o
  -6  -5   7         32.47         47.15        28.51 o
  -5  -5   7       2541.93       2510.25        86.86 o
  -4  -5   7       6228.56       6411.13       122.20 o
  -3  -5   7        138.88         89.96        19.87 o
  -2  -5   7        129.24        103.76        20.17 o
  -1  -5   7       3385.09       3203.55        80.94 o
   0  -5   7       4157.95       4009.87        89.71 o
   1  -5   7       7511.00       7291.87       102.68 o
   2  -5   7       1253.19       1149.08        69.03 o
   3  -5   7       2134.20       2044.23        67.49 o
   4  -5   7       2495.66       2434.47        76.49 o
   5  -5   7       6569.49       6392.90       139.46 o
   6  -5   7        879.33        845.83        64.76 o
   7  -5   7       6917.64       6966.54       183.70 o
   8  -5   7       1261.11       1200.24       148.19 o
   9  -5   7       3052.18       3092.19       135.14 o
  -9  -4   7         62.31         44.74        52.70 o
  -8  -4   7        235.23        225.92        58.94 o
  -7  -4   7          8.96         35.56        27.02 o
  -6  -4   7        580.34        558.78        57.12 o
  -5  -4   7        359.50        364.01        45.33 o
  -4  -4   7       4999.18       5119.72       103.29 o
  -3  -4   7       1321.37       1342.08        72.18 o
  -2  -4   7        180.20        243.32        26.19 o
  -1  -4   7        408.95        435.75        30.83 o
   0  -4   7      10820.87      10851.05       129.18 o
   1  -4   7       4436.55       4403.10        71.17 o
   2  -4   7       3885.56       3782.11        84.34 o
   3  -4   7       1144.44       1117.92        46.68 o
   4  -4   7       4971.98       4893.58       106.10 o
   5  -4   7         35.29         14.84        16.42 o
   6  -4   7       7252.88       7381.03       175.88 o
   7  -4   7       1503.61       1645.12        88.59 o
   8  -4   7       8865.32       8996.19       218.37 o
   9  -4   7        425.71        400.70        70.19 o
  -9  -3   7        300.43        219.77        88.15 o
  -8  -3   7        238.34        133.71        89.70 o
  -7  -3   7         89.15         45.96        26.15 o
  -6  -3   7          2.36          8.01        21.07 o
  -5  -3   7       1102.86       1062.27        62.27 o
  -4  -3   7        560.11        463.14        40.22 o
  -3  -3   7        830.02        784.37        36.71 o
  -2  -3   7        350.15        277.88        27.09 o
  -1  -3   7       1675.29       1528.80        49.35 o
   0  -3   7       3872.57       4190.85        82.67 o
   1  -3   7       1587.29       1537.01        43.63 o
   2  -3   7        954.46       1035.70        40.89 o
   3  -3   7         58.80         29.45        13.54 o
   4  -3   7       2684.67       2496.30        83.84 o
   5  -3   7       1410.81       1370.00        54.23 o
   6  -3   7       3001.18       2858.39       151.68 o
   7  -3   7       3189.40       3317.81       119.14 o
   8  -3   7       6338.43       6604.57       181.39 o
   9  -3   7          6.10         24.49        36.01 o
  10  -3   7       1748.37       1678.70       135.86 o
  -9  -2   7         65.39         55.37        43.65 o
  -8  -2   7        228.91        167.60        48.04 o
  -7  -2   7         16.92         29.95        24.19 o
  -6  -2   7        376.82        334.83        43.79 o
  -5  -2   7          0.16          1.42        14.29 o
  -4  -2   7          3.32         22.09        11.98 o
  -3  -2   7       1715.62       1923.35        60.14 o
  -2  -2   7        212.80        273.48        26.97 o
  -1  -2   7         42.79         51.10        13.57 o
   0  -2   7       4097.55       4642.11        67.57 o
   1  -2   7       9356.12      10155.87       123.63 o
   2  -2   7        190.15        121.48        10.70 o
   3  -2   7       5466.72       5369.37        90.91 o
   4  -2   7       1932.10       1890.84        52.46 o
   5  -2   7         74.87         62.70        19.37 o
   6  -2   7        237.29        163.60        27.99 o
   7  -2   7       5705.45       5602.50       136.10 o
   8  -2   7        141.90        115.63        32.11 o
   9  -2   7        861.34        801.15        69.87 o
  10  -2   7       3199.75       3273.59       124.35 o
  -9  -1   7        132.19        134.14        50.90 o
  -8  -1   7        405.36        472.76        69.71 o
  -7  -1   7         20.54         -9.49        19.83 o
  -6  -1   7        844.71        801.64        49.70 o
  -5  -1   7         43.61         37.44        16.48 o
  -4  -1   7         33.05         25.42        13.40 o
  -3  -1   7        896.43       1044.39        38.29 o
  -2  -1   7        107.40         82.97        12.38 o
  -1  -1   7       2509.91       2730.05        53.16 o
   0  -1   7       5617.00       5817.98        77.36 o
   1  -1   7       1429.69       1448.61        31.24 o
   2  -1   7       2176.59       2249.61        61.82 o
   3  -1   7       7489.56       7377.85       107.06 o
   4  -1   7        295.13        300.98        20.12 o
   5  -1   7       2246.94       2204.81        71.49 o
   6  -1   7        104.75         86.18        22.10 o
   7  -1   7       1350.90       1270.28        65.66 o
   8  -1   7        343.68        251.48        56.37 o
   9  -1   7       3246.91       3124.12       112.73 o
  10  -1   7        410.29        347.65        51.37 o
  -9   0   7         23.97         30.11        35.74 o
  -8   0   7       1431.47       1464.01        84.68 o
  -7   0   7       1683.24       1426.33        67.17 o
  -6   0   7       1930.76       2002.36        72.97 o
  -5   0   7        995.88        998.68        48.61 o
  -4   0   7        613.12        746.77        39.02 o
  -3   0   7       3152.32       3497.66        89.44 o
  -2   0   7        157.86        200.34        24.98 o
  -1   0   7       5097.77       6560.29        90.54 o
   0   0   7        270.75        372.17        16.62 o
   1   0   7         48.49         26.74         8.08 o
   2   0   7       1134.33       1385.09        31.15 o
   3   0   7       1264.37       1154.91        34.07 o
   4   0   7       3123.12       3016.35        57.74 o
   5   0   7        873.39        750.52        38.29 o
   6   0   7       2418.88       2266.33        71.62 o
   7   0   7        777.46        938.25        72.80 o
   8   0   7       2221.01       2104.59        99.67 o
   9   0   7       1125.72       1040.43        77.42 o
  10   0   7       1981.20       2046.17       158.97 o
  -9   1   7        422.76        455.22        74.57 o
  -8   1   7       1737.71       1734.05        90.77 o
  -7   1   7       3606.66       3851.89       107.45 o
  -6   1   7        189.84        209.98        42.02 o
  -5   1   7       1544.37       1662.22        64.99 o
  -4   1   7        157.80        117.11        19.27 o
  -3   1   7       2870.76       3350.13        85.09 o
  -2   1   7        188.22        149.08        17.50 o
  -1   1   7       8603.71       9893.17       113.29 o
   0   1   7          7.76         -6.47         6.47 o
   1   1   7        323.64        297.44        17.49 o
   2   1   7        142.09         51.56        10.31 o
   3   1   7          3.23         21.17        10.44 o
   4   1   7        376.55        403.09        20.64 o
   5   1   7        104.80         43.28        15.66 o
   6   1   7       1837.72       1912.67        66.15 o
   7   1   7        493.97        441.96        42.53 o
   8   1   7       2376.32       2637.01       104.42 o
   9   1   7        733.48        763.08        85.89 o
  10   1   7       1982.27       1903.27       125.42 o
  -9   2   7       2707.17       2907.98       144.10 o
  -8   2   7         15.43          2.33        31.23 o
  -7   2   7       2342.81       2407.48        88.23 o
  -6   2   7         55.27         19.94        17.32 o
  -5   2   7       4563.05       4696.89       105.84 o
  -4   2   7       1171.08       1072.43        63.52 o
  -3   2   7       4979.31       5055.97        98.72 o
  -2   2   7         10.93          9.42        10.17 o
  -1   2   7       1584.97       1612.37        41.08 o
   0   2   7       5948.21       6443.72       120.16 o
   1   2   7        254.41        312.81        21.91 o
   2   2   7        688.08        635.26        21.83 o
   3   2   7        860.85        746.59        23.62 o
   4   2   7        153.69        121.84        23.14 o
   5   2   7          3.08          2.68        11.49 o
   6   2   7        175.70        113.30        23.49 o
   7   2   7       2142.61       2134.89        76.17 o
   8   2   7        426.32        327.11        46.31 o
   9   2   7        429.56        337.30        60.59 o
  10   2   7        546.96        594.59        84.16 o
  -9   3   7       2070.93       2004.42       127.92 o
  -8   3   7       1640.31       1526.38       146.68 o
  -7   3   7       3900.02       3590.18       148.47 o
  -6   3   7        279.66        234.10        32.48 o
  -5   3   7       3786.06       3751.49        86.52 o
  -4   3   7         79.93         71.18        15.26 o
  -3   3   7       7545.05       8056.29       104.02 o
  -2   3   7       1156.66       1360.13        35.87 o
  -1   3   7        986.21        985.89        30.14 o
   0   3   7       3964.46       4103.40        61.12 o
   1   3   7       4270.48       4623.94        63.00 o
   2   3   7        566.80        749.03        24.22 o
   3   3   7        513.05        462.47        29.55 o
   4   3   7        722.23        700.67        27.29 o
   5   3   7       1146.21       1149.71        44.76 o
   6   3   7        646.80        596.55        42.61 o
   7   3   7       1644.17       1567.32        79.66 o
   8   3   7         98.90         58.02        44.79 o
   9   3   7         82.44        102.49        39.03 o
  10   3   7        687.02        486.59       153.52 o
  -9   4   7          9.08         -6.83        40.96 o
  -8   4   7       4952.31       4962.03       183.06 o
  -7   4   7       1408.53       1590.71       105.63 o
  -6   4   7       4416.57       4143.83       110.54 o
  -5   4   7       2063.78       2115.84        74.86 o
  -4   4   7       6069.28       6089.66       124.94 o
  -3   4   7        785.97        768.46        33.66 o
  -2   4   7        577.22        611.38        27.79 o
  -1   4   7       1298.08       1113.86        31.05 o
   0   4   7       2313.13       2474.81        52.16 o
   1   4   7       1797.94       1879.27        44.65 o
   2   4   7        138.26        146.65        13.30 o
   3   4   7         34.24         42.35        10.99 o
   4   4   7         54.76         52.45        16.13 o
   5   4   7       1267.51       1332.78        58.59 o
   6   4   7       2721.24       2824.40       101.12 o
   7   4   7        535.46        572.92        75.67 o
   8   4   7        214.16        201.24        44.06 o
   9   4   7        201.74        173.48        44.12 o
  10   4   7        143.83         97.79        44.28 o
  -9   5   7        271.56        200.59        68.04 o
  -8   5   7       5496.57       5479.88       443.82 o
  -7   5   7         43.37         61.11        29.52 o
  -6   5   7       4244.00       4714.12       171.96 o
  -5   5   7       1886.13       1751.04        79.70 o
  -4   5   7      13134.01      13436.64       209.93 o
  -3   5   7       1427.98       1261.70        52.60 o
  -2   5   7       1496.65       1511.97        58.00 o
  -1   5   7        536.98        617.01        33.64 o
   0   5   7      10210.96      10260.18       199.94 o
   1   5   7       3655.59       3821.89        68.98 o
   2   5   7        834.53        818.29        28.53 o
   3   5   7        251.18        335.50        28.49 o
   4   5   7         73.64         71.44        18.34 o
   5   5   7        435.13        499.91        50.76 o
   6   5   7        129.73        152.73        29.65 o
   7   5   7        144.56         93.27        31.39 o
   8   5   7        231.81        243.69        45.90 o
   9   5   7        138.96        196.98        46.69 o
  10   5   7        734.14        596.05        76.49 o
  -8   6   7       1957.12       2026.88       123.60 o
  -7   6   7       2311.65       2460.53       108.06 o
  -6   6   7       1485.55       1457.72       114.87 o
  -5   6   7       9028.98       9440.04       201.57 o
  -4   6   7       9371.27       9038.90       188.78 o
  -3   6   7        718.58        619.48        39.67 o
  -2   6   7        886.78        742.10        77.87 o
  -1   6   7       3615.14       3535.18       128.88 o
   0   6   7       2026.84       1847.63        57.77 o
   1   6   7       5384.01       5339.71        82.84 o
   2   6   7        698.19        651.28        33.88 o
   3   6   7        639.24        520.85        35.55 o
   4   6   7       1220.44       1197.69        53.17 o
   5   6   7         54.22         49.09        25.26 o
   6   6   7        227.01        173.94        30.20 o
   7   6   7        291.47        310.09        42.85 o
   8   6   7        326.78        482.71        62.70 o
   9   6   7          1.26         19.37        36.82 o
  -8   7   7         85.00         76.81        54.19 o
  -7   7   7       3510.75       3452.23       130.40 o
  -6   7   7          3.55         -1.28        23.11 o
  -5   7   7       9132.08       9520.01       208.17 o
  -4   7   7        127.35        145.92        30.07 o
  -3   7   7       9366.69       9052.34       217.41 o
  -2   7   7        177.25        139.76        24.17 o
  -1   7   7       6772.85       6834.91       130.05 o
   0   7   7       1158.20       1096.49        57.26 o
   1   7   7       2518.10       2398.35        97.56 o
   2   7   7         85.53         82.59        18.08 o
   3   7   7       1365.17       1222.74        68.12 o
   4   7   7        150.80        123.75        24.62 o
   5   7   7       1586.76       1386.10        83.35 o
   6   7   7         12.98         18.61        23.65 o
   7   7   7        532.31        476.87        54.74 o
   8   7   7          0.99         13.49        31.95 o
   9   7   7         86.33        134.04        50.39 o
  -7   8   7       1883.79       1901.82       133.22 o
  -6   8   7        932.43       1023.15        79.04 o
  -5   8   7       2113.71       2175.10       150.54 o
  -4   8   7       4279.85       4415.93       135.40 o
  -3   8   7       5561.97       5731.65       129.21 o
  -2   8   7       2436.21       2568.42        82.49 o
  -1   8   7       2523.49       2551.61       110.37 o
   0   8   7         11.69         -0.61        15.61 o
   1   8   7       5302.00       4902.29       119.74 o
   2   8   7         20.56         10.52        16.87 o
   3   8   7       3391.23       2799.19       101.54 o
   4   8   7       1578.27       1315.95        62.76 o
   5   8   7         71.34         49.30        27.51 o
   6   8   7         28.46          6.56        24.91 o
   7   8   7        155.55        130.58        38.26 o
   8   8   7          3.27         15.83        32.43 o
  -6   9   7       4178.94       4332.27       175.07 o
  -5   9   7         25.11        -22.81        27.21 o
  -4   9   7       4862.41       5266.37       202.37 o
  -3   9   7          7.78         -5.41        20.08 o
  -2   9   7       4933.52       5036.51       141.72 o
  -1   9   7       1053.36       1160.47        63.74 o
   0   9   7       2832.07       3033.53        98.32 o
   1   9   7       2156.40       2375.09        95.10 o
   2   9   7       8294.92       8354.42       191.31 o
   3   9   7         35.28         58.95        29.12 o
   4   9   7       1918.77       2191.75        97.13 o
   5   9   7        120.41         96.33        32.48 o
   6   9   7         30.78         25.46        28.02 o
   7   9   7        195.74        131.90        38.03 o
   8   9   7        343.57        325.78        56.12 o
  -6  10   7       5418.62       5355.31       203.87 o
  -5  10   7       2106.94       1970.12       140.83 o
  -4  10   7       1073.62       1298.63        82.90 o
  -3  10   7        931.70       1071.57        76.60 o
  -2  10   7       4707.82       4984.90       134.23 o
  -1  10   7        505.38        528.10        52.35 o
   0  10   7       3860.42       3842.75       133.08 o
   1  10   7       3716.57       3741.45       116.70 o
   2  10   7       6500.63       6281.79       236.85 o
   3  10   7       1780.59       1837.09       103.54 o
   4  10   7        576.06        597.75        66.58 o
   5  10   7          3.84         -9.19        30.35 o
   6  10   7       1557.21       1865.29       111.84 o
   7  10   7         57.72         35.65        37.46 o
  -5  11   7       5513.43       5385.17       348.60 o
  -4  11   7          5.75         44.53        56.21 o
  -3  11   7       3589.86       4035.14       146.09 o
  -2  11   7       2191.83       2193.47        96.81 o
  -1  11   7       2470.62       2630.03       104.05 o
   0  11   7        275.59        229.82        44.19 o
   1  11   7       9967.49      10487.76       238.14 o
   2  11   7         30.45         37.87        33.79 o
   3  11   7       1334.98       1183.18        85.89 o
   4  11   7        297.78        305.31        53.11 o
   5  11   7        713.21        805.82        98.17 o
   6  11   7       1819.87       1793.71       129.64 o
  -3  12   7       4572.99       5457.46       260.82 o
  -2  12   7        174.14        201.65        50.68 o
  -1  12   7       3242.14       3478.01       125.15 o
   0  12   7       1190.21       1197.63        90.48 o
   1  12   7       3227.66       3501.17       171.82 o
   2  12   7        289.02        212.54        63.61 o
   3  12   7       1579.10       1581.48       102.29 o
   4  12   7         13.45         22.27        37.06 o
   0  13   7       1382.40       1433.03       104.47 o
   1  13   7        712.76        699.78        80.68 o
   2  13   7       1466.21       1571.42       132.98 o
  -2 -11   8        686.38        603.68        85.62 o
  -1 -11   8       3019.16       3086.46       205.02 o
   0 -11   8       1305.21       1095.27       104.38 o
   1 -11   8       1374.37       1511.77       141.05 o
   2 -11   8        241.01        233.74        62.34 o
   3 -11   8        215.87        165.48        53.79 o
  -4 -10   8         31.24         24.41        40.87 o
  -3 -10   8       2570.03       2326.72       211.17 o
  -2 -10   8        186.89        126.63        46.12 o
  -1 -10   8       3436.33       3556.66       169.36 o
   0 -10   8        227.11        238.93        50.12 o
   1 -10   8       2149.89       1943.18       102.73 o
   2 -10   8        112.04        106.59        39.93 o
   3 -10   8        813.41        673.31       121.00 o
   4 -10   8          0.30        -14.84        35.22 o
   5 -10   8       1048.87       1012.69       110.08 o
  -5  -9   8        484.27        455.47        98.55 o
  -4  -9   8       2305.31       2422.83       111.58 o
  -3  -9   8       1921.89       1973.92       120.34 o
  -2  -9   8       5625.29       6060.25       201.12 o
  -1  -9   8        203.51        154.77        49.10 o
   0  -9   8       1912.38       1999.17        98.16 o
   1  -9   8       1702.14       1676.15        92.04 o
   2  -9   8       1365.08       1393.87       103.95 o
   3  -9   8       2800.34       2906.35       106.26 o
   4  -9   8       1190.69       1083.21        82.54 o
   5  -9   8        309.37        387.11        69.36 o
   6  -9   8        198.17         88.90        63.25 o
  -6  -8   8       4256.20       4222.01       177.08 o
  -5  -8   8        475.01        493.47        89.90 o
  -4  -8   8       6270.59       6040.20       167.79 o
  -3  -8   8          4.90         28.42        28.07 o
  -2  -8   8       6191.79       6367.74       169.19 o
  -1  -8   8         87.98         92.01        31.92 o
   0  -8   8       3051.85       2893.31       110.03 o
   1  -8   8         21.08          2.18        28.34 o
   2  -8   8       5828.31       6087.55       146.71 o
   3  -8   8        263.33        217.53        38.17 o
   4  -8   8       5232.90       5490.11       143.56 o
   5  -8   8          2.63        -22.08        28.24 o
   6  -8   8        629.76        584.91       195.37 o
   7  -8   8        143.54        124.19        54.57 o
  -7  -7   8       3323.37       3553.24       165.31 o
  -6  -7   8       2597.68       2612.45       138.79 o
  -5  -7   8       6878.94       6755.80       279.72 o
  -4  -7   8       3191.91       3083.25        92.63 o
  -3  -7   8       4154.46       3925.15       109.81 o
  -2  -7   8       3405.63       3602.04       101.95 o
  -1  -7   8       1798.86       1793.63        82.71 o
   0  -7   8       7936.71       7947.76       180.80 o
   1  -7   8       3209.85       3177.76        98.35 o
   2  -7   8       5319.73       5167.56       128.70 o
   3  -7   8        869.43        769.61        71.69 o
   4  -7   8       1596.84       1574.27        81.25 o
   5  -7   8       1346.03       1159.47        64.66 o
   6  -7   8       2288.45       2537.74       125.33 o
   7  -7   8         23.26         26.35        34.86 o
   8  -7   8        768.24       1056.95       195.37 o
  -8  -6   8        284.81        167.17        73.13 o
  -7  -6   8       7012.82       7619.62       232.88 o
  -6  -6   8        202.05        179.08        42.02 o
  -5  -6   8       8566.46       8822.42       181.48 o
  -4  -6   8         56.90         46.07        23.24 o
  -3  -6   8       3858.04       3693.59       101.74 o
  -2  -6   8          1.27          7.01        16.14 o
  -1  -6   8      10756.68      10477.29       245.94 o
   0  -6   8       1964.35       1893.48        79.70 o
   1  -6   8      15630.22      15186.75       293.77 o
   2  -6   8        472.42        545.71        46.82 o
   3  -6   8       1414.95       1324.13        68.78 o
   4  -6   8         76.43         65.55        23.22 o
   5  -6   8       7049.71       7218.67       152.34 o
   6  -6   8       1188.02       1208.74        78.64 o
   7  -6   8       2194.95       2220.55       109.76 o
   8  -6   8        515.06        309.54        61.45 o
  -8  -5   8       7058.27       6882.61       291.27 o
  -7  -5   8       1507.12       1404.37        87.55 o
  -6  -5   8       7022.79       7169.47       248.68 o
  -5  -5   8       2570.02       2593.17       106.43 o
  -4  -5   8       1884.83       1708.08        71.16 o
  -3  -5   8       1992.72       2046.43       116.38 o
  -2  -5   8       7946.34       7735.89       143.17 o
  -1  -5   8       6931.63       6658.50       127.61 o
   0  -5   8       4273.08       4041.35        92.50 o
   1  -5   8       4361.05       3997.37       104.02 o
   2  -5   8       3683.71       3673.78        83.66 o
   3  -5   8       1805.71       1688.97        65.07 o
   4  -5   8       2124.97       2089.53        72.16 o
   5  -5   8       5025.77       5059.88       120.78 o
   6  -5   8       2433.84       2152.10        96.91 o
   7  -5   8       4504.11       4268.24       143.82 o
   8  -5   8        131.84        151.69        43.31 o
   9  -5   8       1045.82       1181.72       101.58 o
  -8  -4   8       6653.49       6533.82       220.99 o
  -7  -4   8       1557.75       1515.69        88.33 o
  -6  -4   8       8479.06       8594.80       204.62 o
  -5  -4   8        102.57        121.29        28.86 o
  -4  -4   8       8612.02       8706.26       164.79 o
  -3  -4   8         17.86         25.47        18.33 o
  -2  -4   8      10675.14      10346.80       165.70 o
  -1  -4   8        208.28        250.03        27.54 o
   0  -4   8      15908.02      15642.92       195.90 o
   1  -4   8         24.26         18.17        10.22 o
   2  -4   8       9475.75       9155.01       158.56 o
   3  -4   8       2974.56       2803.13        77.09 o
   4  -4   8       5953.58       5715.79       118.41 o
   5  -4   8         32.08         22.54        21.45 o
   6  -4   8       7965.31       8365.12       192.82 o
   7  -4   8        689.91        828.11        69.90 o
   8  -4   8       4404.11       4590.18       155.49 o
   9  -4   8       1583.27       1402.04        99.03 o
  -9  -3   8       3191.96       3295.50       164.08 o
  -8  -3   8       2288.86       2472.22       163.84 o
  -7  -3   8       6085.72       6096.76       167.75 o
  -6  -3   8       3271.69       3157.60       112.78 o
  -5  -3   8       5129.90       5295.04       141.61 o
  -4  -3   8      14194.73      14409.62       222.52 o
  -3  -3   8      12299.77      12157.20       169.39 o
  -2  -3   8      12217.33      12177.29       178.22 o
  -1  -3   8      11763.37      11686.17       169.90 o
   0  -3   8       6865.20       6901.39        92.43 o
   1  -3   8       2896.26       2818.72        70.92 o
   2  -3   8      25262.73      24977.39       296.11 o
   3  -3   8       3692.18       3576.07        84.04 o
   4  -3   8       9146.90       8912.48       149.82 o
   5  -3   8       2340.26       2295.07        88.46 o
   6  -3   8       4185.77       4301.82       131.07 o
   7  -3   8        856.96        904.03        70.34 o
   8  -3   8       6976.79       6990.18       190.27 o
   9  -3   8        154.25         78.24        42.60 o
  -9  -2   8       5118.00       4967.47       196.77 o
  -8  -2   8         11.99         11.54        33.05 o
  -7  -2   8       7700.29       7840.65       188.63 o
  -6  -2   8        391.17        416.54        61.26 o
  -5  -2   8      27095.98      26959.18       391.89 o
  -4  -2   8         20.07         32.71        16.14 o
  -3  -2   8      25881.77      25873.08       257.10 o
  -2  -2   8       6676.54       6941.16       119.44 o
  -1  -2   8      29959.83      30473.82       341.79 o
   0  -2   8        266.95        127.85        14.16 o
   1  -2   8      38367.88      39580.95       377.35 o
   2  -2   8      15027.51      14990.50       171.08 o
   3  -2   8      25494.07      24254.05       316.54 o
   4  -2   8       1138.96       1151.89        42.84 o
   5  -2   8       5559.60       5464.87       121.64 o
   6  -2   8       3075.62       3434.42       150.18 o
   7  -2   8       4709.96       4796.92       139.90 o
   8  -2   8       2507.47       2570.49        99.51 o
   9  -2   8       3699.89       3747.87       137.59 o
  10  -2   8        652.03        559.02        64.77 o
  -9  -1   8       2979.52       3256.58       196.25 o
  -8  -1   8       3414.38       3749.83       259.02 o
  -7  -1   8       9829.90      10233.62       296.11 o
  -6  -1   8       4296.76       4223.51       110.64 o
  -5  -1   8      17423.14      18016.03       252.86 o
  -4  -1   8      18967.79      19554.82       282.37 o
  -3  -1   8      14188.78      14410.99       182.92 o
  -2  -1   8      10372.04      10765.98       127.51 o
  -1  -1   8      30146.25      30850.78       304.40 o
   0  -1   8      18965.33      20780.06       221.73 o
   1  -1   8      46197.04      48915.21       390.70 o
   2  -1   8      13069.79      13339.89       145.41 o
   3  -1   8      18815.15      19082.46       195.45 o
   4  -1   8       7474.75       7581.52       119.96 o
   5  -1   8      10705.29       9996.97       283.72 o
   6  -1   8         27.79         30.44        18.65 o
   7  -1   8      12309.74      12822.67       222.14 o
   8  -1   8        403.28        299.52        41.85 o
   9  -1   8       3292.47       3277.16       129.21 o
  10  -1   8        777.54        855.32        80.53 o
  -9   0   8        138.51         74.36        46.82 o
  -8   0   8      11882.67      11917.82       294.43 o
  -7   0   8       2067.74       1707.17        83.74 o
  -6   0   8      16783.89      16494.70       247.60 o
  -5   0   8       1296.14       1200.17        62.23 o
  -4   0   8      11454.62      11925.47       182.80 o
  -3   0   8         82.68         91.52        16.29 o
  -2   0   8      22061.43      23172.02       226.69 o
  -1   0   8       4431.42       4635.81        75.47 o
   0   0   8      38565.65      42571.91       346.40 o
   1   0   8       6201.07       5777.35        78.98 o
   2   0   8      20970.89      21089.08       204.93 o
   3   0   8       3603.76       3212.69        65.04 o
   4   0   8      16156.24      15587.00       204.87 o
   5   0   8       4005.91       3934.83        90.49 o
   6   0   8      10953.44      10656.16       255.32 o
   7   0   8      12033.20      12568.43       239.54 o
   8   0   8       6776.21       7041.26       162.41 o
   9   0   8       1653.40       1554.39        83.04 o
  10   0   8       2053.20       2002.20       114.70 o
  -9   1   8       1043.53       1063.44       127.12 o
  -8   1   8       7184.32       7367.61       198.92 o
  -7   1   8       6850.47       6508.16       147.06 o
  -6   1   8      12680.67      12881.94       210.21 o
  -5   1   8       2359.43       2299.12        74.69 o
  -4   1   8      16541.66      16896.21       312.25 o
  -3   1   8        114.44         65.16        17.81 o
  -2   1   8      25527.43      26263.32       317.37 o
  -1   1   8       2882.03       2523.41        49.47 o
   0   1   8      46313.01      49303.06       421.97 o
   1   1   8       1692.40       1425.89        38.07 o
   2   1   8      20711.68      20314.91       213.91 o
   3   1   8        733.93        605.59        23.59 o
   4   1   8      32206.52      33097.48       308.81 o
   5   1   8        329.61        316.41        30.92 o
   6   1   8      29639.93      29384.50       448.85 o
   7   1   8         91.64        100.39        29.30 o
   8   1   8      12418.82      12651.34       377.38 o
   9   1   8        382.50        341.61        65.76 o
  10   1   8       5530.15       5487.74       237.62 o
  -9   2   8       3928.07       3755.97       168.02 o
  -8   2   8        395.97        464.84        70.78 o
  -7   2   8       6638.00       6652.57       149.52 o
  -6   2   8        734.31        760.75        49.61 o
  -5   2   8      20026.53      20476.12       276.83 o
  -4   2   8      14482.13      14626.34       210.55 o
  -3   2   8      10350.08      10535.15       162.17 o
  -2   2   8      10470.82      10490.74       189.33 o
  -1   2   8      22163.77      24060.25       231.62 o
   0   2   8      27807.95      30302.02       276.31 o
   1   2   8      24723.03      25751.60       258.83 o
   2   2   8      28449.49      29243.57       269.77 o
   3   2   8       9936.57      10444.91       109.17 o
   4   2   8      13352.57      13190.90       151.27 o
   5   2   8       5268.82       5156.90        99.35 o
   6   2   8       8383.71       8224.35       150.61 o
   7   2   8      13698.55      13224.62       271.32 o
   8   2   8      10286.32      10851.93       273.00 o
   9   2   8       1793.82       1766.09       115.63 o
  10   2   8       5314.66       5430.52       206.12 o
  -9   3   8       5130.49       5053.28       196.30 o
  -8   3   8        567.38        506.04        92.24 o
  -7   3   8       4825.42       5022.45       148.28 o
  -6   3   8       1880.77       1880.10        85.25 o
  -5   3   8      22536.73      22661.71       305.17 o
  -4   3   8        487.86        550.63        34.89 o
  -3   3   8      29931.04      30151.36       350.70 o
  -2   3   8       5401.39       5580.53        98.87 o
  -1   3   8      39496.32      42468.28       435.37 o
   0   3   8         21.76         61.11        11.04 o
   1   3   8      65914.64      66039.03       514.45 o
   2   3   8        420.01        441.84        24.34 o
   3   3   8      35110.24      33891.98       313.27 o
   4   3   8       1055.32       1089.47        34.67 o
   5   3   8      11917.38      11217.39       188.52 o
   6   3   8        133.23         74.77        25.11 o
   7   3   8      13304.04      14210.71       264.08 o
   8   3   8        375.81        254.84        45.34 o
   9   3   8       6431.54       6420.61       217.13 o
  10   3   8        281.07        190.60        77.87 o
  -9   4   8        682.36        739.18        93.02 o
  -8   4   8       2363.92       2428.10       131.01 o
  -7   4   8       4382.66       4392.70       122.91 o
  -6   4   8       4269.90       4210.68       115.29 o
  -5   4   8       1504.29       1528.95        65.76 o
  -4   4   8      14072.60      14441.91       219.66 o
  -3   4   8       8435.33       8874.12       132.34 o
  -2   4   8      12398.14      12825.16       202.29 o
  -1   4   8      14686.80      15592.89       168.57 o
   0   4   8       3688.37       3741.31        64.08 o
   1   4   8      10032.89      10203.88       115.88 o
   2   4   8      30284.87      29923.35       261.94 o
   3   4   8      13604.74      12866.41       148.23 o
   4   4   8       6062.78       5863.97       101.51 o
   5   4   8       6163.38       6020.19       131.38 o
   6   4   8       2049.36       1980.05        77.50 o
   7   4   8       9660.37       9774.37       213.73 o
   8   4   8       2839.85       2798.67       115.65 o
   9   4   8       3697.18       4034.11       146.45 o
  10   4   8       1710.32       1575.73       221.60 o
  -8   5   8       4703.62       4295.74       178.23 o
  -7   5   8        155.41        137.55        39.32 o
  -6   5   8       7584.27       7555.99       161.92 o
  -5   5   8        137.76        122.58        34.86 o
  -4   5   8       5237.41       5198.56       120.41 o
  -3   5   8         53.44         30.11        16.56 o
  -2   5   8      12317.74      11746.69       160.93 o
  -1   5   8       1030.84       1026.01        40.30 o
   0   5   8      19724.08      19359.63       232.87 o
   1   5   8        281.12        266.17        21.00 o
   2   5   8      17982.41      17318.61       188.47 o
   3   5   8          2.16          3.44        10.70 o
   4   5   8      13322.60      13134.34       195.17 o
   5   5   8       2247.92       2131.03        94.35 o
   6   5   8      10760.89      10819.87       199.91 o
   7   5   8       1408.48       1449.27        74.41 o
   8   5   8      10917.02      11409.47       251.58 o
   9   5   8        320.19        270.80        55.02 o
  -8   6   8       1946.58       2177.20       131.04 o
  -7   6   8       2215.80       2064.22       101.22 o
  -6   6   8       2679.85       2822.63       110.76 o
  -5   6   8       1318.95       1338.60        77.13 o
  -4   6   8        399.88        468.62        50.43 o
  -3   6   8        584.68        639.18        42.61 o
  -2   6   8       7996.62       7903.62       141.60 o
  -1   6   8       6974.93       6993.52       128.38 o
   0   6   8       7795.79       7263.19       128.10 o
   1   6   8       1095.77       1090.89        40.68 o
   2   6   8       8522.55       8473.32       132.76 o
   3   6   8       3769.46       3694.50        90.41 o
   4   6   8       9558.84       9402.61       162.74 o
   5   6   8       1575.10       1485.80        99.83 o
   6   6   8      14033.66      13928.00       239.72 o
   7   6   8       1828.16       1928.79        87.46 o
   8   6   8      11545.40      12406.94       294.89 o
   9   6   8       1054.33       1109.76       114.73 o
  -7   7   8       4930.10       4688.07       155.27 o
  -6   7   8        259.47        241.64        77.63 o
  -5   7   8       6459.99       6712.41       172.28 o
  -4   7   8         30.92          9.16        21.06 o
  -3   7   8       2636.71       2515.73       123.49 o
  -2   7   8        109.63         89.37        21.60 o
  -1   7   8      13060.99      12899.21       197.93 o
   0   7   8        267.46        287.93        36.09 o
   1   7   8      18562.49      18100.57       258.23 o
   2   7   8        399.02        465.74        41.52 o
   3   7   8       3139.20       3034.55       130.97 o
   4   7   8       1235.98       1482.04        64.79 o
   5   7   8      15324.96      15746.61       282.42 o
   6   7   8       1293.01       1428.85        75.89 o
   7   7   8       9594.33       9962.89       219.23 o
   8   7   8       1147.09       1221.26        96.94 o
   9   7   8       3098.67       2824.41       136.26 o
  -7   8   8        288.14        213.32        59.78 o
  -6   8   8       3437.71       3316.96       128.86 o
  -5   8   8       2428.89       2418.08       116.81 o
  -4   8   8       3160.02       3064.55       113.08 o
  -3   8   8       4648.28       4965.11       138.67 o
  -2   8   8       3609.61       3424.36        98.80 o
  -1   8   8       1762.45       1877.56       108.79 o
   0   8   8       6797.97       6583.81       141.91 o
   1   8   8      10759.39      10971.34       193.54 o
   2   8   8       4092.11       4164.54       144.56 o
   3   8   8       3077.85       2752.93       115.84 o
   4   8   8       1855.20       1920.75        79.91 o
   5   8   8       7990.18       8160.07       194.14 o
   6   8   8       1581.54       1530.84        89.50 o
   7   8   8       4760.04       4840.33       145.31 o
   8   8   8       1058.01        915.52        83.13 o
  -6   9   8       1156.94       1206.49       198.47 o
  -5   9   8         58.49         43.95        35.59 o
  -4   9   8       4867.50       5163.76       154.54 o
  -3   9   8         51.01         28.79        28.32 o
  -2   9   8       6520.94       6772.64       168.13 o
  -1   9   8        165.12        157.51        31.28 o
   0   9   8       6827.90       6719.33       151.27 o
   1   9   8        417.69        340.06        42.43 o
   2   9   8       9318.02       9223.62       206.65 o
   3   9   8        382.98        362.92        49.50 o
   4   9   8       6065.91       5488.24       155.16 o
   5   9   8       1386.39       1455.01       144.63 o
   6   9   8       4294.59       4184.77       133.78 o
   7   9   8        197.17        164.93        40.69 o
   8   9   8       3399.46       3739.45       139.48 o
  -5  10   8         37.69         72.88        41.92 o
  -4  10   8        820.15        878.04        88.95 o
  -3  10   8       2762.83       2704.85       131.90 o
  -2  10   8       3764.52       3628.23       128.09 o
  -1  10   8         28.32         16.82        23.61 o
   0  10   8       2255.45       2306.88       107.19 o
   1  10   8       1211.38       1088.83        70.50 o
   2  10   8       5841.90       5780.01       165.46 o
   3  10   8       2023.38       1831.88        95.81 o
   4  10   8       6754.85       6987.11       226.29 o
   5  10   8         99.58         68.77        63.16 o
   6  10   8       4279.88       4774.78       196.84 o
   7  10   8        103.01         95.10        45.90 o
  -4  11   8         26.99         48.92        52.35 o
  -3  11   8       1807.94       1759.81       120.46 o
  -2  11   8        264.73        221.02        43.60 o
  -1  11   8       2212.26       2117.11        95.83 o
   0  11   8        832.62        864.32        69.77 o
   1  11   8       4558.92       4576.29       178.62 o
   2  11   8        159.31         58.70        44.37 o
   3  11   8       3017.06       3151.09       129.30 o
   4  11   8        760.31        836.85        97.78 o
   5  11   8       2996.78       3091.40       158.79 o
   6  11   8       1988.49       2250.11       148.45 o
  -3  12   8        267.24        128.38        84.87 o
  -2  12   8        508.07        584.16        88.69 o
  -1  12   8       3413.30       3567.38       172.95 o
   0  12   8       1101.26        976.18       110.20 o
   1  12   8       3100.15       3402.21       137.84 o
   2  12   8        222.55        189.48        49.35 o
   3  12   8       1449.12       1259.99        92.47 o
   4  12   8         63.44         -6.04        45.55 o
   1  13   8        259.40        320.83       122.59 o
  -1 -11   9       1974.34       2005.98       133.39 o
   0 -11   9        542.18        478.55        79.82 o
   1 -11   9       2470.20       2548.38       151.08 o
   2 -11   9        836.08        733.72        93.13 o
  -4 -10   9         33.48          5.49        53.13 o
  -3 -10   9       1881.98       1733.58       124.91 o
  -2 -10   9          3.69         -2.27        37.28 o
  -1 -10   9       6741.53       6982.98       376.83 o
   0 -10   9         69.52         78.67        39.92 o
   1 -10   9       2288.62       2696.43       156.76 o
   2 -10   9        689.01        637.50        72.33 o
   3 -10   9       4362.98       4892.73       197.07 o
   4 -10   9          5.22        -15.44        40.57 o
  -5  -9   9        680.52        880.59       141.87 o
  -4  -9   9        324.39        231.69        60.19 o
  -3  -9   9       1296.60       1070.51        99.06 o
  -2  -9   9       4615.50       4706.94       180.33 o
  -1  -9   9       3123.59       2932.85       118.45 o
   0  -9   9        689.53        621.16        81.70 o
   1  -9   9       2495.53       2423.61       109.95 o
   2  -9   9       3679.76       3873.53       140.62 o
   3  -9   9        599.87        548.55        57.62 o
   4  -9   9       2878.26       3053.28       129.26 o
   5  -9   9       3278.13       3106.43       189.39 o
  -6  -8   9        872.61       1003.09       131.01 o
  -5  -8   9         49.50         88.71        45.12 o
  -4  -8   9       1275.33       1440.07       102.31 o
  -3  -8   9          3.28         -9.35        26.87 o
  -2  -8   9       4676.32       5124.81       151.88 o
  -1  -8   9        401.54        278.54        50.22 o
   0  -8   9       5744.17       5738.83       160.97 o
   1  -8   9        463.87        474.07        59.47 o
   2  -8   9       5795.46       5869.13       147.50 o
   3  -8   9          5.94         -7.37        24.76 o
   4  -8   9       3297.69       3712.60       120.20 o
   5  -8   9          0.53         32.53        38.68 o
   6  -8   9       6440.26       6982.72       349.56 o
  -7  -7   9         92.66         63.23        46.42 o
  -6  -7   9         21.57         63.29        45.58 o
  -5  -7   9       1402.39       1438.81       107.68 o
  -4  -7   9        763.23        767.44        60.25 o
  -3  -7   9        553.66        520.20        48.39 o
  -2  -7   9         13.63         23.92        22.14 o
  -1  -7   9       2906.31       2805.14       105.84 o
   0  -7   9       1943.80       1757.16        85.46 o
   1  -7   9       3874.31       3998.36       113.99 o
   2  -7   9       4340.24       4548.99       123.34 o
   3  -7   9       1008.98       1004.72        60.96 o
   4  -7   9       1097.25       1234.22        76.04 o
   5  -7   9        597.18        791.04        86.82 o
   6  -7   9       3032.05       2961.80       144.08 o
   7  -7   9       1303.57       1326.99        92.61 o
  -7  -6   9        462.52        359.99        64.77 o
  -6  -6   9         31.05         47.21        33.57 o
  -5  -6   9       1754.24       1654.99        78.50 o
  -4  -6   9          6.24          6.66        22.72 o
  -3  -6   9       1465.03       1396.75        66.38 o
  -2  -6   9        375.76        336.35        37.58 o
  -1  -6   9       2183.79       2058.16        72.52 o
   0  -6   9       1206.83       1118.57        65.89 o
   1  -6   9       9475.20       9123.95       173.38 o
   2  -6   9          1.05         -1.23        17.83 o
   3  -6   9       6143.22       6216.17       141.52 o
   4  -6   9       1366.25       1434.85        74.67 o
   5  -6   9       3518.89       3309.68       135.37 o
   6  -6   9        318.47        234.51        45.61 o
   7  -6   9       5152.76       5158.99       165.25 o
   8  -6   9        713.89        681.31        76.48 o
  -8  -5   9         50.52         26.94        60.47 o
  -7  -5   9       1197.78       1472.36        91.54 o
  -6  -5   9        327.02        275.37        68.43 o
  -5  -5   9        476.23        507.28        51.80 o
  -4  -5   9        541.18        459.17        57.90 o
  -3  -5   9       1996.23       1888.13        70.61 o
  -2  -5   9         62.43         31.98        17.15 o
  -1  -5   9       1276.94       1169.76        53.38 o
   0  -5   9       5395.98       5356.73       112.60 o
   1  -5   9       2612.05       2612.83       100.87 o
   2  -5   9       4317.64       4409.21       109.85 o
   3  -5   9       2132.59       2035.04       112.35 o
   4  -5   9       2610.77       2684.62       103.16 o
   5  -5   9      10237.02      10513.84       218.00 o
   6  -5   9       1856.74       1882.72        94.66 o
   7  -5   9       3283.12       3696.21       137.24 o
   8  -5   9       2563.12       2597.26       122.15 o
  -8  -4   9        186.82        161.03        54.33 o
  -7  -4   9        103.35         35.14        31.40 o
  -6  -4   9         69.77         52.12        30.76 o
  -5  -4   9         31.91         44.06        24.08 o
  -4  -4   9        705.60        572.38        49.10 o
  -3  -4   9        482.56        414.67        37.87 o
  -2  -4   9       2191.13       1868.79        64.62 o
  -1  -4   9       3630.18       3801.98        90.99 o
   0  -4   9       6577.60       6659.50       114.31 o
   1  -4   9        472.27        429.90        37.10 o
   2  -4   9       1500.14       1414.98        54.25 o
   3  -4   9        395.15        435.99        37.66 o
   4  -4   9      18979.10      19248.73       264.82 o
   5  -4   9       4507.44       4397.38       129.98 o
   6  -4   9       7769.63       7979.39       191.66 o
   7  -4   9        203.13        176.87        40.90 o
   8  -4   9       6046.16       6189.32       292.36 o
   9  -4   9        390.74        348.22        64.14 o
  -8  -3   9          4.83         -4.64        38.41 o
  -7  -3   9        176.14         72.32        32.34 o
  -6  -3   9       1462.23       1285.84        77.80 o
  -5  -3   9        275.32        284.18        40.35 o
  -4  -3   9          2.47          4.08        17.31 o
  -3  -3   9       1087.51       1116.65        60.89 o
  -2  -3   9        173.37        173.61        24.51 o
  -1  -3   9        936.94        938.67        42.61 o
   0  -3   9       3870.50       3757.83        78.74 o
   1  -3   9        820.60        868.22        42.48 o
   2  -3   9       1936.72       2041.21        61.82 o
   3  -3   9        878.81        755.74        61.47 o
   4  -3   9       8460.65       8614.41       166.69 o
   5  -3   9       2430.37       2402.21       152.33 o
   6  -3   9       7290.40       7212.96       176.82 o
   7  -3   9        482.29        357.44        51.52 o
   8  -3   9       4590.62       4665.92       154.98 o
   9  -3   9         15.26         27.30        38.85 o
  -9  -2   9        717.25        734.33        94.34 o
  -8  -2   9          2.32        -33.80        33.80 o
  -7  -2   9         13.79          5.04        26.25 o
  -6  -2   9        497.21        635.63        61.80 o
  -5  -2   9        171.70        187.91        36.18 o
  -4  -2   9          4.60         15.38        22.13 o
  -3  -2   9          5.44         18.55        15.16 o
  -2  -2   9        292.93        244.30        26.42 o
  -1  -2   9        753.43        685.05        35.95 o
   0  -2   9       1058.01        888.17        31.52 o
   1  -2   9       9706.54      10011.51       130.75 o
   2  -2   9       4064.04       4064.93        72.65 o
   3  -2   9        783.55        760.25        39.83 o
   4  -2   9       2388.97       2238.55        61.54 o
   5  -2   9       5637.00       5418.52       126.91 o
   6  -2   9       1306.83       1254.27        63.67 o
   7  -2   9       3210.48       3065.88       104.02 o
   8  -2   9       3758.94       3846.89       122.47 o
   9  -2   9       1064.11       1056.74        78.03 o
  -9  -1   9        159.68        105.08        49.40 o
  -8  -1   9        318.29        256.20        68.06 o
  -7  -1   9        440.88        518.24        58.37 o
  -6  -1   9        109.97         94.82        29.81 o
  -5  -1   9          1.10         13.50        19.98 o
  -4  -1   9        291.53        199.36        27.02 o
  -3  -1   9        188.17        168.27        29.34 o
  -2  -1   9         49.31         14.88         9.23 o
  -1  -1   9         32.76         53.10        11.64 o
   0  -1   9       3851.90       4281.57        70.17 o
   1  -1   9      14209.56      15164.53       150.70 o
   2  -1   9         80.62         33.76         9.92 o
   3  -1   9       2106.42       1959.75        49.94 o
   4  -1   9        123.41        143.16        19.40 o
   5  -1   9       1263.06       1263.00        57.63 o
   6  -1   9        673.48        672.88        49.57 o
   7  -1   9       8120.91       8461.82       174.72 o
   8  -1   9        329.48        288.13        44.07 o
   9  -1   9       4246.90       4332.62       141.07 o
  10  -1   9        137.85        132.44        42.97 o
  -9   0   9        252.43        248.51        61.32 o
  -8   0   9       1530.81       1598.02       108.01 o
  -7   0   9          8.32         13.45        24.24 o
  -6   0   9         99.98        127.10        27.35 o
  -5   0   9         27.25         41.62        17.09 o
  -4   0   9        280.02        194.27        26.71 o
  -3   0   9       1664.15       1631.63        52.01 o
  -2   0   9         16.57         11.53         8.73 o
  -1   0   9       2285.61       2491.51        54.85 o
   0   0   9        868.53        855.57        27.42 o
   1   0   9          1.88         -5.54         7.09 o
   2   0   9       5775.37       6220.30        87.39 o
   3   0   9       5221.36       6025.57        81.91 o
   4   0   9          9.35         14.59        10.82 o
   5   0   9       1784.85       1627.98        69.64 o
   6   0   9        148.86        138.29        30.45 o
   7   0   9       4296.46       4294.50       233.20 o
   8   0   9       4357.46       4335.27       127.70 o
   9   0   9        903.22        899.01        71.94 o
  10   0   9       1078.26        978.70       117.91 o
  -9   1   9        855.70       1055.44       137.12 o
  -8   1   9        578.03        521.45        90.51 o
  -7   1   9        170.36        124.65        30.66 o
  -6   1   9       1908.82       2007.79        75.89 o
  -5   1   9        458.12        351.19        45.08 o
  -4   1   9       1108.95       1292.70        62.23 o
  -3   1   9        732.21        726.58        45.94 o
  -2   1   9        382.58        437.74        26.70 o
  -1   1   9       1529.08       1767.69        39.11 o
   0   1   9         42.82         26.19         9.70 o
   1   1   9       3857.41       4220.71        72.86 o
   2   1   9         22.43         12.08         9.41 o
   3   1   9       5064.09       5057.08        74.41 o
   4   1   9       2046.05       1968.36        47.62 o
   5   1   9        947.81        862.62        44.59 o
   6   1   9       2509.10       2458.51        78.42 o
   7   1   9        302.54        313.47        41.87 o
   8   1   9       2953.64       3109.87       117.05 o
   9   1   9        387.82        486.58       115.11 o
  10   1   9       1664.37       1611.47       110.03 o
  -9   2   9       1037.05       1090.34       105.75 o
  -8   2   9         77.29         85.87        33.53 o
  -7   2   9       1701.67       1677.37        85.30 o
  -6   2   9       1107.61       1162.56        65.59 o
  -5   2   9       2841.76       2881.50        86.20 o
  -4   2   9        534.30        570.31        37.91 o
  -3   2   9       2780.34       2794.40        82.44 o
  -2   2   9         12.08          5.41         7.56 o
  -1   2   9        439.85        507.94        24.21 o
   0   2   9       1085.88       1199.29        35.36 o
   1   2   9       2246.17       2768.22        80.31 o
   2   2   9        496.91        420.59        24.11 o
   3   2   9        680.71        914.55        32.61 o
   4   2   9       2780.54       3044.12        60.87 o
   5   2   9        307.20        306.13        28.82 o
   6   2   9       2741.21       2626.68        81.08 o
   7   2   9        255.94        271.72        34.95 o
   8   2   9        140.07         80.94        38.88 o
   9   2   9        427.50        475.24       136.74 o
  10   2   9        947.13        922.15       120.57 o
  -9   3   9        384.95        271.06        63.63 o
  -8   3   9         76.89         25.52        31.43 o
  -7   3   9       4675.37       5117.53       134.46 o
  -6   3   9        296.11        249.72        34.43 o
  -5   3   9       2251.48       2258.42        80.46 o
  -4   3   9        208.74        179.51        31.48 o
  -3   3   9        699.64        572.48        36.56 o
  -2   3   9        282.47        271.39        26.72 o
  -1   3   9        656.02        673.32        30.24 o
   0   3   9       5200.05       5275.91        80.28 o
   1   3   9      10258.84       9965.51       113.94 o
   2   3   9       1148.54       1161.49        33.26 o
   3   3   9          4.84          5.29         7.97 o
   4   3   9       1167.29       1184.30        47.88 o
   5   3   9        283.43        276.60        28.81 o
   6   3   9       1017.90        977.87        55.67 o
   7   3   9         57.31        107.92        35.06 o
   8   3   9        591.26        646.24        78.22 o
   9   3   9         12.47         -6.94        35.82 o
  10   3   9        478.71        469.12        98.38 o
  -8   4   9       2377.86       2383.93       112.86 o
  -7   4   9       1390.45       1334.22        72.49 o
  -6   4   9        585.63        641.99        52.96 o
  -5   4   9        195.39         79.01        29.64 o
  -4   4   9       2103.34       2191.81        76.36 o
  -3   4   9       2013.50       2045.77        69.65 o
  -2   4   9        698.19        642.15        32.10 o
  -1   4   9       2545.54       2606.19        55.92 o
   0   4   9        131.39        164.07        16.83 o
   1   4   9       1426.10       1604.82        39.01 o
   2   4   9        172.46        143.70        13.86 o
   3   4   9        610.62        570.44        27.53 o
   4   4   9        760.32        708.14        58.86 o
   5   4   9       1069.11       1082.63        61.73 o
   6   4   9         34.55         53.74        23.32 o
   7   4   9          0.85          8.12        26.41 o
   8   4   9        270.92        243.50        47.85 o
   9   4   9        423.03        292.72        53.17 o
  10   4   9        193.72        103.93        49.83 o
  -8   5   9       4786.03       4637.29       157.10 o
  -7   5   9        185.08        104.30        32.80 o
  -6   5   9       2862.14       2709.57       151.87 o
  -5   5   9          0.57        -17.81        17.81 o
  -4   5   9       3274.18       3285.15       103.55 o
  -3   5   9          3.90          3.31        14.66 o
  -2   5   9       4254.18       4040.73        84.82 o
  -1   5   9        775.53        710.61        34.65 o
   0   5   9      10664.02      10818.87       133.15 o
   1   5   9        232.85        220.62        20.63 o
   2   5   9        103.63         76.67        16.18 o
   3   5   9        691.36        636.45        36.84 o
   4   5   9       3505.30       3301.57       103.28 o
   5   5   9        352.07        282.13        36.61 o
   6   5   9       1058.38       1259.16        67.75 o
   7   5   9          1.44         18.99        23.52 o
   8   5   9        118.31         77.47        35.66 o
   9   5   9        311.93        345.83        59.39 o
  -8   6   9        758.00        640.08        78.48 o
  -7   6   9       3915.85       3725.98       136.71 o
  -6   6   9       2497.43       2613.53       110.70 o
  -5   6   9       2935.80       3079.09       113.68 o
  -4   6   9       2272.83       2297.41       119.47 o
  -3   6   9       3447.92       3373.49       108.17 o
  -2   6   9        252.31        233.84        28.19 o
  -1   6   9       3016.81       2896.18        99.78 o
   0   6   9       3761.61       3853.80       101.74 o
   1   6   9       1040.40       1079.25        69.62 o
   2   6   9        476.00        513.93        36.32 o
   3   6   9        833.23        900.34        43.07 o
   4   6   9       5716.39       5833.98       165.65 o
   5   6   9       2650.87       2415.18        96.38 o
   6   6   9        281.33        304.33        42.69 o
   7   6   9        262.92        211.30        40.82 o
   8   6   9          0.66         27.36        35.78 o
   9   6   9        362.85        396.56       103.28 o
  -7   7   9       3581.08       3314.49       139.62 o
  -6   7   9        109.98        178.93        42.17 o
  -5   7   9       6428.56       6566.13       173.87 o
  -4   7   9          4.60        -20.82        20.82 o
  -3   7   9       3767.64       3725.35       118.65 o
  -2   7   9        211.50        183.55        39.68 o
  -1   7   9       1553.68       1528.67        61.27 o
   0   7   9       4971.58       4721.77       124.75 o
   1   7   9       2689.89       2530.50        82.82 o
   2   7   9       2909.62       2792.64        86.97 o
   3   7   9       1996.98       2003.15        70.11 o
   4   7   9        113.44        140.02        26.98 o
   5   7   9       1520.89       1830.18        87.11 o
   6   7   9        225.60        203.83        36.81 o
   7   7   9          5.65         13.19        26.00 o
   8   7   9       1284.88       1361.01        85.89 o
   9   7   9          3.59         32.98        42.97 o
  -7   8   9       2086.67       1999.96       126.96 o
  -6   8   9       1665.92       1740.70        97.29 o
  -5   8   9       4294.86       4203.44       154.82 o
  -4   8   9       2863.41       2846.58       111.66 o
  -3   8   9       1358.18       1398.12        76.48 o
  -2   8   9         19.75         29.15        19.54 o
  -1   8   9       4064.29       4146.22       123.23 o
   0   8   9         18.64         11.91        19.13 o
   1   8   9       4496.68       4378.16       115.94 o
   2   8   9        310.25        300.52        38.11 o
   3   8   9       2012.28       2045.26        92.31 o
   4   8   9        340.94        299.47        54.32 o
   5   8   9         93.41         48.58        27.67 o
   6   8   9        101.65         59.72        32.09 o
   7   8   9        516.25        463.34        58.18 o
   8   8   9         37.69         46.82        36.11 o
  -6   9   9       5509.15       5723.85       179.03 o
  -5   9   9         75.12         44.77        36.55 o
  -4   9   9       3986.12       4344.77       143.42 o
  -3   9   9        151.11        125.19        34.49 o
  -2   9   9       3766.95       4029.37       170.58 o
  -1   9   9       2262.94       2194.36        94.47 o
   0   9   9       4897.84       4766.46       126.82 o
   1   9   9       1773.91       1591.28        75.53 o
   2   9   9       4084.27       4181.88       146.57 o
   3   9   9         39.55         13.42        26.04 o
   4   9   9        142.05         84.65        35.98 o
   5   9   9        198.28        232.48        52.70 o
   6   9   9        352.42        382.36        63.81 o
   7   9   9        938.88        829.67        74.25 o
  -5  10   9       1767.60       1664.98       110.17 o
  -4  10   9        733.55        817.55        99.92 o
  -3  10   9       1067.92       1012.49        95.05 o
  -2  10   9       7513.24       7675.86       191.40 o
  -1  10   9       1907.54       1951.17        87.54 o
   0  10   9       3039.12       3025.40       105.98 o
   1  10   9       1732.01       1675.59        80.65 o
   2  10   9       2329.23       2348.35       122.61 o
   3  10   9         12.66        -25.12        25.12 o
   4  10   9        467.84        554.62        76.93 o
   5  10   9         17.81         33.10        40.53 o
   6  10   9       2265.77       2283.83       140.47 o
   7  10   9          5.04        -18.16        40.17 o
  -4  11   9        241.14        215.55        57.88 o
  -3  11   9       3212.86       3400.32       160.41 o
  -2  11   9        583.71        680.55        74.88 o
  -1  11   9       6060.36       5878.96       157.90 o
   0  11   9         12.51         -2.79        26.91 o
   1  11   9       2270.67       2352.28        99.76 o
   2  11   9       1734.01       1638.65       148.88 o
   3  11   9        217.78        190.28        47.31 o
   4  11   9        989.15       1044.62       104.52 o
   5  11   9       1588.12       1707.51       129.68 o
  -2  12   9       1094.53        993.03        95.27 o
  -1  12   9       2662.35       2980.58       120.46 o
   0  12   9        450.55        474.63        87.86 o
   1  12   9       1758.49       2067.39       120.82 o
   2  12   9         37.13         24.13        37.07 o
   3  12   9       2419.92       2599.83       127.93 o
   4  12   9          9.53         11.81        44.23 o
  -3 -10  10       2082.87       1998.82       211.26 o
  -2 -10  10        692.82        538.95        79.95 o
  -1 -10  10        764.76        808.38       100.35 o
   0 -10  10          2.11         12.99        35.82 o
   1 -10  10        811.41        942.47        87.79 o
   2 -10  10         32.46         27.53        37.98 o
   3 -10  10        644.88        701.42        83.22 o
  -4  -9  10       2894.16       3050.32       193.52 o
  -3  -9  10        268.58        246.04       102.50 o
  -2  -9  10       2700.88       2557.13       136.18 o
  -1  -9  10        283.41        175.98        43.75 o
   0  -9  10        888.84        556.53       120.68 o
   1  -9  10       1632.88       1476.66       122.16 o
   2  -9  10       1396.12       1468.29        94.79 o
   3  -9  10        926.53        838.75        71.21 o
   4  -9  10       1007.42        918.77        78.68 o
   5  -9  10         84.29         70.52        52.39 o
  -5  -8  10        278.22        148.11        85.25 o
  -4  -8  10       5340.67       5383.06       239.46 o
  -3  -8  10        628.23        506.06        61.85 o
  -2  -8  10       3704.44       3669.11       132.52 o
  -1  -8  10          4.61          1.70        27.82 o
   0  -8  10       3841.16       4042.63       137.74 o
   1  -8  10          3.62        -27.03        27.03 o
   2  -8  10       7540.52       7839.21       177.29 o
   3  -8  10         11.64         24.45        27.58 o
   4  -8  10        530.67        567.09        69.83 o
   5  -8  10         16.39        -35.20        36.60 o
   6  -8  10        718.11        744.81        93.20 o
  -6  -7  10       2304.40       2014.58       126.98 o
  -5  -7  10       4835.96       5020.81       181.91 o
  -4  -7  10       2486.77       2344.68        95.31 o
  -3  -7  10       3537.32       3654.75       110.51 o
  -2  -7  10       4237.27       4290.23       136.06 o
  -1  -7  10       4656.89       4700.95       142.02 o
   0  -7  10       4121.12       4230.98       135.46 o
   1  -7  10       5329.50       5592.16       229.05 o
   2  -7  10       3817.08       4208.41       121.95 o
   3  -7  10       1552.19       1534.91        76.41 o
   4  -7  10       1899.19       1837.08        85.40 o
   5  -7  10        269.88        206.04        51.91 o
   6  -7  10        848.87        887.56       180.53 o
   7  -7  10        246.88        161.05        55.21 o
  -7  -6  10       4674.22       4696.23       190.98 o
  -6  -6  10         38.07         52.30        35.95 o
  -5  -6  10       7696.52       7721.98       176.55 o
  -4  -6  10          0.26        -10.65        23.08 o
  -3  -6  10       9630.49       9752.27       186.40 o
  -2  -6  10          3.34          8.38        18.50 o
  -1  -6  10       7130.64       6978.48       168.63 o
   0  -6  10        316.98        331.76        44.88 o
   1  -6  10       7071.23       7238.95       155.82 o
   2  -6  10       1316.89       1272.45        88.75 o
   3  -6  10       5995.75       6130.11       144.11 o
   4  -6  10        859.30        850.57        70.64 o
   5  -6  10       3709.66       3682.39       153.24 o
   6  -6  10        312.31        430.59        58.83 o
   7  -6  10        519.47        584.20       117.22 o
   8  -6  10         24.12         30.54        42.57 o
  -7  -5  10       1806.04       1781.32       102.22 o
  -6  -5  10       2229.28       2262.43       108.68 o
  -5  -5  10       4717.83       4848.98       139.98 o
  -4  -5  10       4078.81       4211.86       120.24 o
  -3  -5  10       8038.75       7613.08       175.35 o
  -2  -5  10       8566.62       8524.05       159.72 o
  -1  -5  10       5833.18       5594.10       148.08 o
   0  -5  10        585.92        613.32        53.34 o
   1  -5  10       7457.80       7013.77       147.35 o
   2  -5  10       3219.31       3274.18        97.47 o
   3  -5  10       6699.05       6777.10       171.52 o
   4  -5  10       3151.55       3051.10        94.66 o
   5  -5  10       5024.56       5112.12       147.99 o
   6  -5  10        559.37        478.10        59.30 o
   7  -5  10       1672.30       1722.15       123.64 o
   8  -5  10         39.02         13.84        37.55 o
  -8  -4  10       4418.74       4174.04       189.08 o
  -7  -4  10          5.57         24.39        31.37 o
  -6  -4  10       5597.56       5795.86       167.54 o
  -5  -4  10        824.04        773.02        59.47 o
  -4  -4  10      13324.98      13513.67       257.67 o
  -3  -4  10         22.24          2.27        19.59 o
  -2  -4  10      14791.49      14283.90       215.07 o
  -1  -4  10       1381.56       1324.50        70.39 o
   0  -4  10      13055.52      12843.48       179.34 o
   1  -4  10       5127.54       5089.88       117.28 o
   2  -4  10      18737.30      18400.01       290.70 o
   3  -4  10       2221.12       2337.78        74.35 o
   4  -4  10      13767.73      13920.77       313.31 o
   5  -4  10        216.62        241.10        41.35 o
   6  -4  10       5668.34       5634.89       161.31 o
   7  -4  10       2412.48       2251.81       109.79 o
   8  -4  10       2129.59       2066.55       111.35 o
   9  -4  10       1114.83       1122.89       100.19 o
  -8  -3  10       2036.81       2348.49       138.51 o
  -7  -3  10       3078.95       3289.58       128.82 o
  -6  -3  10      12824.96      13485.34       267.41 o
  -5  -3  10       4080.03       4286.09       133.77 o
  -4  -3  10      11696.42      12187.03       210.67 o
  -3  -3  10       4650.50       4843.24       127.62 o
  -2  -3  10      11190.96      11340.78       179.46 o
  -1  -3  10       2969.95       2952.29       104.52 o
   0  -3  10      29917.38      29575.55       321.15 o
   1  -3  10       2677.17       2569.05        64.60 o
   2  -3  10      25756.69      26077.88       316.52 o
   3  -3  10       3444.26       3855.97       113.90 o
   4  -3  10       7332.94       7675.57       176.56 o
   5  -3  10       2328.23       2492.56        97.80 o
   6  -3  10       9568.67       9701.25       213.61 o
   7  -3  10        270.56        289.71        53.08 o
   8  -3  10       8571.80       8738.74       221.24 o
   9  -3  10         24.19         11.80        38.51 o
  -8  -2  10          2.61         31.19        40.07 o
  -7  -2  10      11320.13      11936.30       253.90 o
  -6  -2  10       1580.08       1414.66        81.53 o
  -5  -2  10      25213.95      24774.11       482.71 o
  -4  -2  10        809.28        803.25        50.68 o
  -3  -2  10      10412.80      10154.05       207.29 o
  -2  -2  10       2303.19       2253.57        66.91 o
  -1  -2  10      15236.62      15171.94       270.36 o
   0  -2  10       5391.58       5963.06       103.93 o
   1  -2  10      29834.07      30678.61       296.51 o
   2  -2  10       4340.32       4320.49        78.76 o
   3  -2  10      10566.51      10572.12       151.96 o
   4  -2  10       1370.41       1164.86        46.64 o
   5  -2  10       2785.25       2662.49        87.06 o
   6  -2  10       2140.59       2116.93        83.25 o
   7  -2  10       7477.22       7304.03       243.89 o
   8  -2  10       2271.91       2365.44       104.38 o
   9  -2  10       3685.82       3658.94       129.19 o
  -8  -1  10       1232.08       1075.40        98.37 o
  -7  -1  10       8618.05       8984.89       212.78 o
  -6  -1  10       4405.18       4204.11       133.55 o
  -5  -1  10      11192.32      11019.77       271.77 o
  -4  -1  10       4011.66       3607.47       101.18 o
  -3  -1  10      10473.61      10625.30       180.43 o
  -2  -1  10        485.26        419.38        24.81 o
  -1  -1  10      26111.29      27283.23       285.68 o
   0  -1  10       6263.16       6994.55        99.42 o
   1  -1  10      27524.65      28867.16       255.99 o
   2  -1  10        342.25        267.73        20.69 o
   3  -1  10       9547.91       9229.01       121.46 o
   4  -1  10        622.37        534.87        32.06 o
   5  -1  10      10125.34      10181.22       180.32 o
   6  -1  10         15.06          1.33        18.68 o
   7  -1  10       9398.14       9755.22       355.69 o
   8  -1  10       1423.66       1424.94        79.79 o
   9  -1  10       3505.29       3507.48       138.90 o
  -9   0  10        520.93        531.53       147.49 o
  -8   0  10       6008.64       6321.11       214.43 o
  -7   0  10        845.46        731.87        85.29 o
  -6   0  10       5381.23       5600.99       153.84 o
  -5   0  10       1930.05       1896.29        83.64 o
  -4   0  10      16674.12      17761.87       252.09 o
  -3   0  10       2710.47       2534.14        67.37 o
  -2   0  10      11180.43      11318.10       157.16 o
  -1   0  10       9330.88       9420.72       129.67 o
   0   0  10      20456.08      21070.07       200.78 o
   1   0  10       4817.26       5026.58        78.68 o
   2   0  10      21214.68      21551.88       205.25 o
   3   0  10      10824.37      11407.58       132.36 o
   4   0  10      18819.61      19125.76       309.30 o
   5   0  10      15732.72      15279.43       255.13 o
   6   0  10       3759.73       3733.40       115.88 o
   7   0  10       4907.57       4789.17       149.05 o
   8   0  10       6177.33       5940.92       152.83 o
   9   0  10       1765.17       1638.80        89.31 o
  10   0  10       1970.49       1829.73       115.20 o
  -9   1  10        793.36        886.83       181.96 o
  -8   1  10       5646.16       5898.01       288.75 o
  -7   1  10        967.24        992.98        70.04 o
  -6   1  10       5332.14       5525.64       132.73 o
  -5   1  10        397.95        424.85        42.92 o
  -4   1  10      21049.21      21228.66       285.26 o
  -3   1  10        901.52        918.65        81.23 o
  -2   1  10      17741.90      17940.19       218.21 o
  -1   1  10       1124.61       1113.34        32.62 o
   0   1  10      20539.14      21341.33       216.88 o
   1   1  10         90.49        113.09        15.60 o
   2   1  10      50884.96      53177.68       523.91 o
   3   1  10        415.91        489.10        24.52 o
   4   1  10      38656.65      38338.98       358.69 o
   5   1  10          2.28         12.02        14.94 o
   6   1  10      27184.70      26947.04       393.29 o
   7   1  10        170.94        123.37        32.68 o
   8   1  10      12795.99      13755.15       306.78 o
   9   1  10        368.98        202.39        53.53 o
  10   1  10       5585.53       5598.11       189.34 o
  -8   2  10        784.25        838.02        80.78 o
  -7   2  10       7272.88       7545.02       187.87 o
  -6   2  10       3310.70       3274.97       113.69 o
  -5   2  10      11140.98      11180.78       191.73 o
  -4   2  10       5391.22       5378.17       118.45 o
  -3   2  10       8545.27       8095.69       171.79 o
  -2   2  10       2614.69       2461.25        52.68 o
  -1   2  10      20384.44      20809.00       232.35 o
   0   2  10      20146.27      21627.09       206.73 o
   1   2  10      10597.89      10572.46       176.96 o
   2   2  10      15478.93      16451.53       191.67 o
   3   2  10      11419.35      11956.40       136.62 o
   4   2  10      12980.03      13446.70       162.02 o
   5   2  10      13508.71      13474.73       187.90 o
   6   2  10       8321.78       8402.34       188.24 o
   7   2  10       5065.05       5085.83       174.45 o
   8   2  10      12927.77      13138.14       315.67 o
   9   2  10        746.53        726.38        87.01 o
  10   2  10       4755.21       5008.98       291.01 o
  -8   3  10        228.74        100.77        39.37 o
  -7   3  10       6841.71       7059.70       163.99 o
  -6   3  10       3409.08       3243.23       104.41 o
  -5   3  10      25424.32      26268.10       392.50 o
  -4   3  10        440.98        443.36        47.15 o
  -3   3  10       9402.70       9455.37       159.23 o
  -2   3  10        926.52       1008.34        36.84 o
  -1   3  10      21453.90      22487.91       230.83 o
   0   3  10        397.87        389.75        22.34 o
   1   3  10      43313.49      45918.75       444.82 o
   2   3  10        230.23        327.01        21.87 o
   3   3  10      10402.35      10319.28       121.86 o
   4   3  10        421.31        362.57        29.07 o
   5   3  10      12065.17      11833.33       173.42 o
   6   3  10        209.53        154.53        30.72 o
   7   3  10      16593.64      17109.18       303.86 o
   8   3  10       2211.08       2157.31       123.17 o
   9   3  10       4431.02       4242.40       179.30 o
  10   3  10        981.69        916.53       134.54 o
  -8   4  10       1223.56       1242.32       103.67 o
  -7   4  10       1546.40       1504.14        79.59 o
  -6   4  10      11752.32      11743.88       214.98 o
  -5   4  10       5450.21       5901.28       184.37 o
  -4   4  10       8199.92       8617.97       174.15 o
  -3   4  10       4988.78       4756.89       112.76 o
  -2   4  10       5826.37       5852.43       103.49 o
  -1   4  10      10156.15      10417.55       148.13 o
   0   4  10      21260.92      21872.85       226.31 o
   1   4  10      19455.56      18742.47       185.86 o
   2   4  10       7470.97       7478.79        93.40 o
   3   4  10      12754.41      12773.17       154.87 o
   4   4  10       1574.43       1461.54        67.87 o
   5   4  10       6021.93       5960.32       135.78 o
   6   4  10       2400.73       2270.40        86.21 o
   7   4  10      10045.00      10269.56       238.45 o
   8   4  10       1890.89       1746.51        95.22 o
   9   4  10       6260.93       6112.72       219.16 o
  -8   5  10       2918.30       2912.34       130.55 o
  -7   5  10         53.86          6.91        25.21 o
  -6   5  10       5036.53       5001.88       134.98 o
  -5   5  10       1040.64       1072.45        62.44 o
  -4   5  10      12733.03      12839.25       216.30 o
  -3   5  10        726.32        753.51        48.87 o
  -2   5  10      12356.84      12371.91       187.41 o
  -1   5  10         25.48         51.86        14.46 o
   0   5  10      29010.82      29159.26       286.37 o
   1   5  10         23.13         36.16        11.23 o
   2   5  10      34669.72      34021.69       327.33 o
   3   5  10       3261.81       3113.45        90.87 o
   4   5  10      14151.33      13843.24       253.07 o
   5   5  10       4299.21       4150.12       114.61 o
   6   5  10      13164.61      12508.28       224.16 o
   7   5  10       1375.26       1330.48        74.57 o
   8   5  10      10255.79      11343.36       508.28 o
   9   5  10       1098.62       1179.08       106.58 o
  -7   6  10        518.44        546.35        67.49 o
  -6   6  10       1435.23       1328.14        83.46 o
  -5   6  10       3087.83       3230.21       119.80 o
  -4   6  10       2848.19       2628.46        90.59 o
  -3   6  10       2763.93       2638.06        94.18 o
  -2   6  10      14886.71      14794.33       201.78 o
  -1   6  10       4288.60       4361.52       102.46 o
   0   6  10       6106.22       6041.40       120.23 o
   1   6  10       5552.58       5257.03       128.57 o
   2   6  10      15010.55      15082.89       201.04 o
   3   6  10       3478.44       3421.13        84.28 o
   4   6  10      20612.66      21129.12       332.81 o
   5   6  10       1310.75       1407.68        76.54 o
   6   6  10      12684.99      12122.99       247.22 o
   7   6  10        727.20        795.66        68.22 o
   8   6  10       8269.96       8219.22       218.86 o
   9   6  10        413.94        386.71        62.84 o
  -7   7  10       2945.25       2872.84       128.56 o
  -6   7  10          0.42         -6.98        26.89 o
  -5   7  10       5787.98       5852.87       167.09 o
  -4   7  10          4.37         22.41        26.22 o
  -3   7  10      11114.23      11583.91       254.90 o
  -2   7  10        886.18        756.20        48.47 o
  -1   7  10       8383.77       8600.62       157.28 o
   0   7  10         24.63         41.72        21.58 o
   1   7  10      10425.00      10198.66       181.71 o
   2   7  10       3256.18       3182.72       101.78 o
   3   7  10      10545.30      11032.97       194.56 o
   4   7  10       3073.71       3125.68       109.32 o
   5   7  10       9888.26       9775.97       214.30 o
   6   7  10       2960.06       3106.52       137.12 o
   7   7  10       4634.43       4708.94       143.19 o
   8   7  10       2369.78       2484.52       111.13 o
  -6   8  10       2171.87       2149.17       109.73 o
  -5   8  10       3229.52       3197.45       215.46 o
  -4   8  10       1520.78       1439.66        84.35 o
  -3   8  10       3373.87       3514.69       121.08 o
  -2   8  10       2855.40       2756.98       104.54 o
  -1   8  10       6587.99       6451.79       158.80 o
   0   8  10       2654.76       2495.11        95.72 o
   1   8  10      10186.90      10311.98       215.04 o
   2   8  10         34.99         55.35        20.79 o
   3   8  10       6174.57       5903.82       212.31 o
   4   8  10       1237.23       1264.49        93.23 o
   5   8  10       6870.65       6817.68       221.37 o
   6   8  10        445.53        538.59        58.84 o
   7   8  10       3933.62       3670.10       129.16 o
   8   8  10          2.56         -2.12        29.55 o
  -6   9  10       4322.27       4050.75       152.86 o
  -5   9  10        324.80        300.25        57.78 o
  -4   9  10       4658.84       4602.43       162.01 o
  -3   9  10        668.11        602.74        74.64 o
  -2   9  10       3877.01       4184.12       160.80 o
  -1   9  10        452.60        442.24        57.72 o
   0   9  10       6276.31       6533.46       153.12 o
   1   9  10       3416.57       3469.36       109.52 o
   2   9  10      10271.46      10460.52       203.02 o
   3   9  10       1223.41       1040.73       124.41 o
   4   9  10       2735.59       2824.55       138.75 o
   5   9  10       1100.68       1059.93       134.93 o
   6   9  10       3631.76       3811.44       152.75 o
   7   9  10       1370.73       1547.67       162.15 o
  -5  10  10       1010.09        846.70       146.94 o
  -4  10  10       2388.59       2347.82       134.28 o
  -3  10  10          4.47        -18.07        34.00 o
  -2  10  10       3184.05       3297.25       149.52 o
  -1  10  10        127.40        126.27        34.00 o
   0  10  10       2473.11       2218.35        93.31 o
   1  10  10        990.23       1092.78        78.25 o
   2  10  10       9160.89       9043.64       195.11 o
   3  10  10        156.80        133.19        39.22 o
   4  10  10       2413.48       2434.63       150.30 o
   5  10  10         43.40         57.24        50.74 o
   6  10  10       4060.63       4563.15       195.90 o
  -4  11  10        142.30        109.26        62.13 o
  -3  11  10       1546.92       1486.92       116.18 o
  -2  11  10       1040.45        888.43        98.41 o
  -1  11  10        889.35        926.85        73.40 o
   0  11  10        396.90        428.88        52.65 o
   1  11  10       4049.59       3915.52       129.92 o
   2  11  10        919.86        825.15        81.65 o
   3  11  10       1645.67       1780.45       104.76 o
   4  11  10       2225.27       2278.64       138.06 o
   5  11  10       1335.83       1361.67       283.48 o
  -2  12  10         46.94        -23.90        39.30 o
  -1  12  10       1530.08       1426.41        92.26 o
   0  12  10         81.10         42.22        35.21 o
   1  12  10       1011.37        977.13        89.79 o
   2  12  10        238.12         90.19        58.89 o
   3  12  10       2251.92       2259.55       120.53 o
  -2 -10  11        186.49        110.02        57.13 o
  -1 -10  11       3078.81       2836.90       155.01 o
   0 -10  11        425.14        228.99        52.11 o
   1 -10  11       3743.05       4018.06       155.06 o
   2 -10  11        306.25        335.77        62.81 o
  -4  -9  11       1817.95       1773.27       160.17 o
  -3  -9  11       1164.30       1250.08       178.13 o
  -2  -9  11       2599.14       2637.75       143.46 o
  -1  -9  11       1787.23       1738.46       101.02 o
   0  -9  11       1233.14       1107.57        88.73 o
   1  -9  11       1660.81       1726.10       128.00 o
   2  -9  11       6672.28       6533.25       192.23 o
   3  -9  11       2724.78       2920.81       116.77 o
   4  -9  11       4346.49       4635.44       147.08 o
  -5  -8  11         33.98        -23.53        44.15 o
  -4  -8  11       1840.69       1713.51       126.25 o
  -3  -8  11        213.69        211.64        57.07 o
  -2  -8  11       5703.49       6049.57       273.56 o
  -1  -8  11        261.37        188.39        43.09 o
   0  -8  11       3976.18       3978.30       139.99 o
   1  -8  11        574.26        561.59        67.95 o
   2  -8  11       6113.70       6674.65       166.12 o
   3  -8  11        680.93        793.75        78.90 o
   4  -8  11       7437.06       7973.62       187.75 o
   5  -8  11        791.73        693.76        80.31 o
   6  -8  11       4703.79       5261.42       346.45 o
  -6  -7  11        678.51        764.69       120.89 o
  -5  -7  11        879.93        913.81       100.45 o
  -4  -7  11        154.64        124.92        35.81 o
  -3  -7  11       1293.24       1220.66        98.01 o
  -2  -7  11       4266.94       4222.04       139.44 o
  -1  -7  11       2909.66       2914.40       140.72 o
   0  -7  11       5603.47       5906.11       165.89 o
   1  -7  11         63.13         39.15        36.39 o
   2  -7  11       4330.01       4301.73       127.46 o
   3  -7  11       1890.05       2012.29        89.71 o
   4  -7  11       4262.40       4150.72       153.90 o
   5  -7  11        252.60        314.09        66.06 o
   6  -7  11       6833.96       6919.44       230.12 o
   7  -7  11        430.33        468.26        81.86 o
  -7  -6  11       1251.89       1357.07       182.92 o
  -6  -6  11         77.37         42.53        36.61 o
  -5  -6  11       1370.70       1419.36        81.10 o
  -4  -6  11        391.96        349.58        47.42 o
  -3  -6  11       1120.92       1146.15        74.42 o
  -2  -6  11         89.92         26.57        20.77 o
  -1  -6  11       7597.90       7652.06       182.77 o
   0  -6  11         30.49        -11.61        21.13 o
   1  -6  11       9008.77       9828.18       191.47 o
   2  -6  11       2085.71       2059.94        84.59 o
   3  -6  11       1804.66       1966.86        83.84 o
   4  -6  11       1181.57       1103.69        89.28 o
   5  -6  11       5539.31       5861.80       199.57 o
   6  -6  11       2069.37       2023.94       124.30 o
   7  -6  11       4491.79       4725.69       227.18 o
  -7  -5  11        584.58        492.56        66.95 o
  -6  -5  11         41.20         45.31        38.67 o
  -5  -5  11        499.30        415.99        68.22 o
  -4  -5  11        352.81        286.27        43.59 o
  -3  -5  11       2762.17       2730.54       119.29 o
  -2  -5  11        120.35         58.59        22.22 o
  -1  -5  11        395.69        408.43        40.63 o
   0  -5  11       4332.54       4334.99       127.42 o
   1  -5  11       7581.96       8073.66       165.12 o
   2  -5  11        392.64        419.86        44.19 o
   3  -5  11       4154.99       4398.33       128.86 o
   4  -5  11        455.71        340.93        45.09 o
   5  -5  11       8148.24       8289.19       236.63 o
   6  -5  11        719.30        520.21        60.58 o
   7  -5  11       3490.77       3812.88       173.42 o
   8  -5  11        471.92        294.10        68.26 o
  -7  -4  11        213.42        280.26        72.71 o
  -6  -4  11         67.55         55.59        36.68 o
  -5  -4  11        143.25         77.93        30.48 o
  -4  -4  11       1889.76       1828.65        81.54 o
  -3  -4  11        766.15        699.86        57.40 o
  -2  -4  11        715.75        666.76        44.60 o
  -1  -4  11       1000.29       1030.12        60.30 o
   0  -4  11       1697.88       1937.89        61.81 o
   1  -4  11        503.94        424.80        41.17 o
   2  -4  11       5707.93       5676.55       129.31 o
   3  -4  11        971.51        961.37        58.66 o
   4  -4  11       8419.30       8072.45       155.72 o
   5  -4  11       3811.21       3926.56       210.38 o
   6  -4  11       3093.12       3000.84       118.98 o
   7  -4  11        368.38        387.43        59.18 o
   8  -4  11       2775.03       3004.13       134.26 o
  -8  -3  11         43.25         59.59        49.20 o
  -7  -3  11          4.39         -3.66        30.52 o
  -6  -3  11         57.93         64.19        31.30 o
  -5  -3  11        112.15        111.91        40.72 o
  -4  -3  11        677.19        566.38        66.52 o
  -3  -3  11        675.75        547.44        57.12 o
  -2  -3  11       2277.91       2249.15        74.84 o
  -1  -3  11       2245.81       2427.53        81.86 o
   0  -3  11        743.02        661.30        36.08 o
   1  -3  11          4.99          9.07        12.28 o
   2  -3  11       7437.62       7557.38       159.26 o
   3  -3  11       2305.63       2316.74        73.48 o
   4  -3  11       6059.41       6117.56       128.31 o
   5  -3  11        100.85         64.49        26.80 o
   6  -3  11       2833.84       3022.92       117.56 o
   7  -3  11          4.22         -7.48        30.83 o
   8  -3  11       3385.60       3785.19       145.85 o
   9  -3  11          1.22        -25.26        37.12 o
  -8  -2  11         11.11        -23.10        37.60 o
  -7  -2  11         12.73        -20.79        29.37 o
  -6  -2  11         46.71         27.99        28.87 o
  -5  -2  11         65.70         38.53        26.53 o
  -4  -2  11         99.14         83.26        26.09 o
  -3  -2  11       2373.81       2568.57        85.09 o
  -2  -2  11        215.18        189.29        36.22 o
  -1  -2  11       1296.88       1135.67        69.70 o
   0  -2  11       4953.56       5078.29        98.49 o
   1  -2  11         73.27         66.94        16.36 o
   2  -2  11        751.89        740.17        34.27 o
   3  -2  11       2190.21       2114.00        61.79 o
   4  -2  11        153.15        167.79        37.26 o
   5  -2  11       2174.91       2204.06        82.02 o
   6  -2  11       4729.11       4829.64       128.91 o
   7  -2  11         20.46          4.50        25.24 o
   8  -2  11       2593.63       2712.83       108.18 o
   9  -2  11       2102.91       1995.53       100.57 o
  -8  -1  11        510.51        514.87        78.99 o
  -7  -1  11        132.39         62.38        36.99 o
  -6  -1  11        294.84        273.83        45.62 o
  -5  -1  11        759.24        816.79        68.20 o
  -4  -1  11        415.94        387.10        42.39 o
  -3  -1  11         44.97         81.06        22.40 o
  -2  -1  11       1656.12       1648.07        63.82 o
  -1  -1  11       2441.51       2656.33        60.87 o
   0  -1  11        107.37        116.18        15.79 o
   1  -1  11       1010.30        979.07        31.95 o
   2  -1  11        503.75        511.66        27.60 o
   3  -1  11        150.52        167.10        18.91 o
   4  -1  11          6.81         14.76        13.05 o
   5  -1  11       3061.79       2963.70        92.19 o
   6  -1  11        213.68        154.75        32.84 o
   7  -1  11       3116.67       3301.43       148.75 o
   8  -1  11        113.77         78.73        30.89 o
   9  -1  11       2084.11       2119.72       119.43 o
  -8   0  11        825.44        917.56        96.34 o
  -7   0  11        176.69        111.66        37.27 o
  -6   0  11         22.45         26.78        26.04 o
  -5   0  11        334.49        276.31        55.29 o
  -4   0  11       2234.87       2166.40        91.51 o
  -3   0  11         30.38         14.84        15.56 o
  -2   0  11         63.46         67.65        16.99 o
  -1   0  11        571.48        606.51        35.88 o
   0   0  11        948.53        906.83        31.17 o
   1   0  11         13.43         -0.09         8.05 o
   2   0  11        509.77        463.84        24.65 o
   3   0  11        111.64         80.30        12.87 o
   4   0  11        133.11        121.68        20.74 o
   5   0  11        651.94        743.34        54.23 o
   6   0  11       4254.90       4231.38       116.28 o
   7   0  11       3677.06       3887.56       117.20 o
   8   0  11        976.75       1041.14        71.00 o
   9   0  11        135.25         98.46        37.82 o
  -8   1  11        247.75        209.96        65.52 o
  -7   1  11        648.70        576.36        73.27 o
  -6   1  11       1599.03       1690.59       150.54 o
  -5   1  11       2041.10       2010.84        81.47 o
  -4   1  11         50.65         47.86        19.63 o
  -3   1  11         27.75         21.99        14.76 o
  -2   1  11          0.71         -0.70        10.99 o
  -1   1  11        574.56        694.98        27.73 o
   0   1  11         18.14          8.64        10.09 o
   1   1  11       1725.29       1740.61        49.13 o
   2   1  11        531.61        683.43        31.75 o
   3   1  11        676.04        647.83        28.51 o
   4   1  11       1760.43       1791.99        50.48 o
   5   1  11        455.34        462.99        47.29 o
   6   1  11       3997.26       3788.78       182.05 o
   7   1  11        462.52        429.90        52.41 o
   8   1  11       2025.54       1993.22       119.00 o
   9   1  11          5.79          1.10        64.59 o
  -8   2  11        144.87        100.10        49.17 o
  -7   2  11       3914.77       4031.64       160.57 o
  -6   2  11       1226.30       1132.66        71.48 o
  -5   2  11        264.53        291.61        40.11 o
  -4   2  11        109.52         93.92        23.17 o
  -3   2  11         14.83          5.54        14.18 o
  -2   2  11        612.86        559.02        34.13 o
  -1   2  11       1004.38       1056.36        37.03 o
   0   2  11        601.26        676.28        28.15 o
   1   2  11          6.48         10.41         9.97 o
   2   2  11          1.93          4.51         9.44 o
   3   2  11       1129.94       1105.38        47.08 o
   4   2  11       4083.20       4001.11        77.14 o
   5   2  11       2007.09       1820.64        61.90 o
   6   2  11        447.14        415.71        54.49 o
   7   2  11         77.33         42.58        36.01 o
   8   2  11        762.76        719.64        83.61 o
   9   2  11        627.30        547.17        79.40 o
  -8   3  11         26.03         -9.72        30.72 o
  -7   3  11       4171.35       4084.97       125.39 o
  -6   3  11         70.85         13.09        25.22 o
  -5   3  11        686.24        780.10        60.51 o
  -4   3  11        195.80        191.10        33.84 o
  -3   3  11       3300.15       3219.99       101.88 o
  -2   3  11       1505.96       1391.29        55.47 o
  -1   3  11       2682.20       2844.79        69.84 o
   0   3  11       1812.45       1926.20        46.88 o
   1   3  11         32.18         67.86        14.42 o
   2   3  11        711.18        626.97        34.16 o
   3   3  11       2275.65       2219.71        50.67 o
   4   3  11          7.45          1.76        11.26 o
   5   3  11        277.61        287.49        30.15 o
   6   3  11         52.30         33.75        22.41 o
   7   3  11         12.09         26.62        28.27 o
   8   3  11        662.41        590.32        78.92 o
   9   3  11        997.01       1176.93       104.11 o
  -8   4  11       1499.27       1628.65       100.34 o
  -7   4  11       1109.55       1182.30        81.83 o
  -6   4  11       1615.44       1707.57        81.11 o
  -5   4  11        623.67        625.38        59.66 o
  -4   4  11       2117.90       2161.56       116.55 o
  -3   4  11       4091.61       4106.76       107.40 o
  -2   4  11       3688.78       3792.58        99.61 o
  -1   4  11        184.99        120.03        19.42 o
   0   4  11       2211.97       2196.49        47.95 o
   1   4  11        194.76        264.63        22.94 o
   2   4  11        773.89        753.94        31.22 o
   3   4  11        110.06        103.32        15.53 o
   4   4  11       1285.55       1336.39        69.67 o
   5   4  11        274.97        327.53        39.80 o
   6   4  11        888.01        830.06        59.08 o
   7   4  11       2224.99       1971.67        98.44 o
   8   4  11        187.35        163.55        48.66 o
   9   4  11        338.36        342.60        70.83 o
  -8   5  11       2685.11       2675.13       179.03 o
  -7   5  11        260.31        254.88        57.74 o
  -6   5  11       2664.78       2637.97       149.45 o
  -5   5  11         10.63         41.82        24.53 o
  -4   5  11       6207.69       6530.48       147.77 o
  -3   5  11          0.42        -15.44        15.83 o
  -2   5  11       3401.81       3557.84       126.61 o
  -1   5  11       3507.02       3585.69        83.23 o
   0   5  11         20.54         25.68        13.00 o
   1   5  11         47.11         32.14        11.80 o
   2   5  11       1982.23       1897.21        53.62 o
   3   5  11       1320.43       1286.67        50.57 o
   4   5  11        726.19        742.55        56.72 o
   5   5  11        402.10        405.98        55.35 o
   6   5  11        168.04        123.64        30.83 o
   7   5  11        894.46        875.99        65.17 o
   8   5  11        566.01        507.89        80.26 o
   9   5  11          2.19        -41.16        41.16 o
  -7   6  11       2130.49       2111.07       109.75 o
  -6   6  11       1371.26       1363.92        76.25 o
  -5   6  11       1874.93       1820.39        82.52 o
  -4   6  11       3509.01       3556.01       109.50 o
  -3   6  11       4506.44       4443.94       152.94 o
  -2   6  11        729.10        605.31        45.62 o
  -1   6  11        161.83        140.61        21.85 o
   0   6  11       4502.32       4264.46       101.82 o
   1   6  11         66.24         47.17        19.65 o
   2   6  11        881.69        997.73        47.26 o
   3   6  11         56.12         54.12        17.76 o
   4   6  11       1402.66       1427.09        99.11 o
   5   6  11       1198.83       1260.12        75.37 o
   6   6  11         14.08         14.81        25.13 o
   7   6  11        452.83        468.37        70.19 o
   8   6  11         73.48         50.83        38.25 o
   9   6  11         21.01        -23.82        36.54 o
  -7   7  11       4927.49       5539.61       265.96 o
  -6   7  11         63.37         30.00        33.89 o
  -5   7  11       4566.24       4650.41       151.13 o
  -4   7  11        527.70        615.92        63.78 o
  -3   7  11       3063.42       3302.36       116.91 o
  -2   7  11         71.57         22.33        23.78 o
  -1   7  11       2319.29       2265.29       105.32 o
   0   7  11       3238.09       3014.09       101.65 o
   1   7  11       6799.33       7062.69       233.43 o
   2   7  11        174.85        124.69        26.67 o
   3   7  11        936.36        887.04        56.48 o
   4   7  11        133.09        107.80        31.66 o
   5   7  11        834.80        713.38       123.30 o
   6   7  11        315.91        268.44        44.45 o
   7   7  11         11.07         13.68        29.91 o
   8   7  11        260.50        277.33        47.31 o
  -6   8  11       1783.75       1908.64       134.50 o
  -5   8  11       4844.07       4844.04       189.11 o
  -4   8  11        165.78        127.83        44.51 o
  -3   8  11       2439.10       2335.68       124.69 o
  -2   8  11        817.96        848.16        79.60 o
  -1   8  11       8156.19       8285.80       187.12 o
   0   8  11        778.32        787.88        60.60 o
   1   8  11       4654.37       4680.67       123.56 o
   2   8  11       2390.83       2332.30        87.21 o
   3   8  11        562.10        594.00        53.67 o
   4   8  11        160.85        177.59        48.80 o
   5   8  11       1387.70       1442.72       104.32 o
   6   8  11         80.89         60.72        32.95 o
   7   8  11       1205.23       1201.03        84.89 o
   8   8  11          2.44        -15.38        31.87 o
  -5   9  11        356.15        277.42        51.80 o
  -4   9  11       2465.77       2442.59       150.95 o
  -3   9  11       1623.59       1556.41       107.12 o
  -2   9  11       9527.59       9927.99       383.85 o
  -1   9  11       1118.13       1221.62        99.94 o
   0   9  11       5581.80       5837.00       146.15 o
   1   9  11         79.14         62.63        28.55 o
   2   9  11       2051.19       2186.63       113.41 o
   3   9  11       1129.07       1001.75        74.50 o
   4   9  11       1237.05       1325.34       102.89 o
   5   9  11        133.75        113.19        45.35 o
   6   9  11       1703.24       1788.02       143.12 o
   7   9  11        193.94        188.26        57.78 o
  -4  10  11       4309.71       4951.67       250.71 o
  -3  10  11        383.40        357.86        67.65 o
  -2  10  11       8074.50       8135.58       342.63 o
  -1  10  11       1041.81       1038.44        72.08 o
   0  10  11       2500.82       2492.33       100.01 o
   1  10  11        320.84        225.66        50.34 o
   2  10  11       3256.59       3165.64       113.20 o
   3  10  11        593.61        699.58       108.65 o
   4  10  11       3931.29       3951.87       176.07 o
   5  10  11        136.02         52.04        68.25 o
   6  10  11       1365.54       1348.49       120.07 o
  -3  11  11       3726.80       3728.98       334.46 o
  -2  11  11       1297.28       1346.68        95.97 o
  -1  11  11       3854.66       3954.75       152.21 o
   0  11  11        962.21       1047.86        77.84 o
   1  11  11        792.47        751.98        69.33 o
   2  11  11       6021.10       6372.45       189.62 o
   3  11  11       1126.47       1180.62        91.40 o
   4  11  11       2767.59       2898.50       158.22 o
   5  11  11       1167.60       1278.45       127.40 o
  -1  12  11       3243.49       3416.23       177.46 o
   0  12  11        134.72        112.23        43.98 o
   1  12  11       3678.38       3771.75       136.59 o
   2  12  11        393.63        331.65        62.34 o
   3  12  11       4196.51       4444.59       167.34 o
   0 -10  12        271.62        153.58        69.12 o
   1 -10  12       1264.05       1215.33       195.37 o
  -3  -9  12        804.71        912.09       132.40 o
  -2  -9  12       1373.11       1426.32       101.74 o
  -1  -9  12       2043.51       2186.36       115.28 o
   0  -9  12        577.22        538.88        71.66 o
   1  -9  12        710.42        713.09        79.35 o
   2  -9  12       2251.81       2164.34       117.86 o
   3  -9  12        962.35       1117.55        88.55 o
   4  -9  12        311.05        247.61        52.80 o
  -4  -8  12       2938.29       3016.30       197.63 o
  -3  -8  12         14.87         33.24        40.68 o
  -2  -8  12       5627.28       5962.81       177.99 o
  -1  -8  12          5.28         -0.77        32.16 o
   0  -8  12       3716.48       3487.67       163.11 o
   1  -8  12          7.41         29.88        33.01 o
   2  -8  12       3050.25       3009.70       114.16 o
   3  -8  12        157.88        127.51        37.86 o
   4  -8  12       1012.25       1001.99        87.42 o
   5  -8  12         10.72        -41.61        41.61 o
  -5  -7  12       3279.88       3324.45       140.39 o
  -4  -7  12       2741.41       2958.78       113.36 o
  -3  -7  12       1623.13       1447.64       105.66 o
  -2  -7  12       3007.26       3075.39       120.58 o
  -1  -7  12       3216.20       3345.90       130.77 o
   0  -7  12       1443.16       1575.78        89.42 o
   1  -7  12       1890.88       1803.51        96.51 o
   2  -7  12       2588.58       2448.86        99.31 o
   3  -7  12         18.60         25.84        29.92 o
   4  -7  12       2575.24       2798.72       109.14 o
   5  -7  12       1188.47       1314.66       110.13 o
   6  -7  12       1579.98       1676.02       176.08 o
  -6  -6  12         66.32         74.72        45.02 o
  -5  -6  12       5765.98       5438.94       214.25 o
  -4  -6  12        211.94        124.91        35.04 o
  -3  -6  12       7765.74       7777.93       192.55 o
  -2  -6  12          8.23        -14.83        25.21 o
  -1  -6  12       5264.94       5453.41       154.43 o
   0  -6  12        185.58        127.95        34.41 o
   1  -6  12       4256.96       4426.56       126.44 o
   2  -6  12        288.64        241.50        47.49 o
   3  -6  12       4633.74       4920.50       135.29 o
   4  -6  12       2645.14       2502.34       106.29 o
   5  -6  12       3243.40       3230.88       150.64 o
   6  -6  12          9.33        -14.13        42.55 o
   7  -6  12       1368.18       1249.96       130.51 o
  -7  -5  12       2813.12       2788.88       132.95 o
  -6  -5  12       1761.62       1991.52       120.82 o
  -5  -5  12       5065.18       5351.45       149.81 o
  -4  -5  12       5286.90       5437.81       145.62 o
  -3  -5  12       4657.49       4680.59       158.83 o
  -2  -5  12       2730.38       2775.42       104.69 o
  -1  -5  12       6309.09       6434.99       161.80 o
   0  -5  12        829.58        774.27        60.03 o
   1  -5  12       7978.52       8405.33       221.75 o
   2  -5  12       5657.99       5202.14       142.30 o
   3  -5  12      10311.81      10544.11       200.55 o
   4  -5  12         18.98         26.87        26.03 o
   5  -5  12       6199.00       6025.41       199.61 o
   6  -5  12        175.23        119.63        47.84 o
   7  -5  12       1417.14       1308.82        94.06 o
   8  -5  12        110.26         90.60        47.97 o
  -7  -4  12        424.20        363.10        61.27 o
  -6  -4  12       5876.14       5620.56       174.74 o
  -5  -4  12        393.59        378.24        49.05 o
  -4  -4  12      16562.30      17119.04       280.13 o
  -3  -4  12        264.17        286.73        41.74 o
  -2  -4  12      12963.74      13059.60       243.86 o
  -1  -4  12       4736.55       4659.77       112.46 o
   0  -4  12       7312.17       7430.20       154.30 o
   1  -4  12       2285.39       2130.81        79.43 o
   2  -4  12      20660.35      20380.50       294.70 o
   3  -4  12        218.17        149.82        32.52 o
   4  -4  12      13080.77      12742.24       316.14 o
   5  -4  12       7785.40       7434.76       187.82 o
   6  -4  12       2391.24       2253.28       107.57 o
   7  -4  12       1443.74       1368.45       103.81 o
   8  -4  12       2485.37       2432.18       158.97 o
  -7  -3  12       2786.86       2636.62       122.91 o
  -6  -3  12       6894.68       6722.22       188.69 o
  -5  -3  12       3352.55       3364.64       137.36 o
  -4  -3  12       6898.61       7300.10       163.99 o
  -3  -3  12       2493.59       2331.65        86.80 o
  -2  -3  12      22863.46      23882.36       361.97 o
  -1  -3  12        440.14        471.36        53.17 o
   0  -3  12      15271.42      15148.51       206.08 o
   1  -3  12       1658.38       1639.86        67.36 o
   2  -3  12      10766.71      10572.52       202.78 o
   3  -3  12        810.75        703.99        56.68 o
   4  -3  12      13766.82      13382.88       213.07 o
   5  -3  12         68.30         26.98        26.14 o
   6  -3  12       7838.44       7548.27       192.62 o
   7  -3  12         16.36          1.02        32.12 o
   8  -3  12       5662.28       5676.41       242.05 o
  -8  -2  12        465.77        667.29       167.89 o
  -7  -2  12      10502.07      10834.39       251.00 o
  -6  -2  12       1006.73        980.75        76.75 o
  -5  -2  12       5672.32       5826.45       163.83 o
  -4  -2  12        463.86        408.89        44.54 o
  -3  -2  12      13684.42      14115.57       232.27 o
  -2  -2  12       7153.81       7172.54       212.88 o
  -1  -2  12      21534.56      22480.08       293.20 o
   0  -2  12       4031.17       3812.36        86.78 o
   1  -2  12       8746.32       8882.35       140.88 o
   2  -2  12       3197.68       3254.50        99.56 o
   3  -2  12       1719.11       1693.88        57.88 o
   4  -2  12       6770.18       6698.57       147.26 o
   5  -2  12       7368.17       7752.15       260.07 o
   6  -2  12       6186.66       6145.41       149.07 o
   7  -2  12       2658.80       2723.53       114.27 o
   8  -2  12       3207.95       3196.49       118.43 o
   9  -2  12        670.78        717.28        75.04 o
  -8  -1  12       1444.07       1239.00       115.96 o
  -7  -1  12       6998.01       6868.11       192.15 o
  -6  -1  12        742.69        797.02       122.81 o
  -5  -1  12       7813.88       8011.65       193.40 o
  -4  -1  12       1228.89       1106.62        62.18 o
  -3  -1  12      14135.14      14395.98       231.48 o
  -2  -1  12       1467.80       1414.35        61.35 o
  -1  -1  12      20384.91      20995.57       274.81 o
   0  -1  12       3468.59       3556.62        71.48 o
   1  -1  12       6146.33       6316.13        87.41 o
   2  -1  12        684.83        647.35        32.35 o
   3  -1  12      13854.54      13511.86       185.33 o
   4  -1  12        124.82         93.63        19.93 o
   5  -1  12       9746.93       9796.87       183.64 o
   6  -1  12        181.58        246.08        37.83 o
   7  -1  12       5462.88       5331.50       149.79 o
   8  -1  12         13.36         46.52        29.81 o
   9  -1  12       3390.26       3622.27       130.91 o
  -8   0  12       3951.97       4231.22       177.72 o
  -7   0  12        673.79        575.84        90.82 o
  -6   0  12       8130.19       8253.97       201.11 o
  -5   0  12       5138.04       5116.69       148.16 o
  -4   0  12      14921.06      15171.65       272.18 o
  -3   0  12       6976.73       7331.48       150.63 o
  -2   0  12      14655.44      14909.96       199.66 o
  -1   0  12       6597.14       6995.68       148.76 o
   0   0  12      19696.09      19938.91       201.34 o
   1   0  12       5110.86       5220.83        87.17 o
   2   0  12       8149.74       8052.62       108.19 o
   3   0  12      18684.53      17933.69       179.45 o
   4   0  12      12523.91      11905.50       172.21 o
   5   0  12       9824.95       9691.25       180.12 o
   6   0  12       2532.12       2297.59        86.96 o
   7   0  12       1234.43       1261.31        90.70 o
   8   0  12       2138.09       2157.83        97.43 o
   9   0  12       3907.83       4079.10       156.72 o
  -8   1  12       4086.08       4154.46       175.49 o
  -7   1  12         21.33         48.46        37.41 o
  -6   1  12       7333.96       6939.26       211.12 o
  -5   1  12       1011.22       1038.43        76.30 o
  -4   1  12      19818.92      20442.36       324.97 o
  -3   1  12       1106.72       1076.27        49.33 o
  -2   1  12      21061.08      21783.80       262.70 o
  -1   1  12         49.33         53.68        13.07 o
   0   1  12      26029.74      27880.38       260.68 o
   1   1  12         11.90         16.77        10.84 o
   2   1  12      30950.50      32177.64       334.86 o
   3   1  12         41.90         30.62        12.71 o
   4   1  12      26075.88      25476.24       295.39 o
   5   1  12       1022.05        884.13        57.38 o
   6   1  12       6514.29       6484.37       161.76 o
   7   1  12        124.49        140.55        37.11 o
   8   1  12       4655.77       4816.00       198.35 o
   9   1  12        301.28        331.87        59.86 o
  -8   2  12       2500.24       2655.85       121.95 o
  -7   2  12       4408.61       4669.15       180.67 o
  -6   2  12       1842.12       2068.76       113.27 o
  -5   2  12       8275.94       7569.86       180.65 o
  -4   2  12       7653.33       7715.07       154.68 o
  -3   2  12      11071.26      11046.70       186.40 o
  -2   2  12       8781.16       8962.15       168.82 o
  -1   2  12       9365.05       9815.14       135.36 o
   0   2  12      19425.18      19398.60       199.98 o
   1   2  12       6560.34       7131.24       135.63 o
   2   2  12       8356.51       8069.52       140.20 o
   3   2  12      12824.20      12564.02       148.83 o
   4   2  12      18950.95      18705.14       236.85 o
   5   2  12       5688.49       5415.21       111.79 o
   6   2  12      11102.35      11468.64       223.81 o
   7   2  12        296.87        286.65        55.23 o
   8   2  12       3240.21       3208.32       152.78 o
   9   2  12        785.90        680.18        90.35 o
  -8   3  12        152.43        156.36        47.28 o
  -7   3  12      10748.05      10987.63       222.98 o
  -6   3  12        597.12        602.45        63.21 o
  -5   3  12       6046.06       6512.74       168.56 o
  -4   3  12         24.81         18.28        20.04 o
  -3   3  12      14670.82      14442.84       252.50 o
  -2   3  12          0.43          8.90        14.75 o
  -1   3  12      24253.99      25534.53       264.74 o
   0   3  12       2438.96       2713.56        58.66 o
   1   3  12       5798.55       5587.09        99.53 o
   2   3  12        347.21        266.16        25.18 o
   3   3  12      15650.58      15475.29       170.39 o
   4   3  12        258.77        334.26        31.93 o
   5   3  12      14971.74      15253.79       242.03 o
   6   3  12       1153.49       1123.04        78.50 o
   7   3  12       6195.25       6485.54       209.26 o
   8   3  12       1096.74        996.95        96.39 o
   9   3  12       3194.86       3072.18       200.93 o
  -7   4  12       3762.40       3280.71       141.87 o
  -6   4  12       4515.53       4537.33       139.03 o
  -5   4  12       5650.04       5655.68       158.46 o
  -4   4  12       2768.00       2685.15        93.29 o
  -3   4  12       7599.59       7578.25       205.82 o
  -2   4  12      12226.43      12483.68       205.53 o
  -1   4  12      18931.72      19432.18       238.91 o
   0   4  12       8143.63       8026.56       110.87 o
   1   4  12      10791.65      10873.97       133.64 o
   2   4  12       3196.94       3306.89        70.01 o
   3   4  12       5091.07       4917.64        82.96 o
   4   4  12       3405.41       3359.47       107.88 o
   5   4  12       9784.27       9453.64       183.68 o
   6   4  12       5701.39       5645.00       143.38 o
   7   4  12       5953.27       6206.92       174.36 o
   8   4  12        962.45        780.25       157.06 o
   9   4  12       4081.78       3702.18       174.87 o
  -7   5  12         98.01         34.46        30.51 o
  -6   5  12       3973.55       3736.72       122.38 o
  -5   5  12        346.03        303.95        42.45 o
  -4   5  12      12175.53      12712.73       223.29 o
  -3   5  12        540.66        517.34        47.42 o
  -2   5  12      23698.58      24430.41       329.64 o
  -1   5  12        114.49        110.67        20.35 o
   0   5  12      16242.83      16250.49       212.28 o
   1   5  12       2146.57       2130.92        60.43 o
   2   5  12      14980.00      15173.97       171.77 o
   3   5  12       2010.97       1950.97        64.09 o
   4   5  12      16848.83      16878.30       523.63 o
   5   5  12        668.86        557.82        52.96 o
   6   5  12       9757.73       9833.34       199.78 o
   7   5  12        939.85        929.26        70.30 o
   8   5  12       6642.86       6624.87       193.63 o
   9   5  12       1163.96       1103.21       114.36 o
  -7   6  12        751.47        884.80       134.47 o
  -6   6  12       2362.40       2067.59        93.77 o
  -5   6  12       2539.08       2629.17       117.39 o
  -4   6  12      11578.05      11774.37       216.11 o
  -3   6  12        903.54        865.95        74.92 o
  -2   6  12       8095.79       8555.86       168.86 o
  -1   6  12       5636.56       5672.74       113.55 o
   0   6  12       7863.43       7616.94       133.48 o
   1   6  12       4526.14       4582.28       124.58 o
   2   6  12      24008.83      23868.77       323.31 o
   3   6  12        105.35         96.85        21.28 o
   4   6  12      22255.57      22537.83       357.10 o
   5   6  12       4364.43       4263.79       136.35 o
   6   6  12       7641.69       7922.41       181.43 o
   7   6  12        553.66        514.01        60.27 o
   8   6  12       7930.29       8765.60       208.47 o
  -6   7  12        474.21        382.01        60.17 o
  -5   7  12       5111.16       5018.22       158.79 o
  -4   7  12        464.05        440.63        56.11 o
  -3   7  12       7211.74       7515.03       185.72 o
  -2   7  12       1607.22       1756.58       118.65 o
  -1   7  12       5975.81       5956.88       286.67 o
   0   7  12        461.50        545.10        52.21 o
   1   7  12       9049.36       9190.28       194.71 o
   2   7  12       7653.13       7681.22       161.42 o
   3   7  12      13400.26      13414.74       236.44 o
   4   7  12       2949.44       2826.31       171.14 o
   5   7  12      12887.42      12862.07       260.12 o
   6   7  12       2696.60       2558.56       162.47 o
   7   7  12       3011.20       3233.26       122.58 o
   8   7  12       2896.19       3337.98       173.98 o
  -6   8  12        138.38        101.40        42.70 o
  -5   8  12       3407.40       3658.38       140.89 o
  -4   8  12       1960.02       1879.12        99.82 o
  -3   8  12       3900.49       3727.06       132.90 o
  -2   8  12        266.35        314.57        59.26 o
  -1   8  12       7530.10       7806.42       221.56 o
   0   8  12        464.51        365.12        47.28 o
   1   8  12       6259.49       6264.05       148.08 o
   2   8  12        201.04        155.40        32.37 o
   3   8  12       9627.47       9511.95       191.24 o
   4   8  12       2630.63       2497.26       131.92 o
   5   8  12       9751.89       9120.82       260.75 o
   6   8  12          4.54         -0.24        34.74 o
   7   8  12       5068.70       5116.38       194.45 o
  -5   9  12        538.64        432.61        61.03 o
  -4   9  12       1864.08       1638.99       153.47 o
  -3   9  12        265.50        147.63        48.68 o
  -2   9  12       5180.96       5147.65       186.25 o
  -1   9  12       2013.93       1941.65       114.99 o
   0   9  12       2537.26       2616.29        99.51 o
   1   9  12       2122.03       2154.88        90.50 o
   2   9  12       4668.98       4699.41       139.34 o
   3   9  12        736.29        784.00        64.25 o
   4   9  12       5640.64       6009.38       210.74 o
   5   9  12       3124.52       3326.47       254.03 o
   6   9  12       3022.14       2962.30       158.51 o
   7   9  12       2703.87       2980.28       195.46 o
  -4  10  12       1034.97       1172.79       186.14 o
  -3  10  12        132.05         81.32        49.17 o
  -2  10  12       3347.81       3286.91       155.17 o
  -1  10  12        458.71        195.21       103.35 o
   0  10  12       3954.86       4180.77       130.87 o
   1  10  12          4.33         14.70        27.27 o
   2  10  12       6939.54       6976.08       172.34 o
   3  10  12         39.46         35.50        34.29 o
   4  10  12       3273.71       3082.82       159.62 o
   5  10  12          5.38         24.33        41.63 o
   6  10  12       6524.20       6834.74       247.84 o
  -3  11  12        906.23        781.40       202.55 o
  -2  11  12        340.62        155.77        51.15 o
  -1  11  12       1924.14       1942.02       112.44 o
   0  11  12        195.71        163.13        41.89 o
   1  11  12       1616.90       1487.06        87.91 o
   2  11  12       4861.63       4982.18       152.08 o
   3  11  12       1686.70       1552.61       101.78 o
   4  11  12       2315.90       2601.64       154.26 o
   0  12  12        198.90        105.67        53.47 o
   1  12  12       2007.01       1968.08       105.59 o
   2  12  12        183.43        128.98        49.48 o
  -2  -9  13        838.69        753.41       172.76 o
  -1  -9  13       2166.56       1997.48       112.47 o
   0  -9  13       2322.44       2367.99       150.54 o
   1  -9  13       2542.45       2828.79       173.34 o
   2  -9  13       2174.11       2068.31       118.52 o
   3  -9  13       2992.01       2995.42       140.92 o
  -4  -8  13       3598.77       3645.03       375.90 o
  -3  -8  13        193.71         78.23        57.18 o
  -2  -8  13       2708.18       2771.32       150.10 o
  -1  -8  13        517.92        476.55        76.97 o
   0  -8  13       4214.63       4265.08       151.86 o
   1  -8  13          6.30         -1.37        33.65 o
   2  -8  13       6187.74       6753.97       176.30 o
   3  -8  13        224.89        157.43        47.44 o
   4  -8  13       3314.11       3213.33       201.19 o
  -5  -7  13        269.96        251.84        56.58 o
  -4  -7  13       1191.95        998.70        91.18 o
  -3  -7  13        711.42        590.03        81.14 o
  -2  -7  13       5080.47       5457.55       198.46 o
  -1  -7  13        254.49        197.55        43.67 o
   0  -7  13       1457.32       1535.73        91.21 o
   1  -7  13        304.18        232.79        47.42 o
   2  -7  13       3557.67       3336.01       133.47 o
   3  -7  13        405.92        333.64        48.91 o
   4  -7  13       4526.30       4585.03       141.29 o
   5  -7  13         95.59        125.51        51.10 o
   6  -7  13       5276.23       5029.62       203.65 o
  -5  -6  13        228.70        245.54        48.40 o
  -4  -6  13         32.25        -11.65        28.86 o
  -3  -6  13       2577.35       2940.60       144.67 o
  -2  -6  13        300.56        253.28        52.00 o
  -1  -6  13       3421.06       3591.47       127.71 o
   0  -6  13        282.31        302.86        52.67 o
   1  -6  13        659.91        578.30        55.28 o
   2  -6  13       2879.01       2839.86       105.16 o
   3  -6  13       1639.09       1793.82       112.15 o
   4  -6  13        335.88        333.63        50.12 o
   5  -6  13       6878.94       6645.00       221.47 o
   6  -6  13       1526.39       1389.06       116.84 o
  -6  -5  13        103.39         77.61        39.64 o
  -5  -5  13       1061.47       1103.01        95.88 o
  -4  -5  13         73.19         21.29        29.21 o
  -3  -5  13        286.56        331.24        52.25 o
  -2  -5  13        713.10        721.66        65.06 o
  -1  -5  13       4184.09       4183.14       133.11 o
   0  -5  13        331.57        220.39        40.65 o
   1  -5  13       4204.78       3836.99       115.57 o
   2  -5  13        980.92        983.08       107.12 o
   3  -5  13       3297.22       3135.69       106.62 o
   4  -5  13       2737.76       2611.48       110.45 o
   5  -5  13       7870.62       7882.41       240.06 o
   6  -5  13         91.63        130.75        51.57 o
   7  -5  13       2305.42       2315.74       142.16 o
  -7  -4  13        136.20         83.73        44.09 o
  -6  -4  13        247.70        252.25        52.92 o
  -5  -4  13       1619.65       1559.48        84.10 o
  -4  -4  13        256.13        231.49        38.69 o
  -3  -4  13        180.45        156.85        34.54 o
  -2  -4  13        911.29        939.06        69.66 o
  -1  -4  13         18.99         13.84        18.85 o
   0  -4  13       6092.16       6122.03       193.71 o
   1  -4  13       2087.74       1993.05        80.41 o
   2  -4  13       5610.07       5343.73       166.34 o
   3  -4  13       1883.42       1943.50        87.08 o
   4  -4  13       5649.66       5157.68       143.67 o
   5  -4  13        371.36        427.62        82.50 o
   6  -4  13       3088.06       3080.45       145.83 o
   7  -4  13       1619.72       1543.84       100.13 o
   8  -4  13       1425.89       1490.74       145.84 o
  -7  -3  13         86.27         38.62        40.15 o
  -6  -3  13        492.71        420.35        90.54 o
  -5  -3  13          0.38         22.51        25.87 o
  -4  -3  13         32.25         12.69        25.83 o
  -3  -3  13        228.50        153.81        31.83 o
  -2  -3  13        595.72        493.04        63.86 o
  -1  -3  13         19.88          5.26        15.89 o
   0  -3  13        406.16        420.31        36.33 o
   1  -3  13       1185.35       1161.75        66.27 o
   2  -3  13       6803.03       6972.24       151.49 o
   3  -3  13        239.19        308.39        40.94 o
   4  -3  13       1747.93       1642.53        78.13 o
   5  -3  13         17.38         -4.53        24.87 o
   6  -3  13       3951.18       4050.33       140.57 o
   7  -3  13         57.41         26.13        36.09 o
   8  -3  13       3958.65       4158.17       158.61 o
  -7  -2  13        263.64        248.68        53.28 o
  -6  -2  13        195.78        174.22        45.22 o
  -5  -2  13        113.35         57.07        33.31 o
  -4  -2  13          1.61        -13.20        22.30 o
  -3  -2  13         44.69         27.16        23.27 o
  -2  -2  13       1382.26       1296.70        69.56 o
  -1  -2  13         75.33         75.32        22.40 o
   0  -2  13        122.97        121.24        22.23 o
   1  -2  13        914.74        896.00        44.19 o
   2  -2  13        240.32        210.16        45.89 o
   3  -2  13       1177.25        984.06        59.21 o
   4  -2  13       1159.95       1172.24        53.93 o
   5  -2  13        181.49        151.45        32.64 o
   6  -2  13       2223.49       2070.57        99.03 o
   7  -2  13       2220.26       2424.60       101.81 o
   8  -2  13       1964.29       1879.44        95.92 o
  -7  -1  13        263.08        188.78        46.08 o
  -6  -1  13         70.86         41.14        32.93 o
  -5  -1  13        593.02        623.76        95.33 o
  -4  -1  13       1585.49       1481.12        94.47 o
  -3  -1  13        179.33        143.31        27.86 o
  -2  -1  13        555.98        622.54        54.50 o
  -1  -1  13       1304.71       1209.64        63.86 o
   0  -1  13       1323.33       1248.91        50.77 o
   1  -1  13        214.12        183.80        21.63 o
   2  -1  13         35.62         41.48        13.63 o
   3  -1  13       2494.29       2603.75        72.84 o
   4  -1  13        543.68        558.97        47.69 o
   5  -1  13       2833.03       2915.54        97.20 o
   6  -1  13        189.72        162.09        36.22 o
   7  -1  13       3474.60       3658.96       123.98 o
   8  -1  13          5.79         19.51        28.44 o
   9  -1  13       1109.31       1201.95        94.04 o
  -7   0  13         35.26         20.01        30.59 o
  -6   0  13        309.71        209.97        42.18 o
  -5   0  13         56.28         38.26        26.14 o
  -4   0  13        851.15        803.18        64.92 o
  -3   0  13        177.73        158.76        40.87 o
  -2   0  13       7119.12       7469.44       152.44 o
  -1   0  13         25.39         24.34        20.12 o
   0   0  13         47.98         23.26        11.10 o
   1   0  13         47.13         21.15        10.40 o
   2   0  13         29.60         28.18        11.58 o
   3   0  13       1359.65       1165.75        53.55 o
   4   0  13       2277.21       2291.42       103.28 o
   5   0  13       1930.19       2035.39        90.05 o
   6   0  13       6012.87       5851.23       143.28 o
   7   0  13       1367.94       1509.19        79.07 o
   8   0  13         12.88          0.95        27.73 o
   9   0  13        791.83        762.48        82.84 o
  -8   1  13        777.61        541.10       122.59 o
  -7   1  13        570.51        619.89        79.03 o
  -6   1  13        451.74        416.90        67.42 o
  -5   1  13        138.69        159.78        37.53 o
  -4   1  13        128.55        141.19        34.71 o
  -3   1  13       1079.55       1102.35        59.67 o
  -2   1  13        815.13        868.11        44.46 o
  -1   1  13       3821.49       3943.87        78.70 o
   0   1  13         21.42         33.30        11.36 o
   1   1  13       1840.69       1902.01        52.29 o
   2   1  13        452.70        439.62        30.66 o
   3   1  13        704.26        731.09        37.06 o
   4   1  13       2015.68       2118.37        94.42 o
   5   1  13        945.14        780.99        68.70 o
   6   1  13       3345.88       3430.12       117.40 o
   7   1  13        167.76        152.27        37.68 o
   8   1  13        205.46        184.65        54.28 o
   9   1  13        395.22        314.71        61.86 o
  -7   2  13        690.85        637.84       107.45 o
  -6   2  13        415.42        328.86        64.25 o
  -5   2  13         25.88         33.15        29.20 o
  -4   2  13         38.46         93.06        29.84 o
  -3   2  13         20.76          3.96        16.71 o
  -2   2  13       6812.53       7407.17       133.27 o
  -1   2  13         57.17         67.67        18.62 o
   0   2  13          7.01         10.48        10.76 o
   1   2  13         25.43         32.31        12.80 o
   2   2  13        644.91        729.59        36.53 o
   3   2  13        755.42        760.09        35.31 o
   4   2  13         21.18         40.40        16.44 o
   5   2  13       1220.11       1191.18        82.19 o
   6   2  13        850.95        959.83        66.91 o
   7   2  13          8.50         23.73        35.61 o
   8   2  13       3103.66       3031.78       151.42 o
   9   2  13         38.66          9.82        42.55 o
  -7   3  13        834.14        765.66        76.02 o
  -6   3  13         40.92         44.82        33.94 o
  -5   3  13        812.88        728.81        66.22 o
  -4   3  13        283.32        276.52        41.93 o
  -3   3  13       2045.72       2037.40        89.30 o
  -2   3  13        279.01        256.76        38.47 o
  -1   3  13       1662.35       1576.59        57.30 o
   0   3  13       1667.60       1609.10        46.95 o
   1   3  13       1421.39       1309.09        48.01 o
   2   3  13         35.19         52.04        15.76 o
   3   3  13          1.53         -7.13        10.99 o
   4   3  13         59.76         56.58        17.78 o
   5   3  13         24.42         15.79        20.47 o
   6   3  13        143.82        128.78        34.78 o
   7   3  13        213.48        275.95        56.60 o
   8   3  13       1403.69       1556.97       157.17 o
   9   3  13       1559.73       1811.80       197.02 o
  -7   4  13        530.04        476.37        57.17 o
  -6   4  13       1104.06        949.61        73.87 o
  -5   4  13       1159.91       1057.20        70.59 o
  -4   4  13        277.64        193.47        34.98 o
  -3   4  13        218.00        139.25        39.61 o
  -2   4  13       2181.23       2042.17        77.39 o
  -1   4  13        716.64        658.98        48.34 o
   0   4  13         93.43        112.94        17.25 o
   1   4  13        362.43        372.76        26.52 o
   2   4  13        220.93        199.64        26.06 o
   3   4  13        167.29        183.50        20.79 o
   4   4  13          1.75         -2.56        17.61 o
   5   4  13       1152.79       1121.40        64.93 o
   6   4  13          0.85          7.38        23.91 o
   7   4  13         71.12         23.36        29.72 o
   8   4  13        260.36        188.84        54.80 o
   9   4  13        867.15        748.44        95.95 o
  -7   5  13          3.69        -17.39        30.19 o
  -6   5  13       4082.92       4039.40       130.27 o
  -5   5  13        296.93        197.31        38.03 o
  -4   5  13       2680.86       2846.82       100.30 o
  -3   5  13          0.61         21.69        19.68 o
  -2   5  13       1451.19       1443.75       116.51 o
  -1   5  13         35.61          5.26        18.05 o
   0   5  13        100.43         53.37        21.45 o
   1   5  13        441.89        442.38        31.83 o
   2   5  13       2151.67       1997.88        54.80 o
   3   5  13        167.10        184.26        26.63 o
   4   5  13        314.04        270.81        37.87 o
   5   5  13        382.13        386.09        65.01 o
   6   5  13         84.34         67.80        29.90 o
   7   5  13          0.70         -9.98        27.85 o
   8   5  13        293.38        239.93        70.77 o
  -6   6  13       1058.21        934.19        73.46 o
  -5   6  13       2637.80       2626.57       107.80 o
  -4   6  13       2063.69       2036.12        87.40 o
  -3   6  13        179.91        196.84        36.65 o
  -2   6  13       1614.66       1740.18       106.49 o
  -1   6  13          4.56          0.86        18.15 o
   0   6  13       4303.90       4136.29        96.91 o
   1   6  13        293.14        233.31        44.82 o
   2   6  13       3060.64       3057.85        95.80 o
   3   6  13        159.61        159.00        31.53 o
   4   6  13         88.53         69.06        27.98 o
   5   6  13       1051.16       1025.91        83.43 o
   6   6  13         18.47         31.39        27.49 o
   7   6  13          6.19          3.62        29.95 o
   8   6  13         12.65         50.51        35.22 o
  -6   7  13         81.78         49.37        36.62 o
  -5   7  13       2952.77       3037.51       128.21 o
  -4   7  13        223.89        206.67        43.85 o
  -3   7  13       1570.38       1640.27       106.16 o
  -2   7  13       1747.38       1719.71       240.66 o
  -1   7  13       5108.96       5265.68       175.35 o
   0   7  13        844.23        776.42        68.29 o
   1   7  13       2772.97       2674.71       101.40 o
   2   7  13       1265.22       1225.94        67.02 o
   3   7  13        699.59        723.73        56.40 o
   4   7  13       3292.59       3330.08       148.43 o
   5   7  13         87.34         89.25        34.12 o
   6   7  13        114.30        117.78        35.58 o
   7   7  13         97.78         84.42        35.94 o
   8   7  13        127.10        169.47        47.67 o
  -5   8  13       1700.67       1868.64       107.14 o
  -4   8  13        504.42        418.00        59.10 o
  -3   8  13       4469.10       4702.78       228.50 o
  -2   8  13       1138.06        942.04        86.45 o
  -1   8  13       4515.01       4864.87       175.10 o
   0   8  13        285.39        200.85        39.71 o
   1   8  13        554.36        510.69        51.81 o
   2   8  13       1662.56       1674.34        79.67 o
   3   8  13         98.02         73.92        30.43 o
   4   8  13        882.74        914.39        90.11 o
   5   8  13       2372.69       2463.70       137.60 o
   6   8  13        191.53        147.26        47.03 o
   7   8  13         86.98         80.84        45.06 o
  -4   9  13       4554.88       4696.43       190.70 o
  -3   9  13        903.40        825.18        86.86 o
  -2   9  13       6389.95       6241.22       430.21 o
  -1   9  13        198.00        167.08        50.13 o
   0   9  13       1943.84       1925.55        96.60 o
   1   9  13         83.97        115.96        33.78 o
   2   9  13       1503.24       1389.11        77.38 o
   3   9  13        808.21        836.96        67.29 o
   4   9  13        628.00        666.45       118.71 o
   5   9  13        335.38        285.94        63.06 o
   6   9  13        863.83       1016.06       195.47 o
  -3  10  13        482.22        419.08       122.44 o
  -2  10  13       3811.00       3862.63       189.21 o
  -1  10  13        398.69        422.75        72.28 o
   0  10  13       2868.50       2789.59       110.17 o
   1  10  13         26.46          6.93        26.56 o
   2  10  13       3979.23       4029.13       131.63 o
   3  10  13        141.54        113.69        41.02 o
   4  10  13       1973.44       2055.10       134.72 o
   5  10  13        317.58        357.89        75.92 o
  -2  11  13       1591.92       1448.00       113.62 o
  -1  11  13       2273.64       2275.96       149.29 o
   0  11  13       2907.58       2919.94       186.17 o
   1  11  13       1284.73       1289.88        85.30 o
   2  11  13       2688.84       2905.76       119.63 o
   3  11  13       1289.52       1166.42       129.13 o
   4  11  13        940.92        976.09       115.19 o
   0  -9  14       1783.89       1588.83       207.82 o
  -3  -8  14        170.45        144.03        60.62 o
  -2  -8  14       6126.46       6235.68       299.98 o
  -1  -8  14         26.33         -4.03        36.54 o
   0  -8  14       2644.44       2636.17       193.25 o
   1  -8  14         65.93         31.62        39.29 o
   2  -8  14       1703.57       1650.67       104.56 o
   3  -8  14        378.43        303.91        53.37 o
   4  -8  14       1609.12       1558.31       132.54 o
  -4  -7  14       1987.85       2083.29       183.24 o
  -3  -7  14       1378.21       1545.18       204.16 o
  -2  -7  14       2558.03       2213.72       197.17 o
  -1  -7  14       2174.61       2082.37       105.94 o
   0  -7  14       2671.99       2537.30       116.62 o
   1  -7  14         72.67         90.37        40.82 o
   2  -7  14       2001.70       1893.11       117.39 o
   3  -7  14        786.48        690.71        68.61 o
   4  -7  14       2702.90       2741.50       171.84 o
   5  -7  14        693.62        605.35        80.14 o
  -5  -6  14       3898.86       3857.64       142.22 o
  -4  -6  14        248.34        220.21        46.83 o
  -3  -6  14       4619.99       4837.00       190.72 o
  -2  -6  14         69.17         69.55        38.27 o
  -1  -6  14       5534.44       5815.37       190.76 o
   0  -6  14       1990.92       1770.36        95.84 o
   1  -6  14       3975.77       4139.94       128.94 o
   2  -6  14       1868.26       1707.40        86.51 o
   3  -6  14       2582.75       2678.49       106.98 o
   4  -6  14        254.33        303.92        56.25 o
   5  -6  14       2342.85       2168.55       132.86 o
   6  -6  14        519.78        584.08        86.39 o
  -6  -5  14       3103.27       2869.59       187.18 o
  -5  -5  14       3586.83       3724.15       132.46 o
  -4  -5  14       1957.44       1869.86        93.22 o
  -3  -5  14       6662.89       6746.96       184.87 o
  -2  -5  14       1107.37        907.08        83.49 o
  -1  -5  14       7462.78       7583.57       266.71 o
   0  -5  14       1471.20       1540.02        85.81 o
   1  -5  14      11171.78      10956.58       211.85 o
   2  -5  14       1696.31       1654.57        88.81 o
   3  -5  14       4776.12       4770.74       134.67 o
   4  -5  14          3.79         -6.32        30.89 o
   5  -5  14       2859.16       2849.79       146.46 o
   6  -5  14        339.04        239.75       137.40 o
   7  -5  14       1865.85       2025.76       135.84 o
  -6  -4  14       8023.88       8310.65       226.48 o
  -5  -4  14        219.99        137.89        39.55 o
  -4  -4  14       6669.63       7140.44       175.32 o
  -3  -4  14       5198.51       5030.12       140.45 o
  -2  -4  14       8548.13       8348.61       195.88 o
  -1  -4  14       2657.27       2926.89       132.74 o
   0  -4  14      13946.90      14323.64       269.09 o
   1  -4  14       1935.13       1880.64       108.38 o
   2  -4  14      12205.17      12791.05       228.14 o
   3  -4  14       2699.95       2553.84       102.38 o
   4  -4  14       1182.15       1170.52       146.77 o
   5  -4  14       3085.81       2856.89       190.31 o
   6  -4  14       3933.99       3674.57       162.82 o
   7  -4  14        336.73        389.13        72.76 o
  -6  -3  14       3973.59       3596.19       145.73 o
  -5  -3  14        368.52        354.24        79.77 o
  -4  -3  14      10463.49      10714.77       246.70 o
  -3  -3  14         96.39        183.13        36.40 o
  -2  -3  14      16015.09      16241.80       289.31 o
  -1  -3  14        544.71        547.87        54.05 o
   0  -3  14      10404.51      10638.09       196.19 o
   1  -3  14       1058.61       1184.32        63.81 o
   2  -3  14      10211.18      10174.50       193.01 o
   3  -3  14         18.54         12.25        22.31 o
   4  -3  14      11798.15      11822.16       284.71 o
   5  -3  14         59.93         25.66        36.26 o
   6  -3  14       5713.88       5760.63       201.29 o
   7  -3  14        201.31        145.80        44.85 o
   8  -3  14       3438.86       3556.85       150.02 o
  -7  -2  14       5026.54       5365.40       328.82 o
  -6  -2  14        831.59        912.09        82.07 o
  -5  -2  14       2347.91       2353.17       111.87 o
  -4  -2  14       4415.54       4523.26       131.99 o
  -3  -2  14       9910.79       9637.00       241.97 o
  -2  -2  14       8853.16       9116.23       199.57 o
  -1  -2  14       7236.20       7182.59       168.79 o
   0  -2  14       3426.21       3469.79        88.86 o
   1  -2  14       1918.48       2176.70        80.86 o
   2  -2  14       5418.14       5604.89       143.65 o
   3  -2  14       3167.29       3098.89       130.84 o
   4  -2  14       7463.53       7391.87       179.47 o
   5  -2  14       9957.25      10363.00       218.90 o
   6  -2  14       5871.99       6122.17       209.22 o
   7  -2  14       1660.10       1581.54        85.94 o
   8  -2  14       2406.30       2356.94       109.16 o
  -7  -1  14       5276.91       5572.64       180.48 o
  -6  -1  14         43.65         74.16        35.54 o
  -5  -1  14       8216.96       8730.82       213.42 o
  -4  -1  14       1304.16       1445.67        78.96 o
  -3  -1  14      11588.50      12129.24       218.87 o
  -2  -1  14        188.81        145.88        31.77 o
  -1  -1  14      15681.98      16536.13       281.73 o
   0  -1  14          0.50          7.42        18.02 o
   1  -1  14       5842.76       5968.46       117.38 o
   2  -1  14        666.32        633.17        70.31 o
   3  -1  14      10721.89      11184.72       172.86 o
   4  -1  14         28.22         11.32        19.37 o
   5  -1  14      14666.69      14955.79       248.50 o
   6  -1  14        168.98        129.41        33.58 o
   7  -1  14       4405.27       4453.56       134.98 o
   8  -1  14        150.11        122.73        37.50 o
  -7   0  14       2296.63       2302.02       135.25 o
  -6   0  14       3572.21       3540.66       134.29 o
  -5   0  14       3363.04       3424.59       127.76 o
  -4   0  14      11319.05      11871.58       389.82 o
  -3   0  14       1614.20       1518.55       128.97 o
  -2   0  14       9994.11      10186.49       189.16 o
  -1   0  14       7356.89       7440.24       168.56 o
   0   0  14       7320.27       7532.92       133.87 o
   1   0  14      10591.23      10762.99       139.28 o
   2   0  14       5923.07       6121.12        97.60 o
   3   0  14      11259.21      11071.48       155.65 o
   4   0  14       4197.34       4262.78       114.14 o
   5   0  14       4270.42       4396.87       121.30 o
   6   0  14       3636.03       3628.60       114.71 o
   7   0  14       6763.61       7288.66       173.33 o
   8   0  14       2424.73       2449.36       125.89 o
   9   0  14       4073.80       3945.04       189.65 o
  -7   1  14         39.45         11.91        39.41 o
  -6   1  14       7310.02       8005.63       239.75 o
  -5   1  14        264.58        190.54        49.22 o
  -4   1  14      10645.30      11146.90       328.58 o
  -3   1  14          0.34         -1.19        18.80 o
  -2   1  14      12656.60      13327.75       221.82 o
  -1   1  14          0.23          3.29        15.14 o
   0   1  14      20820.04      21427.39       221.91 o
   1   1  14        229.49        146.47        20.35 o
   2   1  14      20725.09      20421.84       215.33 o
   3   1  14       1591.53       1512.86        50.58 o
   4   1  14      17475.58      17114.09       278.22 o
   5   1  14        235.44        173.18        36.63 o
   6   1  14       6143.41       6140.60       164.08 o
   7   1  14        724.99        658.25        69.45 o
   8   1  14       8962.62       9275.83       346.83 o
   9   1  14        443.46        326.94        64.85 o
  -7   2  14       3714.76       3652.93       240.69 o
  -6   2  14        984.50        931.59       141.48 o
  -5   2  14       5824.91       5724.07       192.11 o
  -4   2  14      11086.11      10874.64       266.20 o
  -3   2  14       2222.32       2048.84        87.22 o
  -2   2  14       9726.16      10074.02       165.04 o
  -1   2  14       4661.80       4747.44       104.68 o
   0   2  14      10990.56      11469.25       146.75 o
   1   2  14       8139.82       8034.25       131.15 o
   2   2  14      12495.48      12674.22       176.40 o
   3   2  14       6899.59       7043.53       108.93 o
   4   2  14      17874.77      17740.61       219.08 o
   5   2  14        580.38        506.28        47.04 o
   6   2  14       9025.90       8787.00       240.75 o
   7   2  14       2115.37       2182.04       136.89 o
   8   2  14       7097.36       7446.00       242.19 o
   9   2  14        689.76        593.47        88.19 o
  -7   3  14       5798.37       5456.71       176.86 o
  -6   3  14        289.68        215.05        60.60 o
  -5   3  14       3947.89       3965.93       206.98 o
  -4   3  14        586.55        544.32        56.99 o
  -3   3  14      13572.08      14163.68       260.51 o
  -2   3  14         10.47         -5.67        17.95 o
  -1   3  14      17037.13      17912.64       259.01 o
   0   3  14         31.14         11.20        12.79 o
   1   3  14       6191.46       5927.17       103.20 o
   2   3  14        187.42        250.97        33.41 o
   3   3  14      17575.06      17390.42       194.09 o
   4   3  14       1945.20       1897.98        61.97 o
   5   3  14       9975.44      10015.41       207.13 o
   6   3  14       2644.13       2602.70       111.73 o
   7   3  14       6751.49       7023.77       224.17 o
   8   3  14       1573.72       1673.38       121.33 o
   9   3  14       4201.65       4336.76       193.61 o
  -7   4  14       3238.28       3080.72       132.52 o
  -6   4  14       1125.61       1123.33        76.30 o
  -5   4  14       1215.67       1166.70        70.20 o
  -4   4  14       5825.33       5846.27       146.44 o
  -3   4  14      10111.99      10134.47       194.70 o
  -2   4  14       9094.77       9040.46       246.05 o
  -1   4  14       8385.93       8466.63       183.12 o
   0   4  14       1851.60       1902.86        58.05 o
   1   4  14       3206.65       3154.33        69.40 o
   2   4  14       5089.94       4975.19        99.69 o
   3   4  14       8731.66       8693.34       124.47 o
   4   4  14       2136.67       2089.74        80.77 o
   5   4  14      17984.77      18547.54       290.49 o
   6   4  14        777.90        778.19        65.37 o
   7   4  14       8165.54       8601.33       419.95 o
   8   4  14         42.23         12.17        40.83 o
  -6   5  14       4018.27       3736.63       126.64 o
  -5   5  14        249.97        246.06        41.75 o
  -4   5  14       9445.91       9741.98       284.56 o
  -3   5  14         71.70         42.82        29.05 o
  -2   5  14      17093.07      16958.28       266.00 o
  -1   5  14        722.49        776.01        53.95 o
   0   5  14      10358.69      10604.99       167.71 o
   1   5  14       2128.57       2028.86        84.31 o
   2   5  14       8539.60       8666.47       145.43 o
   3   5  14        808.91        709.37        41.64 o
   4   5  14      13088.24      13390.71       229.16 o
   5   5  14       3499.44       3666.80       117.85 o
   6   5  14       9537.73       9865.08       206.51 o
   7   5  14       3153.59       3109.37       118.44 o
   8   5  14       3986.12       3788.06       177.20 o
  -6   6  14       6415.35       6437.45       249.60 o
  -5   6  14        356.06        241.48        40.52 o
  -4   6  14       7106.60       7127.02       169.48 o
  -3   6  14       7409.11       7336.41       167.68 o
  -2   6  14       7979.67       8085.68       171.18 o
  -1   6  14       1871.61       1886.10        78.05 o
   0   6  14      18954.06      19422.36       314.15 o
   1   6  14        647.83        678.29        49.17 o
   2   6  14      18295.39      18653.46       281.62 o
   3   6  14        879.54        928.98        60.72 o
   4   6  14      11240.13      11528.72       213.35 o
   5   6  14        609.26        605.12        64.67 o
   6   6  14       9197.54       9808.80       211.32 o
   7   6  14          5.43         18.43        32.56 o
   8   6  14       8166.17       8345.11       209.00 o
  -5   7  14       4286.73       4340.83       155.58 o
  -4   7  14        325.86        285.34        43.67 o
  -3   7  14       6790.19       6859.77       164.57 o
  -2   7  14        765.74        647.60        72.56 o
  -1   7  14      10316.23      10445.15       264.82 o
   0   7  14       2531.38       2468.96        99.31 o
   1   7  14      11880.78      12180.59       239.64 o
   2   7  14       5838.61       6127.73       147.97 o
   3   7  14       7559.70       7196.36       162.79 o
   4   7  14       2137.96       1992.32       206.03 o
   5   7  14       6620.46       7183.31       230.12 o
   6   7  14       3683.20       3811.94       132.46 o
   7   7  14       2183.36       2358.34       109.45 o
  -5   8  14       3317.70       3034.22       135.40 o
  -4   8  14        881.86        747.03        77.20 o
  -3   8  14       4224.97       4369.94       155.51 o
  -2   8  14         28.17         18.12        34.69 o
  -1   8  14       6382.76       6488.16       243.27 o
   0   8  14       1095.59       1016.15       145.82 o
   1   8  14       7900.89       7857.50       239.47 o
   2   8  14       1117.91       1173.11        70.73 o
   3   8  14       8505.81       8413.71       183.82 o
   4   8  14         70.59         40.43        46.68 o
   5   8  14       8120.62       8114.93       254.54 o
   6   8  14        143.12         63.55        47.45 o
   7   8  14       3873.69       3983.53       174.73 o
  -4   9  14       1825.73       1808.49       126.15 o
  -3   9  14       1200.81       1048.01       163.59 o
  -2   9  14       3508.27       3445.92       220.74 o
  -1   9  14       3019.49       2896.15       142.38 o
   0   9  14       3110.19       2901.41       142.65 o
   1   9  14        519.90        527.84        57.94 o
   2   9  14       3806.37       3564.17       120.87 o
   3   9  14       2313.04       2229.19       117.06 o
   4   9  14       3346.11       3266.44       161.35 o
   5   9  14       4145.60       4286.13       187.82 o
   6   9  14       2330.36       2208.63       175.19 o
  -3  10  14        300.95        175.50        56.56 o
  -2  10  14       6697.03       6809.42       230.32 o
  -1  10  14         42.26         68.27        42.99 o
   0  10  14       4367.50       3989.47       221.86 o
   1  10  14         10.07        -12.19        26.52 o
   2  10  14       4082.70       4102.68       133.64 o
   3  10  14          9.81          6.68        34.07 o
   4  10  14       6255.47       6381.48       236.06 o
   5  10  14         70.48         49.88        48.82 o
  -1  11  14       2628.58       2556.43       132.38 o
   0  11  14       2623.79       2610.78       225.60 o
   1  11  14        657.85        506.34        63.32 o
   2  11  14       2601.39       2431.79       114.48 o
   3  11  14       2311.00       2690.84       214.07 o
  -1  -8  15         39.90         84.01        53.98 o
   0  -8  15       2794.27       3020.49       136.34 o
   1  -8  15         74.39         93.96        46.71 o
   2  -8  15       3017.68       3209.06       144.19 o
  -3  -7  15        158.80        141.37        53.95 o
  -2  -7  15       2302.55       2592.15       200.14 o
  -1  -7  15        310.09        368.55        71.31 o
   0  -7  15        905.90        863.55        85.41 o
   1  -7  15        520.78        430.73        76.30 o
   2  -7  15       5327.22       5760.79       163.56 o
   3  -7  15         18.17         17.89        31.41 o
   4  -7  15       5125.16       5069.17       205.97 o
  -4  -6  15         60.99         69.98        44.74 o
  -3  -6  15       3391.68       2860.69       157.78 o
  -2  -6  15        825.23        694.81       145.71 o
  -1  -6  15        400.07        330.49        63.63 o
   0  -6  15        109.60         89.42        35.16 o
   1  -6  15       2057.35       1856.73        90.24 o
   2  -6  15       2437.42       2467.72       104.29 o
   3  -6  15       5046.03       5153.06       150.01 o
   4  -6  15       1678.78       1532.46       106.85 o
   5  -6  15       4317.77       4403.03       191.20 o
  -5  -5  15        224.33        226.89        48.11 o
  -4  -5  15       1315.09       1357.12        86.00 o
  -3  -5  15       1002.45        785.25        80.26 o
  -2  -5  15        234.67        213.15        54.38 o
  -1  -5  15       3484.55       3245.42       150.49 o
   0  -5  15        189.55        103.33        37.00 o
   1  -5  15       2140.50       2284.21        95.43 o
   2  -5  15        248.76        223.82        42.16 o
   3  -5  15       7337.48       7329.31       193.26 o
   4  -5  15        792.57        676.31       110.87 o
   5  -5  15       4595.12       4503.76       192.25 o
   6  -5  15         12.17        -11.94        41.93 o
  -5  -4  15         71.30         71.17        37.19 o
  -4  -4  15        571.89        503.54        59.29 o
  -3  -4  15        333.46        220.40        59.58 o
  -2  -4  15       1769.28       1723.12       109.49 o
  -1  -4  15       2543.81       2288.85       123.56 o
   0  -4  15       3434.21       3354.74       150.81 o
   1  -4  15        387.43        394.78        46.70 o
   2  -4  15       3210.86       3189.94       110.15 o
   3  -4  15       1335.85       1245.93        82.45 o
   4  -4  15       2575.05       2560.33       133.40 o
   5  -4  15       2392.42       2296.83       132.77 o
   6  -4  15       1587.48       1724.76       118.87 o
   7  -4  15       2372.78       2447.38       147.32 o
  -6  -3  15         82.81         55.43        42.42 o
  -5  -3  15         36.81         33.55        31.15 o
  -4  -3  15        425.85        382.49        54.99 o
  -3  -3  15          3.26        -11.04        22.99 o
  -2  -3  15       1166.92       1131.31        73.50 o
  -1  -3  15        327.03        209.56        58.28 o
   0  -3  15       4922.44       5306.62       135.94 o
   1  -3  15          5.68        -17.02        19.99 o
   2  -3  15       2543.22       2495.04        93.26 o
   3  -3  15        156.55        139.50        32.94 o
   4  -3  15       1895.58       1927.51       162.61 o
   5  -3  15         59.31         14.23        37.95 o
   6  -3  15       5862.25       5807.06       247.07 o
   7  -3  15        621.05        514.23        84.67 o
  -6  -2  15          3.71        -12.90        32.20 o
  -5  -2  15          0.14          3.65        30.24 o
  -4  -2  15       3153.73       3402.16       117.40 o
  -3  -2  15        202.81        203.94        53.15 o
  -2  -2  15         52.05         18.26        21.79 o
  -1  -2  15       3570.90       3506.48       117.52 o
   0  -2  15         42.14         53.03        22.47 o
   1  -2  15        506.66        444.23        46.28 o
   2  -2  15       2846.67       2912.76        98.08 o
   3  -2  15        559.21        528.17        53.63 o
   4  -2  15       3498.34       3541.73       244.95 o
   5  -2  15        858.91        849.15        73.83 o
   6  -2  15       2573.48       2507.72       101.65 o
   7  -2  15       2667.42       2589.26       109.86 o
   8  -2  15       2772.47       2697.40       119.00 o
  -6  -1  15        113.16         73.04        39.49 o
  -5  -1  15        520.37        458.27        60.66 o
  -4  -1  15       1442.35       1440.36        77.44 o
  -3  -1  15        557.75        489.76        52.91 o
  -2  -1  15          1.35        -18.08        18.08 o
  -1  -1  15        587.08        491.86        52.20 o
   0  -1  15         96.49         85.10        28.17 o
   1  -1  15         56.77         58.18        19.98 o
   2  -1  15        832.50        941.05        53.55 o
   3  -1  15       8093.84       8406.93       163.97 o
   4  -1  15         22.60          7.26        23.53 o
   5  -1  15       1666.97       1640.37        78.36 o
   6  -1  15        165.33        133.42        35.89 o
   7  -1  15       5162.13       5293.95       174.95 o
   8  -1  15        249.08        197.54        44.29 o
  -7   0  15         39.13         11.69        41.98 o
  -6   0  15        479.85        496.14        74.90 o
  -5   0  15         86.34         56.58        34.05 o
  -4   0  15        150.95        169.34        38.80 o
  -3   0  15        416.89        385.97        44.96 o
  -2   0  15       1048.01       1167.30        64.71 o
  -1   0  15        151.78        164.45        34.79 o
   0   0  15       1361.46       1272.96        68.21 o
   1   0  15         69.41         84.54        17.85 o
   2   0  15        828.37        843.40        52.87 o
   3   0  15       4184.03       4406.90        92.88 o
   4   0  15       2562.42       2523.46        89.61 o
   5   0  15       1030.07       1037.97        64.34 o
   6   0  15        384.02        223.74        41.24 o
   7   0  15       1153.43       1051.93        73.44 o
   8   0  15        413.80        290.36        58.27 o
  -7   1  15       1227.59       1150.53       113.24 o
  -6   1  15        367.49        285.17        64.51 o
  -5   1  15        749.35        590.63        75.15 o
  -4   1  15        505.68        457.58        57.33 o
  -3   1  15          5.22        -14.95        19.88 o
  -2   1  15          2.22          6.82        19.74 o
  -1   1  15         31.31         15.96        19.72 o
   0   1  15        121.14         86.38        18.04 o
   1   1  15       1247.20       1141.72        43.22 o
   2   1  15       1118.23       1114.21        54.12 o
   3   1  15        277.88        294.49        27.96 o
   4   1  15       1837.44       1948.88       112.24 o
   5   1  15       1046.71        942.84        66.89 o
   6   1  15         80.02         58.99        31.45 o
   7   1  15        648.48        621.58        72.79 o
   8   1  15       1395.20       1450.78       104.78 o
  -7   2  15        891.48        770.24        92.04 o
  -6   2  15         27.69         32.58        41.67 o
  -5   2  15        432.91        364.90        60.88 o
  -4   2  15       1242.44       1258.89        90.19 o
  -3   2  15        772.10        813.11        89.61 o
  -2   2  15       1990.37       2050.55        80.67 o
  -1   2  15          7.30          9.91        17.56 o
   0   2  15       3524.76       3365.72        77.41 o
   1   2  15          1.81         -6.46        12.31 o
   2   2  15         69.35         55.72        17.88 o
   3   2  15        254.83        193.65        23.95 o
   4   2  15          4.00         28.91        18.58 o
   5   2  15        395.88        400.79        44.81 o
   6   2  15       2540.47       2469.60       170.13 o
   7   2  15         29.71         11.73        37.96 o
   8   2  15       1843.23       1878.23       128.95 o
  -6   3  15         18.24         -5.53        33.55 o
  -5   3  15       2338.36       2470.41       128.84 o
  -4   3  15       1409.47       1407.66        94.78 o
  -3   3  15       1136.20       1092.28        70.78 o
  -2   3  15         82.96         45.41        25.33 o
  -1   3  15        796.28        779.36        49.91 o
   0   3  15          1.36          0.27        13.00 o
   1   3  15        835.34        830.74        55.04 o
   2   3  15         15.62         35.52        16.25 o
   3   3  15       1258.66       1304.61        50.71 o
   4   3  15        201.69        130.31        36.19 o
   5   3  15        312.41        329.54        57.94 o
   6   3  15        257.82        182.84        41.81 o
   7   3  15        992.95       1066.31        96.53 o
   8   3  15        348.29        270.96        72.44 o
  -6   4  15        730.26        692.92        76.05 o
  -5   4  15        461.31        322.21        54.59 o
  -4   4  15       3594.51       3561.49       116.50 o
  -3   4  15         28.21         15.51        20.02 o
  -2   4  15        146.42         90.99        32.90 o
  -1   4  15       1738.14       1745.07        82.68 o
   0   4  15        300.44        265.90        55.03 o
   1   4  15        110.46         75.17        17.12 o
   2   4  15        645.80        593.39        36.31 o
   3   4  15        796.55        779.62        42.79 o
   4   4  15        176.64        191.19        32.28 o
   5   4  15       1120.80       1104.37        70.23 o
   6   4  15        721.24        811.29        78.02 o
   7   4  15         12.17         33.80        33.26 o
   8   4  15         27.01         49.10        44.97 o
  -6   5  15       3233.98       3153.39       119.96 o
  -5   5  15         71.44         39.10        31.29 o
  -4   5  15       2336.66       2123.85        92.82 o
  -3   5  15         92.09         75.72        28.17 o
  -2   5  15       1067.22       1059.35        63.24 o
  -1   5  15       2043.79       2055.46        87.99 o
   0   5  15       2650.93       2678.51        90.34 o
   1   5  15        181.04        115.91        23.13 o
   2   5  15        298.18        265.93        35.55 o
   3   5  15        261.14        193.19        29.98 o
   4   5  15          1.27         30.57        25.19 o
   5   5  15         65.94         58.03        28.62 o
   6   5  15          0.42         16.96        28.29 o
   7   5  15        218.54        296.97        61.54 o
   8   5  15         12.59        -21.30        43.59 o
  -6   6  15       2058.03       2191.20       135.07 o
  -5   6  15        575.60        517.35        58.67 o
  -4   6  15       2347.06       2230.11        98.18 o
  -3   6  15        294.00        203.51        40.29 o
  -2   6  15       3024.52       2906.38       102.19 o
  -1   6  15       1275.69       1209.41        66.07 o
   0   6  15       3110.22       3488.68       120.67 o
   1   6  15        170.89         75.40        35.56 o
   2   6  15        721.37        640.35        57.11 o
   3   6  15         13.24         12.43        28.13 o
   4   6  15         26.58         57.50        30.99 o
   5   6  15         17.92        -25.61        25.61 o
   6   6  15        161.40        124.09        39.37 o
   7   6  15        536.76        506.14        65.14 o
  -5   7  15       1239.65       1240.55        93.15 o
  -4   7  15       1926.24       1836.11        90.01 o
  -3   7  15       1964.84       1877.32        89.49 o
  -2   7  15        922.98        976.58        75.49 o
  -1   7  15       3418.32       3528.72       128.14 o
   0   7  15        650.01        614.39        73.84 o
   1   7  15        330.56        372.89        63.69 o
   2   7  15        372.39        315.50        43.63 o
   3   7  15        803.53        693.12        71.99 o
   4   7  15       1426.57       1367.66        89.51 o
   5   7  15        231.81        222.39        57.63 o
   6   7  15          1.46        -23.74        35.72 o
   7   7  15        360.41        329.40        55.66 o
  -4   8  15         62.90         36.52        37.67 o
  -3   8  15       5501.78       5005.96       193.16 o
  -2   8  15        826.47        663.02       114.06 o
  -1   8  15       1209.07       1123.81        93.28 o
   0   8  15          2.44          7.98        32.92 o
   1   8  15        668.47        779.41        65.43 o
   2   8  15        159.73        107.29        32.96 o
   3   8  15       3760.01       4326.79       196.98 o
   4   8  15        263.76        195.40        57.87 o
   5   8  15       1065.64        982.36       106.72 o
   6   8  15          9.15         -9.28        38.63 o
  -3   9  15        446.90        308.47       136.36 o
  -2   9  15       2670.54       2543.70       142.36 o
  -1   9  15        421.31        243.47        56.13 o
   0   9  15        408.12        271.63        65.77 o
   1   9  15       1069.39       1166.10        83.28 o
   2   9  15       2494.50       2592.34       105.76 o
   3   9  15        590.31        635.09        74.86 o
   4   9  15       1241.31       1182.13       108.76 o
   5   9  15       1021.53        983.30       114.61 o
  -2  10  15       3632.93       3500.20       171.39 o
  -1  10  15         58.97         70.05        47.56 o
   0  10  15       2707.46       2834.26       132.59 o
   1  10  15        115.96         53.06        33.98 o
   2  10  15       2730.06       2552.20       110.22 o
   3  10  15        304.59        210.67        65.94 o
   4  10  15       1325.84       1403.18       120.22 o
   1  11  15        961.70        991.45        97.35 o
   2  11  15       1658.64       1507.62       144.04 o
  -2  -7  16       1784.45       1734.21       156.39 o
  -1  -7  16        255.36        170.95        58.77 o
   0  -7  16       2655.80       2650.34       131.25 o
   1  -7  16          9.75        -18.49        36.35 o
   2  -7  16       3476.43       3683.68       135.39 o
   3  -7  16        446.49        361.72        69.60 o
  -3  -6  16        948.33        885.21        89.26 o
  -2  -6  16        736.65        587.48        84.49 o
  -1  -6  16       4140.96       4256.08       211.07 o
   0  -6  16       1087.15        980.35        98.89 o
   1  -6  16       2155.79       2355.07       115.89 o
   2  -6  16        369.30        422.96        65.83 o
   3  -6  16       2432.83       2301.23       121.33 o
   4  -6  16        641.81        584.28        78.31 o
   5  -6  16        727.51        695.05       103.15 o
  -4  -5  16        417.24        266.53        59.31 o
  -3  -5  16       2325.40       2265.44       123.19 o
  -2  -5  16        688.16        671.92        86.86 o
  -1  -5  16       5148.26       5838.45       208.41 o
   0  -5  16        492.17        357.32        97.95 o
   1  -5  16       4345.54       4127.12       131.63 o
   2  -5  16        402.92        432.63        53.36 o
   3  -5  16        611.29        722.66        70.91 o
   4  -5  16         84.36         64.18        43.89 o
   5  -5  16       4279.29       4502.40       293.96 o
   6  -5  16         57.90        -30.25        60.38 o
  -5  -4  16       1144.92       1105.44        98.67 o
  -4  -4  16       2769.39       2996.34       118.44 o
  -3  -4  16       1779.02       1694.49        87.87 o
  -2  -4  16       8496.70       8621.78       255.63 o
  -1  -4  16        345.42        346.03        62.52 o
   0  -4  16       7047.81       6771.55       218.50 o
   1  -4  16       3289.53       3401.32       114.93 o
   2  -4  16       3203.64       3220.84       114.39 o
   3  -4  16        483.34        430.23        63.61 o
   4  -4  16        743.80        813.07       117.65 o
   5  -4  16       1465.26       1494.01       114.90 o
   6  -4  16       2832.69       2656.41       150.51 o
  -5  -3  16         82.19         71.13        36.79 o
  -4  -3  16       8921.29       8967.58       207.12 o
  -3  -3  16       1012.41        968.87        75.29 o
  -2  -3  16       8862.83       9221.16       277.43 o
  -1  -3  16       2285.05       2134.55       120.01 o
   0  -3  16       8971.10       9413.81       254.85 o
   1  -3  16        280.62        218.19        39.36 o
   2  -3  16      11920.97      12501.66       229.51 o
   3  -3  16         46.75         33.05        26.78 o
   4  -3  16       3857.34       3936.53       285.47 o
   5  -3  16         65.03         24.73        41.16 o
   6  -3  16       6874.41       6636.30       230.16 o
   7  -3  16          3.14         45.91        45.08 o
  -6  -2  16       1628.12       1691.57       107.34 o
  -5  -2  16       5697.50       5887.98       184.69 o
  -4  -2  16       3399.14       3591.25       134.28 o
  -3  -2  16       9805.01      10489.46       214.75 o
  -2  -2  16        937.37        947.51        68.12 o
  -1  -2  16       4885.81       5015.62       188.17 o
   0  -2  16       1456.31       1550.73       157.59 o
   1  -2  16       7982.65       7950.37       170.72 o
   2  -2  16       7423.50       7474.52       165.94 o
   3  -2  16       8273.50       8331.88       192.91 o
   4  -2  16       3536.89       3690.12       155.00 o
   5  -2  16       2523.65       2609.28       155.64 o
   6  -2  16       3486.42       3394.20       134.87 o
   7  -2  16       1515.29       1571.36       103.34 o
  -6  -1  16        700.26        597.44       122.20 o
  -5  -1  16       8582.57       8233.72       217.58 o
  -4  -1  16       1134.00       1105.69        86.72 o
  -3  -1  16       9397.89       9227.25       196.62 o
  -2  -1  16         80.64         86.58        28.16 o
  -1  -1  16       9182.52       9552.37       209.90 o
   0  -1  16         56.77         14.47        22.70 o
   1  -1  16      13470.26      13879.37       235.11 o
   2  -1  16          5.42         42.48        23.92 o
   3  -1  16      13112.11      13462.01       268.01 o
   4  -1  16         43.55         50.42        27.57 o
   5  -1  16      10899.20      11548.10       248.64 o
   6  -1  16        257.03        234.98        43.65 o
   7  -1  16       4413.12       4333.30       202.68 o
   8  -1  16       1152.36       1029.28       108.41 o
  -6   0  16       5900.23       5958.58       446.22 o
  -5   0  16       1666.73       1585.00        97.30 o
  -4   0  16      10030.40      10031.67       235.12 o
  -3   0  16       4279.17       4449.19       206.74 o
  -2   0  16       5311.33       5465.13       142.36 o
  -1   0  16      15094.26      15377.71       253.46 o
   0   0  16      10167.36      10614.29       195.18 o
   1   0  16      11700.16      11756.09       169.39 o
   2   0  16       5668.41       5688.08       130.10 o
   3   0  16       6438.12       6719.06       130.78 o
   4   0  16       4581.76       4576.89       125.94 o
   5   0  16       7065.51       7453.10       169.43 o
   6   0  16       2461.12       2543.96       145.06 o
   7   0  16       6582.08       6718.10       173.59 o
   8   0  16        669.35        769.84        84.99 o
  -6   1  16       9714.91       9884.21       290.46 o
  -5   1  16          6.43         15.16        33.53 o
  -4   1  16      16901.58      16963.87       369.67 o
  -3   1  16        331.37        269.56        41.31 o
  -2   1  16      14240.04      14314.76       245.24 o
  -1   1  16        770.63        791.30        60.20 o
   0   1  16      43659.96      44989.12       531.39 o
   1   1  16        934.45        843.31        46.24 o
   2   1  16      16666.97      17152.30       212.13 o
   3   1  16       1502.45       1454.45        71.36 o
   4   1  16      10789.83      10974.08       184.22 o
   5   1  16        281.67        210.62        36.88 o
   6   1  16      10865.23      11401.18       223.57 o
   7   1  16       1965.29       1894.23       109.45 o
   8   1  16       5010.38       5074.24       180.11 o
  -6   2  16       5077.34       4759.14       191.90 o
  -5   2  16       1991.92       1783.27       114.49 o
  -4   2  16      10578.96      10662.06       276.58 o
  -3   2  16       3424.12       3608.23       205.28 o
  -2   2  16       8140.06       8389.36       196.36 o
  -1   2  16      11843.19      12527.14       219.95 o
   0   2  16      24472.54      24922.65       299.66 o
   1   2  16       4534.77       4311.15        86.82 o
   2   2  16      16935.87      17440.66       230.27 o
   3   2  16       2267.47       2165.47        65.82 o
   4   2  16       9380.63       9392.24       181.23 o
   5   2  16       1475.34       1528.41        75.25 o
   6   2  16       7946.94       8242.75       246.00 o
   7   2  16       1124.03       1177.20       126.45 o
   8   2  16       7644.08       7710.60       254.79 o
  -6   3  16        657.42        509.69        77.74 o
  -5   3  16       6918.24       6422.32       215.49 o
  -4   3  16       2067.05       1793.89       109.78 o
  -3   3  16       8179.98       8288.16       233.15 o
  -2   3  16        968.70        913.81        71.05 o
  -1   3  16      12050.04      12150.54       276.76 o
   0   3  16       1806.94       1933.35        69.49 o
   1   3  16      16547.51      16947.35       200.48 o
   2   3  16       3494.03       3673.22        91.27 o
   3   3  16      12356.20      12740.06       177.07 o
   4   3  16       5472.39       5338.71       135.91 o
   5   3  16       6364.56       6720.77       180.66 o
   6   3  16       2604.23       2658.14       117.86 o
   7   3  16       7619.84       7770.42       246.63 o
   8   3  16       3260.18       3278.93       168.72 o
  -6   4  16       1249.33       1208.57        91.64 o
  -5   4  16       4846.24       4537.55       159.93 o
  -4   4  16       1653.11       1690.24        97.59 o
  -3   4  16      13229.67      13570.30       268.43 o
  -2   4  16        737.79        724.77        64.95 o
  -1   4  16       5479.42       5871.14       157.11 o
   0   4  16        142.76        163.90        30.40 o
   1   4  16      13632.23      13609.30       185.87 o
   2   4  16       1984.11       1997.12        62.92 o
   3   4  16      17890.22      17757.58       244.53 o
   4   4  16        242.87        222.43        42.94 o
   5   4  16      11838.53      12767.83       265.03 o
   6   4  16          5.53         -5.35        29.96 o
   7   4  16       9688.82      10092.68       249.37 o
   8   4  16        125.77         87.91        51.51 o
  -5   5  16        140.63        104.10        37.36 o
  -4   5  16       7734.08       7904.41       184.54 o
  -3   5  16       2977.32       2792.48       145.04 o
  -2   5  16       5798.93       5703.45       145.43 o
  -1   5  16       4809.51       4795.59       129.78 o
   0   5  16       6968.23       7263.65       158.79 o
   1   5  16       4499.39       4570.89       106.78 o
   2   5  16      12359.03      12208.54       210.35 o
   3   5  16       6783.54       6505.39       137.13 o
   4   5  16       6705.93       6680.44       157.85 o
   5   5  16       4849.31       4964.18       142.68 o
   6   5  16       5916.75       6278.18       185.54 o
   7   5  16       4273.00       4298.06       161.08 o
  -5   6  16       1084.11       1144.97        80.39 o
  -4   6  16       3041.14       2892.06       142.43 o
  -3   6  16       1510.75       1375.80        78.36 o
  -2   6  16      10449.61      10406.15       229.87 o
  -1   6  16         84.87         55.60        26.77 o
   0   6  16      12672.75      13021.75       257.82 o
   1   6  16        220.75        224.97        42.72 o
   2   6  16      11650.37      11940.60       197.13 o
   3   6  16         98.30         69.30        33.91 o
   4   6  16       6145.57       6392.15       183.58 o
   5   6  16         40.32         -5.58        32.12 o
   6   6  16      11256.76      11692.35       241.03 o
   7   6  16         10.30         18.34        40.99 o
  -4   7  16        187.69        118.51        37.78 o
  -3   7  16       2347.66       2334.03       100.52 o
  -2   7  16       2315.91       2109.29       106.65 o
  -1   7  16       4004.16       4221.74       163.25 o
   0   7  16       3640.20       3742.38       133.32 o
   1   7  16       6426.27       6514.47       173.19 o
   2   7  16       3646.35       3704.65       119.06 o
   3   7  16       1456.79       1386.87        89.22 o
   4   7  16       1944.11       1950.72       106.71 o
   5   7  16       3646.39       3424.74       163.92 o
   6   7  16       4495.41       4777.20       177.60 o
  -4   8  16         48.74         54.11        40.21 o
  -3   8  16        966.87       1016.28       107.41 o
  -2   8  16        276.19        151.78        52.85 o
  -1   8  16       5983.23       5857.22       230.00 o
   0   8  16        243.15        232.13        54.80 o
   1   8  16       6123.53       6488.27       187.77 o
   2   8  16         33.96         32.43        29.23 o
   3   8  16       3714.81       3816.48       158.00 o
   4   8  16        206.60         87.64        61.06 o
   5   8  16       7137.62       7248.08       247.74 o
   6   8  16          2.36         -5.77        42.13 o
  -3   9  16        333.49        259.34        62.82 o
  -2   9  16       1558.63       1513.51       144.16 o
  -1   9  16       1891.41       1895.95       127.30 o
   0   9  16       3239.53       3261.33       157.78 o
   1   9  16       1257.91       1102.85        88.23 o
   2   9  16       3161.02       3214.78       118.87 o
   3   9  16       4607.06       4533.77       236.10 o
   4   9  16       1666.71       1657.17       128.50 o
   5   9  16       3531.34       3353.46       177.95 o
  -1  10  16          9.30        -38.16        42.62 o
   0  10  16       2473.96       2618.00       129.96 o
   1  10  16        217.48        146.40        58.33 o
   2  10  16       5783.51       6083.49       171.12 o
   3  10  16         38.63         44.91        43.20 o
   1  -7  17        139.01          6.70        62.25 o
  -2  -6  17        231.98        160.35        60.36 o
  -1  -6  17        638.04        551.76        88.05 o
   0  -6  17        658.56        778.72        99.67 o
   1  -6  17       4308.26       4639.88       164.21 o
   2  -6  17       1400.91       1369.84        87.05 o
   3  -6  17       2575.39       2590.96       115.60 o
   4  -6  17         63.26        208.78       109.18 o
  -3  -5  17       1494.35       1388.08       173.07 o
  -2  -5  17          2.00         39.83        41.72 o
  -1  -5  17       1884.14       1971.62       128.25 o
   0  -5  17        418.68        238.33        62.25 o
   1  -5  17       5467.03       5520.97       156.73 o
   2  -5  17        927.62        791.23       125.00 o
   3  -5  17       3779.24       3930.00       134.45 o
   4  -5  17         34.76          0.92        41.58 o
   5  -5  17       1667.87       1643.17       125.12 o
  -4  -4  17        790.09        726.72        90.20 o
  -3  -4  17       1078.00        832.04        87.29 o
  -2  -4  17       1130.29       1331.19       113.56 o
  -1  -4  17       1983.19       2077.75       128.00 o
   0  -4  17       1829.75       2083.26       124.65 o
   1  -4  17         59.53         17.13        30.94 o
   2  -4  17       3298.62       3240.86       168.94 o
   3  -4  17       2266.08       2157.51       112.51 o
   4  -4  17       1089.77        995.81       100.74 o
   5  -4  17       3067.13       3126.35       195.84 o
   6  -4  17       1021.91        736.88       100.10 o
  -5  -3  17         18.55         24.04        36.43 o
  -4  -3  17       1179.43       1167.37        97.20 o
  -3  -3  17         26.85         -7.64        27.61 o
  -2  -3  17       2036.09       2085.02       225.26 o
  -1  -3  17        305.17        243.41        53.49 o
   0  -3  17       3677.77       3903.54       163.34 o
   1  -3  17        533.63        467.62        52.84 o
   2  -3  17       2003.11       1889.64        89.99 o
   3  -3  17        472.63        370.45        51.06 o
   4  -3  17       6673.93       7095.10       228.47 o
   5  -3  17        698.92        683.85        93.34 o
   6  -3  17       3097.28       2857.15       155.80 o
  -5  -2  17          0.94         -8.31        37.27 o
  -4  -2  17       1066.74       1081.11        77.51 o
  -3  -2  17        347.15        344.31        47.98 o
  -2  -2  17          4.05          4.85        25.56 o
  -1  -2  17        666.83        490.26        99.75 o
   0  -2  17       2823.82       3035.95       122.88 o
   1  -2  17        435.59        384.76        46.54 o
   2  -2  17       1058.00       1144.45        70.87 o
   3  -2  17       2372.14       2389.76       104.06 o
   4  -2  17       3298.17       3123.97       221.23 o
   5  -2  17        815.84        733.15       123.58 o
   6  -2  17       2298.69       2308.54       138.21 o
   7  -2  17       1181.29       1056.75       110.68 o
  -5  -1  17        661.38        591.44        74.13 o
  -4  -1  17          2.69         -8.42        30.18 o
  -3  -1  17         69.64         30.54        28.91 o
  -2  -1  17         20.04         -9.70        24.80 o
  -1  -1  17       1195.83       1356.10        81.38 o
   0  -1  17        220.60        186.46        39.83 o
   1  -1  17       1938.65       2038.57        87.65 o
   2  -1  17        199.03        171.94        33.53 o
   3  -1  17       6278.48       5987.86       166.29 o
   4  -1  17          6.23         -7.84        28.23 o
   5  -1  17       1473.78       1464.76        89.56 o
   6  -1  17         62.15         48.66        35.63 o
   7  -1  17       4670.20       4481.21       253.80 o
  -5   0  17          2.14         10.43        38.77 o
  -4   0  17        119.53         53.83        37.58 o
  -3   0  17         77.80         42.05        28.55 o
  -2   0  17       2349.61       2217.36        92.97 o
  -1   0  17         60.26        107.04        29.82 o
   0   0  17        326.90        406.74        50.16 o
   1   0  17       3054.70       3338.62       120.64 o
   2   0  17       1357.75       1320.82        69.08 o
   3   0  17       2763.75       2702.95        92.08 o
   4   0  17        131.23        171.51        74.65 o
   5   0  17        857.69        740.21        71.05 o
   6   0  17         10.14          5.36        28.65 o
   7   0  17       4427.63       4412.65       179.71 o
  -6   1  17        277.75        346.69       108.22 o
  -5   1  17        868.05        923.73        96.50 o
  -4   1  17        132.16         69.85        43.11 o
  -3   1  17       2036.77       2096.03       103.41 o
  -2   1  17        195.63        169.42        35.37 o
  -1   1  17       1786.90       1659.49        83.92 o
   1   1  17        100.36         64.25        21.24 o
   2   1  17       1274.23       1285.69        64.55 o
   3   1  17        827.98        786.15        50.68 o
   4   1  17        342.90        377.13        40.42 o
   5   1  17       2843.37       2863.66       105.82 o
   6   1  17        347.28        319.53        47.11 o
   7   1  17        396.10        301.39        75.75 o
  -5   2  17         85.54         73.78        41.03 o
  -4   2  17       1148.73       1316.83        98.10 o
  -3   2  17        859.37        827.51        83.80 o
  -2   2  17       1336.98       1350.82        79.95 o
  -1   2  17        619.17        603.71        58.29 o
   0   2  17         16.39         47.81        21.81 o
   1   2  17         61.02         40.73        18.01 o
   2   2  17         48.30         19.19        16.94 o
   3   2  17        238.18        214.19        28.51 o
   4   2  17        828.29        790.34        59.78 o
   5   2  17       1860.60       1790.70        95.22 o
   6   2  17       1666.43       1699.76       197.55 o
   7   2  17        216.86        216.94        61.51 o
  -5   3  17       2396.53       2287.69       156.15 o
  -4   3  17        159.56         99.30        42.67 o
  -3   3  17        306.11        240.79        53.49 o
  -2   3  17        404.12        313.09        57.20 o
  -1   3  17         76.50         91.66        33.04 o
   0   3  17         25.18         42.95        21.36 o
   1   3  17       1290.94       1349.31        51.65 o
   2   3  17        196.20        201.91        29.14 o
   3   3  17        167.23        159.48        26.61 o
   4   3  17        434.38        475.86        51.27 o
   5   3  17        342.90        263.33        50.45 o
   6   3  17        844.90        796.41        77.99 o
   7   3  17         24.69         73.16        47.00 o
  -5   4  17        915.93        789.80        79.78 o
  -4   4  17       1679.44       1616.74        98.83 o
  -3   4  17       1102.54        985.54        88.38 o
  -2   4  17         32.70         -3.66        25.17 o
  -1   4  17       2135.42       2095.87        96.05 o
   0   4  17        874.80        958.05        85.10 o
   1   4  17         69.11         81.66        23.54 o
   2   4  17        108.89         90.37        22.49 o
   3   4  17        838.45        899.57        52.87 o
   4   4  17         53.00         52.55        26.62 o
   5   4  17        438.23        390.02        67.04 o
   6   4  17          2.63         12.83        39.26 o
   7   4  17         51.08          4.89        43.29 o
  -5   5  17         63.20         46.90        35.14 o
  -4   5  17       2855.58       2888.61       127.07 o
  -3   5  17        301.07        260.92        44.62 o
  -2   5  17       1237.09       1272.43        73.64 o
  -1   5  17         37.08         25.67        24.36 o
   0   5  17       2669.66       2573.56        95.72 o
   1   5  17        186.79        150.95        31.71 o
   2   5  17         26.88         -6.28        20.58 o
   3   5  17        309.33        254.90        39.71 o
   4   5  17        273.14        191.07        38.56 o
   5   5  17          3.45        -22.43        24.88 o
   6   5  17         98.50         95.03        41.59 o
   7   5  17         38.89         -8.58        37.54 o
  -4   6  17       2858.20       2644.92       111.27 o
  -3   6  17        155.55        100.65        39.26 o
  -2   6  17       3490.98       3517.60       119.26 o
  -1   6  17       1482.03       1421.07        88.29 o
   0   6  17       2309.38       2472.35       109.18 o
   1   6  17       1079.56       1034.18        72.21 o
   2   6  17        280.24        182.80        32.69 o
   3   6  17        304.33        276.92        51.20 o
   4   6  17       2359.83       2265.60       113.23 o
   5   6  17        269.25        150.07        47.29 o
   6   6  17          1.53         37.00        35.15 o
  -4   7  17       1605.18       1410.37        88.21 o
  -3   7  17       3220.69       3104.48       117.92 o
  -2   7  17        530.69        388.83        56.65 o
  -1   7  17       1760.49       1633.04        94.66 o
   0   7  17       1839.36       1740.00       101.32 o
   1   7  17         94.13         73.89        42.01 o
   2   7  17       2716.05       2730.29       134.86 o
   3   7  17        974.63        925.51       111.55 o
   4   7  17        277.39        223.22        58.33 o
   5   7  17        411.15        588.11        88.95 o
   6   7  17          3.17         -7.16        39.84 o
  -3   8  17       2547.08       2733.61       152.63 o
  -2   8  17         62.38         53.54        43.54 o
  -1   8  17       1011.99        878.02        97.34 o
   0   8  17         53.66         -0.17        35.67 o
   1   8  17       5047.36       5094.70       171.27 o
   2   8  17        410.00        292.99        47.76 o
   3   8  17       2048.57       1978.25       110.91 o
   4   8  17         54.79         50.53        41.17 o
   5   8  17         11.33          6.43        46.39 o
  -2   9  17        466.00        356.38        71.66 o
  -1   9  17        739.59        601.34        94.79 o
   0   9  17        594.96        498.84        80.33 o
   1   9  17       2283.67       2170.36       188.27 o
   2   9  17       1105.00        873.49        73.70 o
   3   9  17        937.28        812.79        86.67 o
   4   9  17         88.72         -8.51        50.19 o
   1  10  17         84.74        121.55        64.46 o
   0  -6  18        668.86        709.78        93.93 o
   1  -6  18       2307.01       2085.89       173.37 o
   2  -6  18       1702.63       1723.40       122.74 o
  -2  -5  18         97.92         46.48        50.94 o
  -1  -5  18       5591.69       5513.96       212.72 o
   0  -5  18        413.14        498.29        84.33 o
   1  -5  18       3018.53       3216.42       161.96 o
   2  -5  18         24.06         11.19        32.55 o
   3  -5  18       5771.46       5730.78       169.12 o
   4  -5  18        188.32        169.51        55.65 o
  -3  -4  18       2124.51       2104.65       123.19 o
  -2  -4  18       6183.70       6049.10       224.50 o
  -1  -4  18       1290.11       1218.82       108.08 o
   0  -4  18       2851.58       2515.41       145.26 o
   1  -4  18       2540.18       2453.90       126.28 o
   2  -4  18       2403.09       2146.77        99.61 o
   3  -4  18       2338.41       2303.86       118.51 o
   4  -4  18       2556.17       2379.25       126.66 o
   5  -4  18       1880.87       1969.39       136.77 o
  -4  -3  18       6919.42       6873.51       186.39 o
  -3  -3  18        196.25        135.63        46.66 o
  -2  -3  18       6537.67       6689.95       214.40 o
  -1  -3  18        243.31        204.34        78.70 o
   0  -3  18       5290.68       5263.21       298.05 o
   1  -3  18        723.04        620.70        70.99 o
   2  -3  18       8232.04       7837.79       185.36 o
   3  -3  18         27.14         49.08        28.78 o
   4  -3  18       3182.91       3333.49       161.97 o
   5  -3  18         37.68         13.16        43.27 o
  -4  -2  18       2173.14       2210.80       106.89 o
  -3  -2  18       2411.66       2338.43       106.40 o
  -2  -2  18       3233.82       3226.07       132.89 o
  -1  -2  18       3789.42       4113.56       229.74 o
   0  -2  18       6270.44       6608.23       217.95 o
   1  -2  18       2772.13       2996.89       158.69 o
   2  -2  18      10191.41      10429.09       213.11 o
   3  -2  18       2116.86       2006.83        96.30 o
   4  -2  18       2738.98       2480.45       249.21 o
   5  -2  18       1387.01       1335.91       109.62 o
   6  -2  18       4773.40       4706.32       196.25 o
  -5  -1  18       5829.06       5804.56       218.47 o
  -4  -1  18         12.61          9.22        29.75 o
  -3  -1  18       7210.51       7239.54       228.87 o
  -2  -1  18        383.72        327.25        47.96 o
  -1  -1  18       6912.78       7240.76       189.54 o
   0  -1  18        779.32        726.85        71.42 o
   1  -1  18      14007.61      14608.96       327.06 o
   2  -1  18        668.78        686.97        62.45 o
   3  -1  18       9703.08       9635.60       249.33 o
   4  -1  18       1421.05       1357.46        88.61 o
   5  -1  18       5468.83       5348.68       169.35 o
   6  -1  18        804.50        866.03        85.12 o
  -5   0  18       2642.90       2487.37       173.41 o
  -4   0  18       3691.68       3436.64       165.32 o
  -3   0  18       9227.80       9320.37       219.51 o
  -2   0  18       1709.13       1745.35        87.34 o
  -1   0  18       6247.18       6312.52       170.83 o
   0   0  18       3686.09       3666.34       120.55 o
   1   0  18       6449.39       6611.08       179.94 o
   2   0  18       3588.23       3499.77       100.77 o
   3   0  18      10421.73      10682.95       206.55 o
   4   0  18       2044.91       1929.79       179.01 o
   5   0  18       6298.59       6360.11       322.63 o
   6   0  18        974.90        958.96        86.20 o
   7   0  18       3468.00       3358.09       133.30 o
  -5   1  18         39.02        -26.61        39.42 o
  -4   1  18      12735.00      12914.45       330.20 o
  -3   1  18        692.28        698.84        73.30 o
  -2   1  18       8468.33       8487.57       276.93 o
  -1   1  18       1352.88       1267.73       104.65 o
   0   1  18      10940.53      11684.51       201.23 o
   1   1  18        572.90        614.43        56.23 o
   2   1  18       7260.41       7559.61       150.65 o
   3   1  18        781.77        738.00        96.65 o
   4   1  18       8086.95       8148.15       176.42 o
   5   1  18       1426.70       1389.57        80.31 o
   6   1  18       4274.49       4280.03       158.79 o
   7   1  18        650.06        783.18        87.14 o
  -5   2  18       1211.06       1157.92       132.04 o
  -4   2  18       6762.88       6566.96       221.33 o
  -3   2  18       4532.57       4471.19       174.25 o
  -2   2  18       6117.00       6302.30       177.51 o
  -1   2  18       3174.51       3330.62       123.19 o
   0   2  18      11467.33      11935.69       201.65 o
   1   2  18        357.06        302.79        41.55 o
   2   2  18       8230.79       8483.41       148.74 o
   3   2  18       1102.62       1075.49        65.35 o
   4   2  18       7042.73       7160.73       162.58 o
   5   2  18        745.22        633.18        68.83 o
   6   2  18       5610.98       5628.03       207.64 o
   7   2  18         12.15         31.54        42.38 o
  -5   3  18       4940.79       5153.97       231.06 o
  -4   3  18        679.68        556.00        79.82 o
  -3   3  18       8668.18       8757.43       254.10 o
  -2   3  18        387.32        259.96        57.20 o
  -1   3  18       6816.24       7095.07       183.79 o
   0   3  18       2289.49       2107.58        96.41 o
   1   3  18       9596.25      10116.72       175.40 o
   2   3  18       4214.80       4197.54       104.48 o
   3   3  18       8882.46       9000.38       165.50 o
   4   3  18       3666.41       3299.66       125.76 o
   5   3  18       5077.28       5183.70       165.09 o
   6   3  18       3282.49       3538.43       142.97 o
   7   3  18       3003.72       3174.40       166.09 o
  -4   4  18        552.31        466.95        66.46 o
  -3   4  18       5013.16       4786.25       229.43 o
  -2   4  18       1235.70       1029.04        95.63 o
  -1   4  18       6763.45       7106.64       184.47 o
   0   4  18       2590.82       2615.99        95.77 o
   1   4  18      16039.55      15916.65       236.41 o
   2   4  18        428.01        329.75        38.04 o
   3   4  18      13711.93      13980.73       243.04 o
   4   4  18        166.06         83.79        32.38 o
   5   4  18       7741.22       8015.82       235.22 o
   6   4  18         80.05         43.90        38.36 o
   7   4  18       9416.74       9785.62       293.39 o
  -4   5  18       4523.19       4406.16       160.68 o
  -3   5  18       1613.11       1686.68       102.52 o
  -2   5  18       5021.11       4807.60       140.49 o
  -1   5  18       2823.47       2713.71       103.96 o
   0   5  18       7358.31       7747.18       217.24 o
   1   5  18       2802.21       2700.64       110.40 o
   2   5  18      11179.62      11310.95       208.86 o
   3   5  18       4870.40       4930.24       158.05 o
   4   5  18       4362.19       4079.39       146.01 o
   5   5  18       3853.45       3877.20       148.01 o
   6   5  18       3949.79       3908.41       152.95 o
  -4   6  18       5330.81       4835.11       226.70 o
  -3   6  18        126.00         65.37        36.49 o
  -2   6  18       8956.50       8959.43       200.23 o
  -1   6  18          4.68          3.20        30.22 o
   0   6  18       5924.43       6147.94       175.65 o
   1   6  18        635.07        567.78        61.81 o
   2   6  18      10598.81      10300.21       188.09 o
   3   6  18          0.10         13.49        32.85 o
   4   6  18       6550.52       6610.78       193.98 o
   5   6  18          6.81         49.79        39.73 o
   6   6  18       7825.58       8214.20       271.58 o
  -3   7  18       4477.82       4106.05       139.64 o
  -2   7  18       2861.30       2773.59       127.07 o
  -1   7  18       2400.04       2447.49       115.30 o
   0   7  18       3597.12       3704.08       154.73 o
   1   7  18       3593.39       3400.86       155.44 o
   2   7  18       3358.20       3408.60       126.14 o
   3   7  18       2813.79       2965.98       133.04 o
   4   7  18       3723.03       3896.06       209.70 o
   5   7  18       2605.62       2291.04       146.69 o
  -2   8  18        536.09        549.17        86.90 o
  -1   8  18       6263.82       6278.17       221.72 o
   0   8  18        182.25        129.13        52.86 o
   1   8  18       6164.57       6331.93       194.64 o
   2   8  18          5.12         27.76        36.34 o
   3   8  18       7229.30       7570.70       217.08 o
   4   8  18          3.84         18.50        37.49 o
   0   9  18       2341.98       2336.20       144.97 o
   1   9  18       3320.93       3175.56       145.60 o
   2   9  18       2706.66       2756.37       135.15 o
   3   9  18       5162.96       4980.55       207.86 o
   0  -5  19         19.56          9.56        45.72 o
   1  -5  19       2562.09       2792.09       156.80 o
   2  -5  19         22.33         49.90        41.81 o
  -2  -4  19        157.95        175.57        50.91 o
  -1  -4  19        575.67        478.28        80.02 o
   0  -4  19        727.78        564.19        85.50 o
   1  -4  19       2737.90       2831.99       133.46 o
   2  -4  19        262.69        263.15        53.73 o
   3  -4  19       2509.39       2237.73       128.33 o
   4  -4  19        154.77        107.45        59.82 o
  -3  -3  19         63.14         50.58        53.08 o
  -2  -3  19         25.20         61.09        42.37 o
  -1  -3  19          3.75         26.72        44.35 o
   0  -3  19       1514.14       1551.72       118.31 o
   1  -3  19        323.75        356.07        59.63 o
   2  -3  19       1681.07       1753.99        93.87 o
   3  -3  19       1062.09        993.27       139.79 o
   4  -3  19       1931.63       1931.73       152.76 o
   5  -3  19        570.98        404.54       100.22 o
  -3  -2  19        138.32        132.57        42.56 o
  -2  -2  19         38.79         -5.60        32.86 o
  -1  -2  19         59.65         51.10        43.11 o
   0  -2  19       1044.88       1217.87       187.96 o
   1  -2  19        147.18        111.11        39.69 o
   2  -2  19        203.42        191.76        41.19 o
   3  -2  19        604.86        586.58        73.07 o
   4  -2  19       1307.39       1300.28       112.54 o
   5  -2  19         79.31         53.67        51.38 o
  -4  -1  19        133.93         60.38        36.44 o
  -3  -1  19         12.84        -10.02        32.53 o
  -2  -1  19          4.41         -8.45        29.87 o
  -1  -1  19        351.04        380.38        59.63 o
   0  -1  19        565.85        402.55        80.21 o
   1  -1  19        794.40        844.10        79.68 o
   2  -1  19        537.87        440.51        60.87 o
   3  -1  19        866.83        811.58        83.18 o
   4  -1  19          3.26         11.31        38.51 o
   5  -1  19       1391.66       1321.02        96.73 o
   6  -1  19       1119.52        977.05        89.52 o
  -4   0  19        179.38        131.78        52.52 o
  -3   0  19          8.07        -11.64        29.81 o
  -2   0  19          0.80          0.59        26.17 o
  -1   0  19        725.06        826.77       102.21 o
   0   0  19       1322.31       1387.18        88.72 o
   1   0  19        101.44        137.05        38.45 o
   2   0  19         64.70         64.42        27.59 o
   3   0  19        255.28        178.58        40.47 o
   4   0  19       1083.35        869.18        78.10 o
   5   0  19       1113.41       1064.66        98.89 o
   6   0  19        151.44        161.23        50.22 o
  -4   1  19        168.27        103.83        47.69 o
  -3   1  19        309.50        306.20        60.13 o
  -2   1  19         17.58          1.06        29.68 o
  -1   1  19         12.44         41.12        28.79 o
   0   1  19       1903.87       1988.48        82.01 o
   1   1  19        193.98        144.14        40.48 o
   2   1  19        124.22         78.92        28.12 o
   3   1  19        745.99        808.25        67.32 o
   4   1  19        952.20        942.72        77.30 o
   5   1  19         18.14         58.00        34.50 o
   6   1  19       1785.75       2136.84       135.66 o
  -4   2  19         12.62         53.63        40.29 o
  -3   2  19        509.62        361.89        80.61 o
  -2   2  19          6.55        -13.76        30.05 o
  -1   2  19          6.89         35.46        28.34 o
   0   2  19       1288.86       1362.38        73.73 o
   1   2  19        504.79        437.27        49.68 o
   2   2  19        849.68        875.92        66.31 o
   3   2  19        354.47        337.31        52.39 o
   4   2  19        287.19        263.43        43.26 o
   5   2  19        350.26        386.58        53.49 o
   6   2  19        343.30        331.50        74.23 o
  -4   3  19        122.84        119.33        52.13 o
  -3   3  19        170.95        197.42        55.05 o
  -2   3  19         11.15         41.36        38.53 o
  -1   3  19        564.54        564.87        63.25 o
   0   3  19        600.93        597.47        77.69 o
   1   3  19        146.71         98.10        35.07 o
   2   3  19        258.63        255.16        34.87 o
   3   3  19        255.16        248.02        47.21 o
   4   3  19         29.36         18.45        29.69 o
   5   3  19        326.35        282.73        54.27 o
   6   3  19         64.01         57.12        50.00 o
  -4   4  19         16.95        -11.61        36.42 o
  -3   4  19        249.10        219.48        56.96 o
  -2   4  19         35.30          1.20        36.55 o
  -1   4  19        125.34         42.69        40.26 o
   0   4  19        314.30        327.19        58.33 o
   1   4  19          1.11         18.87        24.06 o
   2   4  19       1645.72       1604.40       107.27 o
   3   4  19        335.01        333.94        52.81 o
   4   4  19        434.20        320.13        68.84 o
   5   4  19        110.99         88.75        39.75 o
   6   4  19         28.63        -14.75        37.66 o
  -3   5  19        360.85        289.46        57.05 o
  -2   5  19          9.64         23.14        34.74 o
  -1   5  19         44.93          8.45        26.74 o
   0   5  19        491.82        452.17        62.20 o
   1   5  19         41.70         91.59        36.38 o
   2   5  19        492.79        437.08        56.79 o
   3   5  19        103.85         86.82        38.82 o
   4   5  19         24.82          5.62        31.51 o
   5   5  19         69.61         99.03        46.97 o
   6   5  19         65.62         22.62        45.38 o
  -3   6  19        604.87        496.58        67.50 o
  -2   6  19        240.78        181.33        40.17 o
  -1   6  19          6.66          0.47        35.53 o
   0   6  19        908.05        809.81        79.56 o
   1   6  19          0.48          6.27        30.84 o
   2   6  19        147.37        106.43        34.32 o
   3   6  19        322.66        196.29        50.35 o
   4   6  19        127.65        123.07        42.58 o
   5   6  19         62.16         75.61        51.81 o
  -2   7  19         72.90         42.11        37.03 o
  -1   7  19        646.37        605.40        69.18 o
   0   7  19        814.58        882.27       122.61 o
   1   7  19       1172.95       1181.41       134.94 o
   2   7  19         58.87         11.66        34.59 o
   3   7  19        915.22        815.14       106.44 o
   4   7  19         13.86        -36.64        36.64 o
  -1   8  19       2421.31       2468.22       215.00 o
   0   8  19         22.31         33.20        45.89 o
   1   8  19       1820.36       1609.21       107.47 o
   2   8  19         14.64         17.95        49.67 o
   3   8  19         27.38         10.44        40.98 o
   1  -4  20       1833.31       1843.89       133.18 o
  -1  -3  20        170.25         94.97        51.49 o
   0  -3  20       4071.95       3878.94       188.32 o
   1  -3  20        212.76        106.44        43.52 o
   2  -3  20       6569.84       6717.52       204.19 o
   3  -3  20          2.67          7.31        41.32 o
  -2  -2  20       6131.62       6146.80       200.88 o
  -1  -2  20       2234.13       1949.50       133.71 o
   0  -2  20       4759.77       4643.63       193.94 o
   1  -2  20        828.19        771.48       140.87 o
   2  -2  20       6458.50       6490.52       195.68 o
   3  -2  20       2802.32       2587.32       149.98 o
   4  -2  20       4815.03       5099.58       205.14 o
  -3  -1  20       7733.45       7418.21       322.86 o
  -2  -1  20        697.71        657.58        79.76 o
  -1  -1  20       8548.46       8522.98       311.16 o
   0  -1  20        382.04        285.26        71.30 o
   1  -1  20       6664.46       6966.30       200.15 o
   2  -1  20       1914.66       1783.32       101.80 o
   3  -1  20       7814.18       7606.71       216.15 o
   4  -1  20        550.88        414.73        75.29 o
   5  -1  20       4681.44       5072.70       203.10 o
  -3   0  20       6833.46       6718.53       201.55 o
  -2   0  20       1151.77       1298.34        86.86 o
  -1   0  20       4530.39       4608.71       222.76 o
   0   0  20       3424.14       3475.66       161.04 o
   1   0  20       8224.36       8522.51       219.79 o
   2   0  20        481.11        478.28        71.30 o
   3   0  20       7955.64       8226.80       286.75 o
   4   0  20        459.73        444.51        63.17 o
   5   0  20       4180.89       4301.17       157.71 o
  -3   1  20        687.02        709.71        79.53 o
  -2   1  20       5512.48       5590.73       178.63 o
  -1   1  20        407.70        345.91        55.74 o
   0   1  20       7271.61       7074.77       201.53 o
   1   1  20       1886.38       1872.89       106.33 o
   2   1  20       5701.80       5502.29       168.77 o
   3   1  20       1595.62       1476.61        88.85 o
   4   1  20       4677.58       4794.90       157.49 o
   5   1  20       1555.66       1396.58        95.44 o
  -3   2  20       1193.09       1043.51       102.43 o
  -2   2  20       5542.62       5542.11       174.94 o
  -1   2  20         97.60         57.90        36.02 o
   0   2  20       8152.54       8138.62       206.29 o
   1   2  20        988.35       1089.95        72.89 o
   2   2  20       5574.41       5910.81       194.77 o
   3   2  20        467.66        424.70        57.19 o
   4   2  20       8496.50       8351.42       213.41 o
   5   2  20         12.93         10.31        42.23 o
  -3   3  20       8330.63       8459.51       261.98 o
  -2   3  20       1059.35       1010.45        99.02 o
  -1   3  20       5243.12       5371.35       168.40 o
   0   3  20       4962.04       5172.13       161.38 o
   1   3  20       6245.79       6135.28       331.07 o
   2   3  20       1396.02       1416.49        78.62 o
   3   3  20       5859.65       5885.74       236.59 o
   4   3  20       3272.12       3032.89       217.19 o
   5   3  20       3060.71       3110.45       134.91 o
  -3   4  20       6359.76       6347.14       278.43 o
  -2   4  20       1454.38       1288.02       201.78 o
  -1   4  20       9688.97      10073.73       490.15 o
   0   4  20        230.97        225.93        45.82 o
   1   4  20       8851.81       8828.52       211.15 o
   2   4  20        173.46         80.89        36.09 o
   3   4  20       9967.43       9776.61       307.81 o
   4   4  20          0.29         28.43        42.72 o
   5   4  20       7084.96       7616.06       213.17 o
  -2   5  20       6449.15       6060.12       194.08 o
  -1   5  20       2263.04       1926.39       111.83 o
   0   5  20       4945.83       4572.62       181.44 o
   1   5  20       2779.43       2523.09       115.42 o
   2   5  20       6057.86       6211.54       265.04 o
   3   5  20       5875.57       5783.03       178.65 o
   4   5  20       3849.35       3893.72       153.63 o
   5   5  20       3727.96       3873.83       181.71 o
  -2   6  20       5608.64       5714.32       538.71 o
  -1   6  20         92.98         66.31        38.48 o
   0   6  20       4942.23       4851.43       224.90 o
   1   6  20         85.97        116.08        40.13 o
   2   6  20      10842.79      11051.50       291.36 o
   3   6  20        332.13        251.60        57.26 o
   4   6  20       7137.58       7483.76       214.71 o
   0   7  20       2946.61       2958.51       190.48 o
   1   7  20       2780.00       2781.95       171.49 o
   2   7  20       3690.84       3670.77       179.69 o
   3   7  20       2330.65       2258.35       148.41 o
   0  -2  21       1907.12       2020.45       272.31 o
   1  -2  21        207.74        259.10        58.87 o
   2  -2  21       1548.19       1572.62       122.59 o
  -1  -1  21        220.05        257.93        58.61 o
   0  -1  21          2.44        -44.78        44.78 o
   1  -1  21       1975.42       2047.73       114.43 o
   2  -1  21          8.52         36.86        40.02 o
   3  -1  21        914.99        880.79       139.43 o
  -2   0  21        199.81        160.39        50.20 o
  -1   0  21        175.67        184.60        51.27 o
   0   0  21          0.94         46.32        42.15 o
   1   0  21        149.06        186.11        58.20 o
   2   0  21         10.79        -12.76        39.37 o
   3   0  21       1598.26       1370.00       117.54 o
   4   0  21        341.22        173.30        56.68 o
  -2   1  21        115.52        102.49        53.50 o
  -1   1  21          4.27         -8.88        30.59 o
   0   1  21         26.39        178.03        56.03 o
   1   1  21        882.33        655.46        74.59 o
   2   1  21          5.79         43.56        35.10 o
   3   1  21        940.15        834.59        88.88 o
   4   1  21       1944.91       2152.09       112.23 o
  -2   2  21        204.45        130.14        43.99 o
  -1   2  21          0.97        -13.64        29.91 o
   0   2  21        331.02        461.77        70.96 o
   1   2  21       1232.33        996.49       121.37 o
   2   2  21        314.61        295.70        59.53 o
   3   2  21        256.15        212.93        51.61 o
   4   2  21        360.96        329.55        64.36 o
  -2   3  21        506.02        451.90        76.66 o
  -1   3  21         22.22        -10.19        34.55 o
   0   3  21        131.62        109.93        39.40 o
   1   3  21         69.21         89.90        37.79 o
   2   3  21        318.46        289.32        70.57 o
   3   3  21         70.07         48.84        74.70 o
   4   3  21        155.26        121.18        51.46 o
  -1   4  21         65.62         60.17        47.88 o
   0   4  21         47.02         48.08        37.22 o
   1   4  21        108.10         52.84        36.62 o
   2   4  21         86.63         57.24        51.75 o
   4   4  21         25.53        -22.03        48.25 o
  -1   5  21        128.74         59.72        49.31 o
   0   5  21        381.07        331.76        69.50 o
   1   5  21        609.34        663.54        85.52 o
   2   5  21          2.55        -36.76        36.76 o
   3   5  21        123.60        116.29       109.66 o
   0   6  21       1742.71       1500.87       473.58 o
   1   6  21        607.84        553.51        71.28 o
   2   6  21        263.33        334.37        62.43 o
   1   0  22       4951.96       5001.80       204.42 o
   2   0  22        468.22        348.60       109.18 o
   0   1  22       7441.92       6995.49       307.35 o
   1   1  22       2172.29       2050.83       124.41 o
   2   1  22       3717.36       3559.07       149.14 o
   0   2  22       8253.65       8373.42       259.76 o
   1   2  22        390.88        389.94       117.19 o
   2   2  22       5006.43       4969.35       395.22 o
   0   3  22       2383.91       2197.63       115.98 o
   1   3  22       3917.70       3805.73       167.34 o
   2   3  22       2883.40       2760.10       237.51 o
   1   4  22       5063.43       5033.41       237.89 o
                                                
